# Supplementary material for: Genome-wide sequencing and metabolic annotation of Pythium irregulare CBS 494.86: understanding Eicosapentaenoic acid production
Source: BMC Biotechnol. 2019 Jun 28;19:41. doi: 10.1186/s12896-019-0529-3 (PMC6598237; doi:10.1186/s12896-019-0529-3)
Supplement: Supplementary file 2 — Comparison Pythium irregulare – Genome comparison between Pythium irregulare strains. (XLSX 13 kb) [file 12896_2019_529_MOESM2_ESM.xlsx]

## Sheet: BUSCO
BUSCO	Reference dataset	NCVO01000000 - P. irregulare CBS 805.95	GCA_000387425.2 - P.irregulare CBS 494.86
Complete BUSCOs	Eukaryote	276 (91.1%)	274 (90.4%)
Complete and single-copy BUSCOs		269 (88.8%)	267 (88.1%)
Complete and duplicated BUSCOs		7 (2.3%)	7 (2.3%)
Fragmented BUSCOs		7 (2.3%)	4 (1.3%)
Missing BUSCOs		20 (6.6%)	25 (8.3%)
Total BUSCO groups searched		303 (100%)	303 (100%)
Complete BUSCOs	Protist	207 (96.3%)	209 (97.2%)
Complete and single-copy BUSCOs		206 (95.8%)	207 (96.3%)
Complete and duplicated BUSCOs		1 (0.5%)	2 (0.9%)
Fragmented BUSCOs		1 (0.5%)	4 (1.9%)
Missing BUSCOs		7 (3.3%)	2 (0.9%)
Total BUSCO groups searched		215 (100%)	215 (100%)

## Sheet: Genome Stats
Assembly	GCA_000387425.2 scaffolds	GCA_000387425.2 contigs	NCVO01000000 scaffolds	NCVO01000000 contigs
# contigs (>= 0 bp)	5887	10966	9658	10106
# contigs (>= 1000 bp)	4296	8070	6653	7085
# contigs (>= 5000 bp)	1791	2552	2204	2262
# contigs (>= 10000 bp)	1139	976	1192	1159
# contigs (>= 25000 bp)	450	73	334	296
# contigs (>= 50000 bp)	141	2	64	51
Total length (>= 0 bp)	42968084	41913096	45784433	45662387
Total length (>= 1000 bp)	41832874	39842469	43603753	43470772
Total length (>= 5000 bp)	36188278	26715684	33709764	32547603
Total length (>= 10000 bp)	31509704	15604976	26550523	24740646
Total length (>= 25000 bp)	20432584	2321940	13047962	11326285
Total length (>= 50000 bp)	9666267	110644	4077371	3280645
# contigs	5887	10966	9658	10106
Largest contig	175201	59817	191247	191247
Total length	42968084	41913096	45784433	45662387
GC (%)	53.77	53.74	53.43	53.43
N50	23217	7303	13460	11619
N75	9178	3419	4686	4202
L50	494	1604	878	983
L75	1214	3694	2334	2633
# N's per 100 kbp	678.33	0	262.38	2.63
