# Supplementary material for: Genome-wide sequencing and metabolic annotation of Pythium irregulare CBS 494.86: understanding Eicosapentaenoic acid production
Source: BMC Biotechnol. 2019 Jun 28;19:41. doi: 10.1186/s12896-019-0529-3 (PMC6598237; doi:10.1186/s12896-019-0529-3)
Supplement: Supplementary file 3 — Pipeline classification - Pipeline classification for annotation and reconstruction of genome-scale metabolic models established according dataset analysis. (XLSX 1790 kb) [file 12896_2019_529_MOESM3_ESM.xlsx]

## Sheet: Brenda
															Levantamento dos dados 05 - 21/09/2016
EC number	Recommended Name	reaction	organism	sequencia proteina	cofactor	pathways	comments	localization	Substrate	Products	Reaction comments	Reaction type oxidation -o ; regulation rg; reduction r)	Reversibility r=reversible ir=irreversible ?=not specified	inhibition comments	fonte
1.1.1.37	malate dehydrogenase	(S)-malate + NAD+ = oxaloacetate + NADH + H+	Pythium ultimum DAOM BR144	0 MFSRTAIATV GRAFSTAAAG KKVAVLGAAG GIGQPLSLLL KDSDHISHLS LFDVVNTPGV 60 AADIGHINTR AKVTGHTGMD NAHDALKGSD IVVIPAGVPR KPGMTRDDLF NTNAGIVQSL 120 AAAAAKACPE AMLLIIANPV NSTVPIVAET FKKHGVYDPK RLFGVTTLDV VRANNFVAES 180 QGWDPRTTNV KVIGGHAGTT ILPLLSQLKD AKFSDEQIAA LTHRIQFGGD EVVKAKDGAG 240 SATLSMAYAG ARFTLRLLDA INGAKDVVEC SYVQNDVTKV PFFSTPVTLG PNGVEQVHHF 300 GELSAVEQKN FDEMIVDLEK QINKGIAFAN K											http://www.brenda-enzymes.org/enzyme.php?ecno=1.1.1.37
			Yarrowia lipolytica					peroxisome	(S)-malate + NAD+	oxaloacetate + NADH + H+					http://www.brenda-enzymes.org/enzyme.php?ecno=1.1.1.37#REACTION
			Saccharomyces cerevisiae YJM450	0 MVKVAILGAS GGVGQPLSLL LKLSPYVSEL ALYDIRAAEG IGKDLSHINT NSSCVGYDKD 60 SIENTLSNAQ VVLIPAGVPR KPGLTRDDLF KMNAGIVKSL VTAVGKFAPN ARILVISNPV 120 NSLVPIAVET LKKMGKFKPG NVMGVTNLDL VRAETFLVDY LMLKNPKIGQ EQDKTTMHRK 180 VTVIGGHSGE TIIPIITDKS LVFQLDKQYE HFIHRVQFGG DEIVKAKQGA GSATLSMAFA 240 GAKFAEEVLR SFHNEKPETE SLSAFVYLPG LKNGKKAQQL VGDNSIEYFS LPIVLRNGSV 300 VSIDTSVLEK LSPREEQLVN TAVKELRKNI EKGKSFILDS SKL			gene YlMDH2 encodes the cytosolic and peroxisomal forms of MDH	cytoplasm; mitochondrion	(S)-malate + NAD+	oxaloacetate + NADH + H+	the malate-aspartate NADH shuttle components are metabolic longevity regulators required for calorie restriction-mediated life span extension in yeast, the shuttle plays a major role in the activation of the downstream targets of calorie restriction such as Sir2, mechanism and regulation, detailed overview		r	strong decrease in MDH activity under aerobic conditions	http://www.brenda-enzymes.org/enzyme.php?ecno=1.1.1.37&onlyTable=Sequence
1.6.5.4	monodehydroascorbate reductase (NADH) (não bateu com as sequencias do Merlin)	NADH + H+ + 2 monodehydroascorbate = NAD+ + 2 ascorbate	Cucumis sativus (Q42711)	0 MADETFKYVI LGGGVAAGYA AREFVKQGLN PGELAIISKE AVAPYERPAL SKAYLFPESP 60 ARLPGFHVCV GSGGERLLPD WYKEKGIELI LSTEIVEADL PAKRLRSAHG KIYNYQTLII 120 ATGSTVIKLS DFGVQGADAK NIFYLREIDD ADQLVEAIKA KENGKVVVVG GGYIGLELGA 180 ALRINNFDVS MVYPEPWCMP RLFTPEIAAF YEGYYAQKGI TIIKGTVAVG FTVDTNGEVK 240 EVKLKDGRVL EADIVVVGVG ARPLTSLFKG QIVEEKGGIK TDEFFKTSVP DVYAVGDVAT 300 FPLKLYNELR RVEHVDHSRK SAEQAVKAIK ASEEGKAIEE YDYL…			ping pong mechanism		NAD(P)H + monodehydroascorbate	NAD(P)+ + ascorbate	reduction of the radical monodehydroascorbate, via FAD as intermediary electron acceptor, FAD reduction by NADH producing a charge-transfer complex		?		http://www.brenda-enzymes.org/enzyme.php?ecno=1.6.5.4#PATHWAY
			Burkholderia multivorans (strain ATCC 17616 / 249)	0 MSGNASSAPR PDLAQGIALD DIADGAMIEG RVGDEAVLLV RRGDALFAVG AQCPHYGAPL 60 AQGLLVGDTL RCPWHHAAFC LRSGARLRAP ALDGLNCWRV ERRDGRAVVV DARAPAPSPA 120 PIEAPDSIVI VGGGAAAISA AVTLRDEGYT RAITLLSGDD EPPYDRPNLS KDYLAGTAEA 180 DWLPLRSPSF YADRKIDLRC GTRVARIDAA QRAVELADGS RLGYGALLLA TGAVPNRLTV 240 PGADLPHVCV LRSRADCDAL IARLATARRC VVVGASFIGL EAAAALRTRT LDVHVVAPGS 300 HPMAHVLGDA LGDAVRALHE SHGVVFHLGA TLARIEHDRV TLST…									?
			Legionella oakridgensis ATCC 33761 = DSM 21215	0 MTILQCCLII VLAPLVGCVT AGFFRNQIGR AGAHAVTIAL VALSFFLSLY VAFQILSGNA 60 APIDMNLYTW ANGGELFPYA FHIGFLIDPL TVVMLVIVTF VSTLVHIYSI GYMADDDGYQ 120 RFFSYISFFT FMMLMLVTAN NFLQLFFGWE GVGLVSYLLI GFYYKKESAL QGSLKAFLVN 180 RVGDFGFLLG IALILAYAGT LDYGTIFKNA PALTNETITL FSGYEWSLIT VICLLLFVGA 240 MGKSAQIPLH VWLPESMEGP TPISALIHAA TMVTAGVFMI ARISPLIEYS ETALSVVLVI 300 GATGALFTGI LGIVMNDIKR VIAYSTLSQL GYMIAAMGAS AFNA…
			Neurospora crassa ( from Saccharomyces family)					cytoplasm	NADH + 2,6-dichlorophenol indophenol	NAD+ + ?	about 10% of the activity with monodehydroascorbate radical		?
1.9.3.1	cytochrome-c oxidase	4 ferrocytochrome c + O2 + 4 H+ = 4 ferricytochrome c + 2 H2O	Saccharomyces cerevisiae BY474					mitochondrion	ferrocytochrome c(H) + O2	ferricytochrome c(H) + H2O	mechanism of O2 reduction (eukaryota - mechanism of O2 reduction; mechanism of proton pumping; proposal for complete turnover cycle, i.e. intramolecular electron transfer, O2 reduction and proton pumping)	o;rg
1.13.11.12	linoleate 13S-lipoxygenase	alpha-linolenate + O2 = (9Z,11E,13S,15Z)-13-hydroperoxyoctadeca-9,11,15-trienoate; linoleate + O2 = (9Z,11E,13S)-13-hydroperoxyoctadeca-9,11-dienoate	Fusarium oxysporum 4287						(9Z,12Z,15Z)-9,12,15-octadecatrienoic acid + O2	(9Z,11E,13S,15Z)-13-hydroperoxyoctadeca-9,11,15-trienoate	Contains nonheme iron. A common plant lipoxygenase that oxidizes linoleate and alpha-linolenate, the two most common polyunsaturated fatty acids in plants, by inserting molecular oxygen at the C-13 position with (S)-configuration. This enzyme produces precursors for several important compounds, including the plant hormone jasmonic acid. EC 1.13.11.58, linoleate 9S-lipoxygenase, catalyses a simila…		?
			Pseudomonas aeruginosa	0 MKRRSVLLSG VALSGTALAN DSIFFSPLKY LGAEQQRSID ASRSLLDNLI PPSLPQYDNL 60 AGKLARRAVL TSKKLVYVWT ENFANVKGVP MARSVPLGEL PNVDWLLKTA GVIVELIVNF 120 VASLPASAAA QFERIAAGLS GDLEAARQVH EALLEEAKND PAAAGSLLLR FTELQTRVIA 180 LLTRVGLLVD DILKSASNLV TQGGQGDGLN RFRAVFGTLR LPEVADSFRD DEAFAYWRVA 240 GPNPLLIRRV DALPANFPLG EEQFRRVMGA DDSLLEAAAS RRLYLLDYAE LGKLAPSGAV 300 DKLLTGTGFA YAPIALFALG KDRAGLLPVA IQCGQDPATH PMFV…				extracellular
1.14.14.1	unspecific monooxygenase (ainda para analisar)	RH + [reduced NADPH-hemoprotein reductase] + O2 = ROH + [oxidized NADPH-hemoprotein reductase] + H2O	Fusarium oxysporum	0 MAESVPIPEP PGYPLIGNLG EFTSNPLSDL NRLADTYGPI FRLRLGAKAP IFVSSNSLIN 60 EVCDEKRFKK TLKSVLSQVR EGVHDGLFTA FEDEPNWGKA HRILVPAFGP LSIRGMFPEM 120 HDIATQLCMK FARHGPRTPI DTSDNFTRLA LDTLALCAMD FRFYSYYKEE LHPFIEAMGD 180 FLTESGNRNR RPPFAPNFLY RAANEKFYGD IALMKSVADE VVAARKASPS DRKDLLAAML 240 NGVDPQTGEK LSDENITNQL ITFLIAGHET TSGTLSFAMY QLLKNPEAYS KVQKEVDEVV 300 GRGPVLVEHL TKLPYISAVL RETLRLNSPI TAFGLEAIDD TFLG…							Arachidonic acid metabolism		?
			Streptomyces coelicolor						arachidonic acid + O2 + NADPH + H+	18-hydroxyarachidonic acid + 14,15-epoxyeicosa-5,8,11-trienoic acid + H2O + NADP+			?
			Fusarium oxysporum	0 MAESVPIPEP PGYPLIGNLG EFTSNPLSDL NRLADTYGPI FRLRLGAKAP IFVSSNSLIN 60 EVCDEKRFKK TLKSVLSQVR EGVHDGLFTA FEDEPNWGKA HRILVPAFGP LSIRGMFPEM 120 HDIATQLCMK FARHGPRTPI DTSDNFTRLA LDTLALCAMD FRFYSYYKEE LHPFIEAMGD 180 FLTESGNRNR RPPFAPNFLY RAANEKFYGD IALMKSVADE VVAARKASPS DRKDLLAAML 240 NGVDPQTGEK LSDENITNQL ITFLIAGHET TSGTLSFAMY QLLKNPEAYS KVQKEVDEVV 300 GRGPVLVEHL TKLPYISAVL RETLRLNSPI TAFGLEAIDD TFLG…
			Candida tropicalis						decanoic acid + reduced flavoprotein + O2	? + oxidized flavoprotein + H2O
1.14.19.1	stearoyl-CoA 9-desaturase (não bateu)	stearoyl-CoA + 2 ferrocytochrome b5 + O2 + 2 H+ = oleoyl-CoA + 2 ferricytochrome b5 + 2 H2O	Mortierella alpina CBS 528.72 ATCC 32222					membrane; endoplasmic reticulum	palmitic acid + AH2 + O2	palmitoleic acid + A + H2O	isolation of a third fatty acid DELTA9-desaturase. Higher activity with longer chain fatty acid substrates. Desaturase expression is induced significantly by increasing the ratio of carbon to nitrogen. Biosynthesis of unsaturated fatty acids		?
			Mortierella alpina CBS 528.72 ATCC 32222					membrane; endoplasmic reticulum	stearate + AH2 + O2	oleate + A + H2O	An iron protein. The rat liver enzyme is an enzyme system involving cytochrome b5 and EC 1.6.2.2, cytochrome-b5 reductase. The ferricytochrome b5 produced is reduced by NADH and cytochrome-b5 reductase (EC 1.6.2.2).
			Mortierella alpina	0 MATPLPPSFV VPATQTETRR DPLQHEELPP LFPEKITVYN IWRYLDYKHV FGLGLTPLIA 60 LYGLLTTEIQ TKTLIWSIIY YYATGLGITA GYHRLWAHRA YNAGPAMSFV LALLGAGAVE 120 GSIKWWSRGH RAHHRWTDTE KDPYSAHRGL FFSHIGWMLI KRPGWKIGHA DVDDLNKSKL 180 VQWQHKNYLP LVLIMGVVFP TVVAGLGWGD WRGGYFFAAI LRLVFVHHAT FCVNSLAHWL 240 GDGPFDDRHS PRDHFITAFV TLGEGYHNFH HQFPQDYRNA IRFYQYDPTK WVIALCAFFG 300 LATHLKTFPE NEVRKGQLQM IEKRVLEKKT KLQWGTPIAD LPIL…
			Mortierella alpina	0 MGSLTSPTKR TTRSSSGKST SMKNPSSAIS SSSSSNSDCS DSEAIGRLSI SSAASVTSLE 60 DSSSPVIAKH IKEIPKITTK NDFSVLYEPW TITNFYKKLD WVHMLGLVFM PIYGFYMAFT 120 SVPLQQKTAV FAVAYYFFTG LGITAGYHRL WSHRAYNAGP TLQFILMIAS TGAMQGSIRW 180 WCRNHRAHHR YTDTEKDPYG AQKGLIWSHI LWMLVRQDPT TVGWADVADL KANKLVRFQH 240 DHFLWLAPLI SLGLPTMVAG FGWGDYWGGF IYGGIIRQVV VHHATFCVNS LAHWLGDMPF 300 DDRHTPRDHI LTALVTLGEG YHNFHHEFPQ DYRNAIRFYQ YDPT…
			Yarrowia lipolytica (strain CLIB 122 / E 150)	0 MVKNVDQVDL SQVDTIASGR DVNYKVKYTS GVKMSQGAYD DKGRHISEQP FTWANWHQHI 60 NWLNFILVIA LPLSSFAAAP FVSFNWKTAA FAVGYYMCTG LGITAGYHRM WAHRAYKAAL 120 PVRIILALFG GGAVEGSIRW WASSHRVHHR WTDSNKDPYD ARKGFWFSHF GWMLLVPNPK 180 NKGRTDISDL NNDWVVRLQH KYYVYVLVFM AIVLPTLVCG FGWGDWKGGL VYAGIMRYTF 240 VQQVTFCVNS LAHWIGEQPF DDRRTPRDHA LTALVTFGEG YHNFHHEFPS DYRNALIWYQ 300 YDPTKWLIWT LKQVGLAWDL QTFSQNAIEQ GLVQQRQKKL DKWR…
			Saccharomyces cerevisiae (strain ATCC 204508 / S288c)	0 MPTSGTTIEL IDDQFPKDDS ASSGIVDEVD LTEANILATG LNKKAPRIVN GFGSLMGSKE 60 MVSVEFDKKG NEKKSNLDRL LEKDNQEKEE AKTKIHISEQ PWTLNNWHQH LNWLNMVLVC 120 GMPMIGWYFA LSGKVPLHLN VFLFSVFYYA VGGVSITAGY HRLWSHRSYS AHWPLRLFYA 180 IFGCASVEGS AKWWGHSHRI HHRYTDTLRD PYDARRGLWY SHMGWMLLKP NPKYKARADI 240 TDMTDDWTIR FQHRHYILLM LLTAFVIPTL ICGYFFNDYM GGLIYAGFIR VFVIQQATFC 300 INSLAHYIGT QPFDDRRTPR DNWITAIVTF GEGYHNFHHE FPTD…
1.14.19.3	acyl-CoA 6-desaturase	alpha-linolenoyl-CoA + 2 ferrocytochrome b5 + O2 + 2 H+ = stearidonoyl-CoA + 2 ferricytochrome b5 + 2 H2O	Mortierella alpina Q70BL2	0 MAAAPSVRTF TRAEILNAEA LNEGKKDAEA PFLMIIDNKV YDVREFVPDH PGGSVILTHV 60 GKDGTDVFDT FHPEAAWETL ANFYVGDIDE SDRDIKNDDF AAEVRKLRTL FQSLGYYDSS 120 KAYYAFKVSF NLCIWGLSTV IVAKWGQTST LANVLSAALL GLFWQQCGWL AHDFLHHQVF 180 QDRFWGDLFG AFLGGVCQGF SSSWWKDKHN THHAAPNVHG EDPDIDTHPL LTWSEHALEM 240 FSDVPDEELT RMWSRFMVLN QTWFYFPILS FARLSWCLQS ILFVLPNGQA HKPSGARVPI 300 SLVEQLSLAM HWTWYLATMF LFIKDPVNML VYFLVSQPVC GNLL…					linoleic acid + AH2 + O2	gamma-linolenic acid + A + H2O	An iron protein. The enzyme introduces a cis double bond at carbon 6 of acyl-CoAs. It is a front-end desaturase, introducing the new double bond between a pre-existing double bond and the carboxyl-end of the fatty acid. The human enzyme has a broad substrate range. It also acts on palmitoyl-CoA, generating sapienoyl-CoA [4], and on (9Z,12Z,15Z,18Z,21Z)-tetracosa-9,12,15,18,21-pentaenoyl-CoA, conv…		?
1.14.19.30	acyl-lipid (8-3)-desaturase	an (8Z,11Z,14Z)-icosa-8,11,14-trienoyl-[glycerolipid] + 2 ferrocytochrome b5 + O2 + 2 H+ = a (5Z,8Z,11Z,14Z)-icosatetra-5,8,11,14-tetraenoyl-[glycerolipid] + ferricytochrome b5 + 2 H2O	Mortierella alpina CBS 210.32	0 MGTDQGKTFT WEELAAHNTK GDLFLAIRGR VYDVTKFLSR HPGGVDTLLL GAGRDVTPVF 60 EMYHAFGAAD AIMKKYYVGT LVSNELPVFP EPTVFHKTIK TRVEGYFTDR DIDPKNRPEI 120 WGRYALIFGS LIASYYAQLF VPFVVERTWL QVVFAIIMGF ACAQVGLNPL HDASHFSVTH 180 NPTVWKILGA THDFFNGASY LVWMYQHMLG HHPYTNIAGA DPDVSTFEPD VRRIKPNQKW 240 FVNHINQDMF VPFLYGLLAF KVRIQDINIL YFVKTNDAIR VNPISTWHTV MFWGGKAFFV 300 WYRLIVPLQY LPLGKVLLLF TVADMVSSYW LALTFQANHV VEEV…							arachidonate biosynthesis I (6-desaturase, lower eukaryotes; arachidonate biosynthesis IV (8-detaturase, lower eukaryotes)
1.14.19.36	sn-1 acyl-lipid omega-3 desaturase (ferredoxin)										alpha-linolenate biosynthesis II (cyanobacteria)
2.3.1.41	beta-ketoacyl-[acyl-carrier-protein] synthase I	an acyl-[acyl-carrier protein] + a malonyl-[acyl-carrier protein] = a 3-oxoacyl-[acyl-carrier protein] + CO2 + an [acyl-carrier protein]	Saccharomyces cerevisiae (strain ATCC 204508 / S288c)	0 MKPEVEQELA HILLTELLAY QFASPVRWIE TQDVFLKDFN TERVVEIGPS PTLAGMAQRT 60 LKNKYESYDA ALSLHREILC YSKDAKEIYY TPDPSELAAK EEPAKEEAPA PTPAASAPAP 120 AAAAPAPVAA AAPAAAAAEI ADEPVKASLL LHVLVAHKLK KSLDSIPMSK TIKDLVGGKS 180 TVQNEILGDL GKEFGTTPEK PEETPLEELA ETFQDTFSGA LGKQSSSLLS RLISSKMPGG 240 FTITVARKYL QTRWGLPSGR QDGVLLVALS NEPAARLGSE ADAKAFLDSM AQKYASIVGV 300 DLSSAASASG AAGAGAAAGA AMIDAGALEE ITKDHKVLAR QQLQ…
2.3.1.94	6-deoxyerythronolide-B synthase (não bateu)	propanoyl-CoA + 6 (2S)-methylmalonyl-CoA + 6 NADPH + 6 H+ = 6-deoxyerythronolide B + 7 CoA + 6 CO2 + H2O + 6 NADP+	Saccharopolyspora erythraea (bacteria)	0 MSGPRSRTTS RRTPVRIGAV VVASSTSELL DGLAAVADGR PHASVVRGVA RPSAPVVFVF 60 PGQGAQWAGM AGELLGESRV FAAAMDACAR AFEPVTDWTL AQVLDSPEQS RRVEVVQPAL 120 FAVQTSLAAL WRSFGVTPDA VVGHSIGELA AAHVCGAAGA ADAARAAALW SREMIPLVGN 180 GDMAAVALSA DEIEPRIARW DDDVVLAGVN GPRSVLLTGS PEPVARRVQE LSAEGVRAQV 240 INVSMAAHSA QVDDIAEGMR SALAWFAPGG SEVPFYASLT GGAVDTRELV ADYWRRSFRL 300 PVRFDEAIRS ALEVGPGTFV EASPHPVLAA ALQQTLDAEG SSAA…					6 methylmalonyl-CoA + propionyl-CoA + 6 NADPH + 6 H+	6-deoxyerythronolide b + 7 CoA + 6 CO2 + H2O + 6 NADP+	The product, 6-deoxyerythronolide B, contains a 14-membered lactone ring and is an intermediate in the biosynthesis of erythromycin antibiotics. Biosynthesis of 6-deoxyerythronolide B requires 28 active sites that are precisely arranged along three large polypeptides, denoted DEBS1, -2 and -3 [6]. The polyketide product is synthesized by the processive action of a loading didomain, six extension …
									propanoyl-CoA + 6 (2S)-methylmalonyl-CoA + 6 NADPH + 6 H+	6-deoxyerythronolide B + 7 CoA + 6 CO2 + H2O + 6 NADP+
3.2.1.14	chitinase	Random hydrolysis of N-acetyl-beta-D-glucosaminide (1->4)-beta-linkages in chitin and chitodextrins	Aspergillus niger (strain CBS 513.88 / FGSC A1513)	0 MSVISAFLLC LFGWQLTSSA VFAHNLAWGA LPSNLDPVYP FQFLSTSFAS DDGYTCAKDK 60 GCKIGCCGPI DSTGSGYCGF GPEFCGKNCT SNCDRKSECD PGWGKEWSQA STCPLNVCCS 120 KFGFCGTTKD FCGDATVVSP QCSGTSAKGR TVGYYEGWNL ERPCGKMGPP DIPLGYYTHI 180 NYAFASIDPQ TFRIAPMDNL TASLYQGVTA LKRQQSHLEV WIAIGGWAFN DPGPTRTTFS 240 DLAASEAAQD TFFGSLISFM QKNRFDGVDI DWEYPVTDER GGRPEDYVNF VTLVKRLREQ 300 LNQTGRKYGI SITLPTSYWY LRGFDIVNLE PHVDFLNVMS YDIH…							Amino sugar and nucleotide sugar metabolism				http://www.brenda-enzymes.org/sequences.php?ID=6072126
		hydrolysis of O-glycosyl bond	Saccharomyces cerevisiae
3.2.1.50	alpha-N-acetylglucosaminidase	hydrolysis of terminal non-reducing N-acetyl-D-glucosamine residues in N-acetyl-alpha-D-glucosaminides	Monoraphidium neglectum (Eukaryota- Chlorophyta)	0 MPSAEGPAPA AHPEAPAAAL LRRMLPAHAH LFDLRLVPLS PDAPHGHFRV ATRARRVAVE 60 GTSPVELASG AHWWLKHHAG CSVSWDATGG PQIDAAAFGA ARMDELGGVG SDETVRRAVP 120 STFYQNVVTA SYSFAFWDWD RWERELDWMA LQGVNLSLMP LGAEAAWQAA LQEEFGLAPD 180 GLADFFPGPA FLAWGRMGNI QGWGGPLPPE YAAKQAALGR RVVARMRELG ISPVFPAFAG 240 FVPRALAAAF PDARVVRSSN WCHFPEVRRQ QAYCCPLLLD PQDPLFARVG AAVVRQLRAA 300 FGPEPPGRRS YYIADSFNEM RPSSADPSYL SAISAAIYKA MTSA…					chitin + H2O	N,N-diacetylchitobiose + N-acetylglucosamine
3.2.1.117	amygdalin beta-glucosidase	(R)-amygdalin + H2O = (R)-prunasin + D-glucose	Aspergillus niger
			Prunus serotina (Eukaryota)	0 AKTDPPIHFA SLXRS				cytosol; cell wall;
3.2.2.22	rRNA N-glycosylase (não bateu)	hydrolysis of the N-glycosylic bond at A-4324 in 28S rRNA from rat ribosomes	Escherichia coli O26:H11	0 MKCILFKWVL CLLLGFSSVS YSREFTIDFS TQQSYVSSLN SIRTEISTPL EHISQGTTSV 60 SVINHTPPGS YFAVDIRGLD VYQARFDHLR LIIEQNNLYV AGFVNTATNT FYRFSDFTHI 120 SVPGVTTVSM TTDSSYTTLQ RVAALERSGM QISRHSLVSS YLALMEFSGN TMTRDASRAV 180 LRFVTVTAEA LRFRQIQREF RQALSETAPV YTMTPGDVDL TLNWGRISNV LPEYRGEDGV 240 RVGRISFNNI SAILGTVAVI LNCHHQGARS VRAVNEESQP ECQITGDRPV IKINNTLWES 300 NTAAAFLNRK SQFLYTTGK
4.2.1.22	cystathionine beta-synthase (bateu parcialmente PIR_03548)	L-serine + L-homocysteine = L-cystathionine + H2O	Saccharomyces cerevisiae	0 MTKSEQQADS RHNVIDLVGN TPLIALKKLP KALGIKPQIY AKLELYNPGG SIKDRIAKSM 60 VEEAEASGRI HPSRSTLIEP TSGNTGIGLA LIGAIKGYRT IITLPEKMSN EKVSVLKALG 120 AEIIRTPTAA AWDSPESHIG VAKKLEKEIP GAVILDQYNN MMNPEAHYFG TGREIQRQLE 180 DLNLFDNLRA VVAGAGTGGT ISGISKYLKE QNDKIQIVGA EGFGSILAQP ENLNKTDITD 240 YKVEGIGYDF VPQVLDRKLI DVWYKTDDKP SFKYARQLIS NEGVLVGGSS GSTFTAVVKY 300 CEDHPELTED DVIVAIFPDS IRSYLTKFVD DEWLKKNNLW DDDV…					L-serine + H2O	NH3 + pyruvate	A pyridoxal-phosphate protein. A multifunctional enzyme: catalyses beta-replacement reactions between L-serine, L-cysteine, cysteine thioethers, or some other beta-substituted alpha-L-amino acids, and a variety of mercaptans.		?
			Saccharomyces cerevisiae						L-cysteine + L-homocysteine	L-cystathionine + H2S			r
4.2.1.124	arabidiol synthase (não identificado)	arabidiol = (3S)-2,3-epoxy-2,3-dihydrosqualene + H2O	Arabidopsis thaliana	0 MWRLRIGAKA GNDTHLFTTN NYVGRQIWEF DANAGSPQEL AEVEEARRNF SNNRSHYKAS 60 ADLLWRMQFL REKGFEQKIP RVRVEDAAKI RYEDAKTALK RGLHYFTALQ ADDGHWPADN 120 SGPNFFIAPL VICLYITGHL EKIFTVEHRI ELIRYMYNHQ NEDGGWGLHV ESPSIMFCTV 180 INYICLRIVG VEAGHDDDQG STCTKARKWI LDHGGATYTP LIGKACLSVL GVYDWSGCKP 240 MPPEFWFLPS SFPINGGTLW IYLRDIFMGL SYLYGKKFVA TPTPLILQLQ EELYPEPYTK 300 INWRLTRNRC AKEDLCYPSS FLQDLFWKGV HIFSESILNR WPFN…					(S)-squalene-2,3-epoxide + H2O	(3S,13R)-malabarica-17,21-dien-3,14-diol			?
4.3.1.5	phenylalanine ammonia-lyase (não bateu)	elimination	Hordeum vulgare (Eukaryota)	0 NAQATTVDGK KVDAAEAFKA AGIEGGFFKL NPKEGLAIVN GTSVGSALAA TVLFDCNVLA 60 VLSEVLSAVF CEVMNGKPEF TDHLTHKLKH HPGSIEAAAI MEHILAGSAF MGHAKKVNEI 120 DTQLKPKQDR YALRTSPQWL GPQIEVIRSA TKSIEREVNS VNDNPVIDVH RGKALHGGNF 180 QGTPIGVSMD NTRLAIANIG KLMFAQFSEL VNEFYNNGLT SNLAGSRNPS LDYGFKGTEI 240 AMASYCSELQ YLANPVTNHV QSAEQHNQDV NSLGLVSARK TAEAVDILKL MSSTYMVALC 300 QAIDLRHLEE NIKTSVKNCV TQVSKKVLTM NPTGDLSSAR FSEK…					L-Phe	trans-cinnamate + NH3	of NH3, C-N bond cleavage
2.1.1.216	tRNA (guanine26-N2)-dimethyltransferase (parcialmente)	2 S-adenosyl-L-methionine + guanine26 in tRNA = 2 S-adenosyl-L-homocysteine + N2-dimethylguanine26 in tRNA	Saccharomyces cerevisiae (strain ATCC 204508 / S288c)	0 MEGFFRIPLK RANLHGMLKA AISKIKANFT AYGAPRINIE DFNIVKEGKA EILFPKKETV 60 FYNPIQQFNR DLSVTCIKAW DNLYGEECGQ KRNNKKSKKK RCAETNDDSS KRQKMGNGSP 120 KEAVGNSNRN EPYINILEAL SATGLRAIRY AHEIPHVREV IANDLLPEAV ESIKRNVEYN 180 SVENIVKPNL DDANVLMYRN KATNNKFHVI DLDPYGTVTP FVDAAIQSIE EGGLMLVTCT 240 DLSVLAGNGY PEKCFALYGG ANMVSHESTH ESALRLVLNL LKQTAAKYKK TVEPLLSLSI 300 DFYVRVFVKV KTSPIEVKNV MSSTMTTYHC SRCGSYHNQP LGRI…											http://www.brenda-enzymes.org/enzyme.php?ecno=2.1.1.216&onlyTable=Sequence
1.14.19.30	delta5 FA desaturase; acyl-lipid (8-3)-desaturase (bateu)					arachidonate biosynthesis I (6-desaturase, lower eukaryotes)	The enzyme, which has been characterized from multiple organisms including the moss Physcomitrella patens, the marine microalga Rebecca salina, and the filamentous fungus Mortierella alpina, introduces a cis double bond at the 5-position in 20-carbon polyunsaturated fatty acids incorporated in a glycerolipid that contain a Delta8 double bond. The enzyme contains a cytochrome b5 domain that acts a…								http://www.ncbi.nlm.nih.gov/pubmed/12458621
		an (8Z,11Z,14Z)-icosa-8,11,14-trienoyl-[glycerolipid] + 2 ferrocytochrome b5 + O2 + 2 H+ = a (5Z,8Z,11Z,14Z)-icosatetra-5,8,11,14-tetraenoyl-[glycerolipid] + ferricytochrome b5 + 2 H2O hide	Mortierella alpina CBS 210.32						an (8Z,11Z,14Z)-icosa-8,11,14-trienoyl-[glycerolipid] + 2 ferrocytochrome b5 + O2 + 2 H+	a (5Z,8Z,11Z,14Z)-icosatetra-5,8,11,14-tetraenoyl-[glycerolipid] + ferricytochrome b5 + 2 H2O			?
			Mortierella alpina CBS 210.32						an (8Z,11Z,14Z)-icosa-8,11,14-trienoyl-[glycerolipid] + 2 ferrocytochrome b5 + O2 + 2 H+	a (5Z,8Z,11Z,14Z)-icosatetra-5,8,11,14-tetraenoyl-[glycerolipid] + ferricytochrome b5 + 2 H2O
		an (8Z,11Z,14Z)-icosa-8,11,14-trienoyl-[glycerolipid] + 2 ferrocytochrome b5 + O2 + 2 H+ = a (5Z,8Z,11Z,14Z)-icosatetra-5,8,11,14-tetraenoyl-[glycerolipid] + ferricytochrome b5 + 2 H2O; an (8Z,11Z,14Z,17Z)-icosa-8,11,14,17-tetraenoyl-[glycerolipid] + 2 ferrocytochrome b5 + O2 + 2 H+ = a (5Z,8Z,11Z,14Z,17Z)-icosa-5,8,11,14,17-pentaenoyl-[glycerolipid] + ferricytochrome b5 + 2 H2O	Mortierella alpina (O74212 or CBS 210.32)	0 MGTDQGKTFT WEELAAHNTK GDLFLAIRGR VYDVTKFLSR HPGGVDTLLL GAGRDVTPVF 60 EMYHAFGAAD AIMKKYYVGT LVSNELPVFP EPTVFHKTIK TRVEGYFTDR DIDPKNRPEI 120 WGRYALIFGS LIASYYAQLF VPFVVERTWL QVVFAIIMGF ACAQVGLNPL HDASHFSVTH 180 NPTVWKILGA THDFFNGASY LVWMYQHMLG HHPYTNIAGA DPDVSTFEPD VRRIKPNQKW 240 FVNHINQDMF VPFLYGLLAF KVRIQDINIL YFVKTNDAIR VNPISTWHTV MFWGGKAFFV 300 WYRLIVPLQY LPLGKVLLLF TVADMVSSYW LALTFQANHV VEEV…											http://www.brenda-enzymes.org/sequences.php?ID=110082
			Mortierella alpina		cytochrome b5				dihomo-gamma-linolenic acid + ferrocytochrome b5 + O2 + H+ hide	arachidonic acid + ferricytochrome b5 + H2O
			Mortierella alpina ATCC32221						linoleic acid + ferrocytochrome b5 + O2 + H+	pinolenic acid (isomer of gamma-linolenic acid (GLA; all-cis-5,9,12-18:3) + ferricytochrome b5 + H2O			?
			Mortierella alpina ATCC32221						oleic acid + ferrocytochrome b5 + O2 + H+ hide	taxoleic acid (DELTA5,9-18:2)+ ferricytochrome b5 + H2O
		an (8Z,11Z,14Z)-icosa-8,11,14-trienoyl-[glycerolipid] + 2 ferrocytochrome b5 + O2 + 2 H+ = a (5Z,8Z,11Z,14Z)-icosatetra-5,8,11,14-tetraenoyl-[glycerolipid] + 2 ferricytochrome b5 + 2 H2O	Thraustochytrium sp	0 MGKGSEGRSA AREMTAEANG DKRKTILIEG VLYDATNFKH PGGSIINFLT EGEAGVDATQ 60 AYREFHQRSG KADKYLKSLP KLDASKVESR FSAKEQARRD AMTRDYAAFR EELVAEGYFD 120 PSIPHMIYRV VEIVALFALS FWLMSKASPT SLVLGVVMNG IAQGRCGWVM HEMGHGSFTG 180 VIWLDDRMCE FFYGVGCGMS GHYWKNQHSK HHAAPNRLEH DVDLNTLPLV AFNERVVRKV 240 KPGSLLALWL RVQAYLFAPV SCLLIGLGWT LYLHPRYMLR TKRHMEFVWI FARYIGWFSL 300 MGALGYSPGT SVGMYLCSFG LGCIYIFLQF AVSHTHLPVT NPED…
1.14.19.35			Arabidopsis thaliana	0 MANLVLSECG IRPLPRIYTT PRSNFLSNNN KFRPSLSSSS YKTSSSPLSF GLNSRDGFTR 60 NWALNVSTPL TTPIFEESPL EEDNKQRFDP GAPPPFNLAD IRAAIPKHCW VKNPWKSLSY 120 VVRDVAIVFA LAAGAAYLNN WIVWPLYWLA QGTMFWALFV LGHDCGHGSF SNDPKLNSVV 180 GHLLHSSILV PYHGWRISHR THHQNHGHVE NDESWHPMSE KIYNTLDKPT RFFRFTLPLV 240 MLAYPFYLWA RSPGKKGSHY HPDSDLFLPK ERKDVLTSTA CWTAMAALLV CLNFTIGPIQ 300 MLKLYGIPYW INVMWLDFVT YLHHHGHEDK LPWYRGKEWS YLRG…

## Sheet: dataset for Pipeline
	Data analysis	from 10/10/2016 to 27/10/2016
	Score	Nr.	α value	Merlin ID	EC Number (Merlin)	Score (Merlin)	Swissprot (S) UniprotKB(U)	function (Merlin)	Microorganism	E value (merlin)	Score of microorganism highest (microorg. Describ.)	Ecnumber Merlin = UniProt (E-Equal; D- different)	Source
	0<x≤0,1	1	0.05	PIR_06150.1	2.7.11.7/na	0.1	S	Myosin heavy chain kinase B/ Ribosome assembly protein 4	Dictyostelium discoideum- Amoebozoa- Amoebozoa/Saccharomyces cerevisiae (strain ATCC 204508 / S288c)	1E-12/1E-12	169/74	D
	0<x≤0,1	1	0.2	PIR_06150.1	2.7.11.7/na	0.09	S	Myosin heavy chain kinase B/ Ribosome assembly protein 4	Dictyostelium discoideum- Amoebozoa/Saccharomyces cerevisiae (strain ATCC 204508 / S288c)	1E-12/1E-12	169/74	D
	0<x≤0,1	1	0.3	PIR_06150.1	2.7.11.7/na		S	Myosin heavy chain kinase B/ Ribosome assembly protein 4	Dictyostelium discoideum- Amoebozoa/Saccharomyces cerevisiae (strain ATCC 204508 / S288c)	1E-12/1E-12	169/74	D
	0<x≤0,1	1	0.4	PIR_06150.1	2.7.11.7/na	0.07	S	Myosin heavy chain kinase B/ Ribosome assembly protein 4	Dictyostelium discoideum- Amoebozoa/Saccharomyces cerevisiae (strain ATCC 204508 / S288c)	1E-12/1E-12	169/74	D
	0<x≤0,1	1	0.5	PIR_06150.1	2.7.11.7/na/na	0.07	S	Myosin heavy chain kinase B/ Ribosome assembly protein 4/Notchless protein homolog	Dictyostelium discoideum- Amoebozoa/Saccharomyces cerevisiae (strain ATCC 204508 / S288c)/ Arabidopsis thaliana (Mouse-ear cress)	1E-12/1E-12/1E-11	169/74/70	D
	0<x≤0,1	1	0.6	PIR_06150.1	2.7.11.7/na	0.06	S	Myosin heavy chain kinase B/ Ribosome assembly protein 4	Dictyostelium discoideum- Amoebozoa/Saccharomyces cerevisiae (strain ATCC 204508 / S288c)	1E-12/1E-12	169/74	D
	0<x≤0,1	1	0.7	PIR_06150.1	2.7.11.7/na	0.05	S	Myosin heavy chain kinase B/ Ribosome assembly protein 4	Dictyostelium discoideum- Amoebozoa/Saccharomyces cerevisiae (strain ATCC 204508 / S288c)	1E-12/1E-12	169/74	D
	0<x≤0,1	1	0.8	PIR_06150.1	2.7.11.7/na	0.04	S	Myosin heavy chain kinase B/ Ribosome assembly protein 4	Dictyostelium discoideum- Amoebozoa/Saccharomyces cerevisiae (strain ATCC 204508 / S288c)	1E-12/1E-12	169/74	D
	0,0<x≤0,1	1	1	PIR_06150.1	2.7.11.7/na	0.03	S	Myosin heavy chain kinase B/ Ribosome assembly protein 4	Dictyostelium discoideum- Amoebozoa/Saccharomyces cerevisiae (strain ATCC 204508 / S288c)	1E-12/1E-12	169/74	D
	0,0<x≤0,1	1	0.9	PIR_06150.1	2.7.11.7/na	0.04	S	Myosin heavy chain kinase B/ Ribosome assembly protein 4	Dictyostelium discoideum- Amoebozoa/Saccharomyces cerevisiae (strain ATCC 204508 / S288c)	1E-12/1E-12	169/74	D
	0<x≤0,1	2	0.05	PIR_09173.1	na/6.2.1.26/6.2.1.3	na/0,0/0,0	U	Uncharacterized protein/O-succinylbenzoate--CoA ligase/Long-chain fatty acid--CoA ligase	Pythium ultimum DAOM BR144/Brevibacillus brevis (bacteria)/Thermincola potens (strain JR) (bacteria)/	0/1E-12/1E-11	714/80/74	D
	0<x≤0,1	2	0.2	PIR_09173.1	na/6.2.1.26/6.2.1.3	na/0,01/0,01	U	Uncharacterized protein/O-succinylbenzoate--CoA ligase/Long-chain fatty acid--CoA ligase	Pythium ultimum DAOM BR144/Brevibacillus brevis (bacteria)/Thermincola potens (strain JR) (bacteria)/	0/1E-12/1E-11	714/80/74	D
	0<x≤0,1	2	0.3	PIR_09173.1	na/6.2.1.26/6.2.1.3	na/0,01/0,01	U	Uncharacterized protein/O-succinylbenzoate--CoA ligase/Long-chain fatty acid--CoA ligase	Pythium ultimum DAOM BR144/Brevibacillus brevis (bacteria)/Thermincola potens (strain JR) (bacteria)/	0/1E-12/1E-11	714/80/74	D
	0<x≤0,1	2	0.4	PIR_09173.1	na/6.2.1.26/6.2.1.3	na/0,01/0,01	U	Uncharacterized protein/O-succinylbenzoate--CoA ligase/Long-chain fatty acid--CoA ligase	Pythium ultimum DAOM BR144/Brevibacillus brevis (bacteria)/Thermincola potens (strain JR) (bacteria)/	0/1E-12/1E-11	714/80/74	D
	0<x≤0,1	2	0.5	PIR_09173.1	na/6.2.1.26 or 6.2.1.3	na/0,01/0,01	U	Uncharacterized protein/O-succinylbenzoate--CoA ligase/Long-chain fatty acid--CoA ligase	Pythium ultimum DAOM BR144/Brevibacillus brevis (bacteria)/Thermincola potens (strain JR) (bacteria)/	0/1E-12/1E-11	714/80/74	D
	0<x≤0,1	2	0.6	PIR_09173.1	na/6.2.1.26/6.2.1.3	na/0,02/0,02	U	Uncharacterized protein/O-succinylbenzoate--CoA ligase/Long-chain fatty acid--CoA ligase	Pythium ultimum DAOM BR144/Brevibacillus brevis (bacteria)/Thermincola potens (strain JR) (bacteria)/	0/1E-12/1E-11	714/80/74	D
	0<x≤0,1	2	0.7	PIR_09173.1	na/6.2.1.26/6.2.1.3	0,02/0,02/ na	U	O-succinylbenzoate--CoA ligase/Long-chain fatty acid--CoA ligase/ Uncharacterized protein	Brevibacillus brevis (bacteria)/Thermincola potens (strain JR) (bacteria)/Pythium ultimum DAOM BR144	1E-12/1E-11/0	80/74/714	D
	0<x≤0,1	2	0.8	PIR_09173.1	na/6.2.1.26/6.2.1.3	na/0,02/0,02	U	Uncharacterized protein/O-succinylbenzoate--CoA ligase/Long-chain fatty acid--CoA ligase	Pythium ultimum DAOM BR144/Brevibacillus brevis (bacteria)/Thermincola potens (strain JR) (bacteria)/	0/1E-12/1E-11	714/80/74	D
	0<x≤0,1	2	1	PIR_09173.1	na/6.2.1.26/6.2.1.3	na/0,03/0,03	U	Uncharacterized protein/O-succinylbenzoate--CoA ligase/Long-chain fatty acid--CoA ligase	Pythium ultimum DAOM BR144/Brevibacillus brevis (bacteria)/Thermincola potens (strain JR) (bacteria)/	0/1E-12/1E-11	714/80/74	D
	0<x≤0,1	2	0.9	PIR_09173.1	na/6.2.1.26/6.2.1.3	na/0,03/0,03	U	Uncharacterized protein/O-succinylbenzoate--CoA ligase/Long-chain fatty acid--CoA ligase	Pythium ultimum DAOM BR144/Brevibacillus brevis (bacteria)/Thermincola potens (strain JR) (bacteria)/	0/1E-12/1E-11	714/80/74	D
	0<x≤0,1	3	0.05	PIR_00069.1	2.7.11.1/na	0	S	Probable serine-threonine-protein kinase PkwA/Protein HIR1	Thermomonospora curvata(Bacteria)/Saccharomyces cerevisiae (strain ATCC 204508 / S288c)	1E-22/0	106/216	D
	0<x≤0,1	3	0.2	PIR_00069.1	2.7.11.1/na	0.01	S	Probable serine-threonine-protein kinase PkwA/Protein HIR1	Thermomonospora curvata(Bacteria)/Saccharomyces cerevisiae (strain ATCC 204508 / S288c)	1E-22/0	106/216	D
	0<x≤0,1	3	0.3	PIR_00069.1	2.7.11.1/na		S	Probable serine-threonine-protein kinase PkwA/Protein HIR1	Thermomonospora curvata(Bacteria)/Saccharomyces cerevisiae (strain ATCC 204508 / S288c)	1E-22/0	106/216	D
	0<x≤0,1	3	0.4	PIR_00069.1	2.7.11.1/na	0	S	Probable serine-threonine-protein kinase PkwA/Protein HIR1	Thermomonospora curvata(Bacteria)/Saccharomyces cerevisiae (strain ATCC 204508 / S288c)	1E-22/0	106/216	D
	0<x≤0,1	3	0.5	PIR_00069.1	2.7.11.1/na/na	0.01	S	Probable serine-threonine-protein kinase PkwA/Protein HIR1/Protein HIRA (Sc = At)	Thermomonospora curvata(Bacteria)/Saccharomyces cerevisiae (strain ATCC 204508 / S288c)/Arabidopsis thaliana (Mouse-ear cress)	1E-22/0/0	106/216/253	D
	0<x≤0,1	3	0.6	PIR_00069.1	2.7.11.1/na	0.01	S	Probable serine-threonine-protein kinase PkwA/Protein HIR1	Thermomonospora curvata(Bacteria)/Saccharomyces cerevisiae (strain ATCC 204508 / S288c)	1E-22/0	106/216	D
	0<x≤0,1	3	0.7	PIR_00069.1	2.7.11.1/na	0.01	S	Probable serine-threonine-protein kinase PkwA/Protein HIR1	Thermomonospora curvata(Bacteria)/Saccharomyces cerevisiae (strain ATCC 204508 / S288c)	1E-22/0	106/216	D
	0<x≤0,1	3	0.8	PIR_00069.1	2.7.11.1/na	0.01	S	Probable serine-threonine-protein kinase PkwA/Protein HIR1	Thermomonospora curvata(Bacteria)/Saccharomyces cerevisiae (strain ATCC 204508 / S288c)	1E-22/0	106/216	D
	0,0<x≤0,1	3	1	PIR_00069.1	2.7.11.1/na	0.01	S	Probable serine-threonine-protein kinase PkwA/Protein HIR1	Thermomonospora curvata(Bacteria)/Saccharomyces cerevisiae (strain ATCC 204508 / S288c)	1E-22/0	106/216	D
	0,0<x≤0,1	3	0.9	PIR_00069.1	2.7.11.1/na	0.01	S	Probable serine-threonine-protein kinase PkwA/Protein HIR1	Thermomonospora curvata(Bacteria)/Saccharomyces cerevisiae (strain ATCC 204508 / S288c)	1E-22/0	106/216	D
	0<x≤0,1	4	0.05	PIR_00093.1	3.1.26.5/na	0	S	50S ribosomal protein L7Ae/H/ACA ribonucleoprotein complex subunit 2	Methanococcus maripaludis (strain S2 / LL)/Saccharomyces cerevisiae (strain ATCC 204508 / S288c)	1E-13/0	67/159	D
	0<x≤0,1	4	0.2	PIR_00093.1	3.1.26.5/na	0	S	50S ribosomal protein L7Ae/H/ACA ribonucleoprotein complex subunit 2	Methanococcus maripaludis (strain S2 / LL)/Saccharomyces cerevisiae (strain ATCC 204508 / S288c)	1E-13/0	67/159	D
	0<x≤0,1	4	0.3	PIR_00093.1	3.1.26.5/na		S	50S ribosomal protein L7Ae/H/ACA ribonucleoprotein complex subunit 2	Methanococcus maripaludis (strain S2 / LL)/Saccharomyces cerevisiae (strain ATCC 204508 / S288c)	1E-13/0	67/159	D
	0<x≤0,1	4	0.4	PIR_00093.1	3.1.26.5/na	0.01	S	50S ribosomal protein L7Ae/H/ACA ribonucleoprotein complex subunit 2	Methanococcus maripaludis (strain S2 / LL)/Saccharomyces cerevisiae (strain ATCC 204508 / S288c)	1E-13/0	67/159	D
	0<x≤0,1	4	0.5	PIR_00093.1	3.1.26.5/na/na	0.01	S	50S ribosomal protein L7Ae/H ACA ribonucleoprotein complex subunit 2/H ACA ribonucleoprotein complex subunit 2-like protein (Sc = At)	Methanococcus maripaludis (strain S2 / LL)/Saccharomyces cerevisiae (strain ATCC 204508 / S288c)/Arabidopsis thaliana (Mouse-ear cress)	1E-13/0/1E-41	67/159/140	D
	0<x≤0,1	4	0.6	PIR_00093.1	3.1.26.5/na	0.01	S	50S ribosomal protein L7Ae/H/ACA ribonucleoprotein complex subunit 2	Methanococcus maripaludis (strain S2 / LL)/Saccharomyces cerevisiae (strain ATCC 204508 / S288c)	1E-13/0	67/159	D
	0<x≤0,1	4	0.7	PIR_00093.1	3.1.26.5/na	0.01	S	50S ribosomal protein L7Ae/H/ACA ribonucleoprotein complex subunit 2	Methanococcus maripaludis (strain S2 / LL)/Saccharomyces cerevisiae (strain ATCC 204508 / S288c)	1E-13/0	67/159	D
	0<x≤0,1	4	0.8	PIR_00093.1	3.1.26.5/na	0.01	S	50S ribosomal protein L7Ae/H/ACA ribonucleoprotein complex subunit 2	Methanococcus maripaludis (strain S2 / LL)/Saccharomyces cerevisiae (strain ATCC 204508 / S288c)	1E-13/0	67/159	D
	0,0<x≤0,1	4	1	PIR_00093.1	3.1.26.5/na	0.01	S	50S ribosomal protein L7Ae/H/ACA ribonucleoprotein complex subunit 2	Methanococcus maripaludis (strain S2 / LL)/Saccharomyces cerevisiae (strain ATCC 204508 / S288c)	1E-13/0	67/159	D
	0,0<x≤0,1	4	0.9	PIR_00093.1	3.1.26.5/na	0.01	S	50S ribosomal protein L7Ae/H/ACA ribonucleoprotein complex subunit 2	Methanococcus maripaludis (strain S2 / LL)/Saccharomyces cerevisiae (strain ATCC 204508 / S288c)	1E-13/0	67/159	D
	0<x≤0,1	5	0.05	PIR_06388.1	3.1.3.1	0	U	Alkaline phosphatase	Microcystis aeruginosa NIES-2549 (bacteria)	1e-19	105	D
	0<x≤0,1	5	0.2	PIR_06388.1	3.1.3.1	0	U	Alkaline phosphatase	Microcystis aeruginosa NIES-2549 (bacteria)	1e-19	105	D
	0<x≤0,1	5	0.3	PIR_06388.1	3.1.3.1	0	U	Alkaline phosphatase	Microcystis aeruginosa NIES-2549 (bacteria)	1e-19	105	D
	0<x≤0,1	5	0.4	PIR_06388.1	3.1.3.1	0	U	Alkaline phosphatase	Microcystis aeruginosa NIES-2549 (bacteria)	1e-19	105	D
	0<x≤0,1	5	0.5	PIR_06388.1	3.1.3.1	0.01	U	Alkaline phosphatase	Microcystis aeruginosa NIES-2549 (bacteria)	1e-19	105	D
	0<x≤0,1	5	0.6	PIR_06388.1	3.1.3.1	0.01	U	Alkaline phosphatase	Microcystis aeruginosa NIES-2549 (bacteria)	1e-19	105	D
	0<x≤0,1	5	0.7	PIR_06388.1	3.1.3.1	0.01	U	Alkaline phosphatase	Microcystis aeruginosa NIES-2549 (bacteria)	1e-19	105	D
	0<x≤0,1	5	0.8	PIR_06388.1	3.1.3.1	0.01	U	Alkaline phosphatase	Microcystis aeruginosa NIES-2549 (bacteria)	1e-19	105	D
	0<x≤0,1	5	1	PIR_06388.1	3.1.3.1	0.01	U	Alkaline phosphatase	Microcystis aeruginosa NIES-2549 (bacteria)	1e-19	105	D
	0<x≤0,1	5	0.9	PIR_06388.1	3.1.3.1	0.01	U	Alkaline phosphatase	Microcystis aeruginosa NIES-2549 (bacteria)	1e-19	105	D
	0,1<x≤0,2	1	0.05	PIR_06137.1	2.3.1.225/ 2.4.2.30	0.14	S	Palmitoyltransferase AKR1/ Tankyrase-2	Saccharomyces cerevisiae (strain ATCC 204508 / S288c)/Mus musculus	10e-12/ 10e-16	76/87	D
	0,1<x≤0,2	1	0.2	PIR_06137.1	2.3.1.225	0.14	S	Palmitoyltransferase AKR1	Saccharomyces cerevisiae (strain ATCC 204508 / S288c)	1e-12	76	D
	0,1<x≤0,2	1	0.3	PIR_06137.1	2.3.1.225		S	Palmitoyltransferase AKR1	Saccharomyces cerevisiae (strain ATCC 204508 / S288c)	1e-12	76	E
	0,1<x≤0,2	1	0.4	PIR_06137.1	2.3.1.225	0.13	S	Palmitoyltransferase AKR1	Saccharomyces cerevisiae (strain ATCC 204508 / S288c)	1e-12	76	D
	0,1<x≤0,2	1	0.5	PIR_06137.1	2.3.1.225/na	0.13	S	Palmitoyltransferase AKR1	Saccharomyces cerevisiae (strain ATCC 204508 / S288c)/Mus musculus /there is no Arabidopsis thaliana (Mouse-ear cress) or similar	1e-12	76	D
	0,1<x≤0,2	1	0.6	PIR_06137.1	2.3.1.225	0.13	S	Palmitoyltransferase AKR1	Saccharomyces cerevisiae (strain ATCC 204508 / S288c)	1e-12	76	D
	0,1<x≤0,2	1	0.7	PIR_06137.1	2.3.1.225	0.12	S	Palmitoyltransferase AKR1	Saccharomyces cerevisiae (strain ATCC 204508 / S288c)	1e-12	76	D
	0,1<x≤0,2	1	0.8	PIR_06137.1	2.3.1.225	0.12	S	Palmitoyltransferase AKR1	Saccharomyces cerevisiae (strain ATCC 204508 / S288c)	1e-12	76	D
	0,1<x≤0,2	1	1	PIR_06137.1	2.3.1.225	0.12	S	Palmitoyltransferase AKR1	Saccharomyces cerevisiae (strain ATCC 204508 / S288c)	1e-12	76	D
	0,1<x≤0,2	1	0.9	PIR_06137.1	2.3.1.225	0.12	S	Palmitoyltransferase AKR1	Saccharomyces cerevisiae (strain ATCC 204508 / S288c)	1e-12	76	D
	0,1<x≤0,2	2	0.05	PIR_00181.1	6.3.2-	0.14	S	Pre-mRNA-processing factor 19/General transcriptional corepressor TUP1	Bos taurus/ Saccharomyces cerevisiae (strain ATCC 204508 / S288c)	10E-13/10E-13	72/75	D	http://www.uniprot.org/uniprot/P32523
	0,1<x≤0,2	2	0.2	PIR_00181.1	6.3.2-	0.12	S	Pre-mRNA-processing factor 19/General transcriptional corepressor TUP1	Bos taurus/ Saccharomyces cerevisiae (strain ATCC 204508 / S288c)	10E-13/10E-13	72/75	D	http://www.uniprot.org/uniprot/P32523
	0,1<x≤0,2	2	0.3	PIR_00181.1	6.3.2-/na		S	Pre-mRNA-processing factor 19/General transcriptional corepressor TUP1	Bos taurus/ Saccharomyces cerevisiae (strain ATCC 204508 / S288c)	10E-13/10E-13	72/75	D	http://www.uniprot.org/uniprot/P32523
	0,1<x≤0,2	2	0.4	PIR_00181.1	6.3.2-/na	0.11	S	Pre-mRNA-processing factor 19/General transcriptional corepressor TUP1	Bos taurus/ Saccharomyces cerevisiae (strain ATCC 204508 / S288c)	10E-13/10E-13	72/75	D	http://www.uniprot.org/uniprot/P32523
	0,1<x≤0,2	2	0.5	PIR_00181.1	6.3.2-/na/na	0.1	S	Pre-mRNA-processing factor 19/General transcriptional corepressor TUP1/THO complex subunit 3	Bos taurus/ Saccharomyces cerevisiae (strain ATCC 204508 / S288c)/Arabidopsis thaliana (Mouse-ear cress)	1E-13/1E-13/0	72/75/217	D	http://www.uniprot.org/uniprot/P32523
	0<x≤0,1	2	0.6	PIR_00181.1	6.3.2-	0.09	S	Pre-mRNA-processing factor 19/General transcriptional corepressor TUP1	Bos taurus/ Saccharomyces cerevisiae (strain ATCC 204508 / S288c)	10E-13/10E-13	72/75	D	http://www.uniprot.org/uniprot/P32523
	0<x≤0,1	2	0.7	PIR_00181.1	6.3.2-	0.08	S	Pre-mRNA-processing factor 19/General transcriptional corepressor TUP1	Bos taurus/ Saccharomyces cerevisiae (strain ATCC 204508 / S288c)	10E-13/10E-13	72/75	D	http://www.uniprot.org/uniprot/P32523
	0<x≤0,1	2	0.8	PIR_00181.1	6.3.2-	0.07	S	Pre-mRNA-processing factor 19/General transcriptional corepressor TUP1	Bos taurus/ Saccharomyces cerevisiae (strain ATCC 204508 / S288c)	10E-13/10E-13	72/75	D	http://www.uniprot.org/uniprot/P32523
	0,0<x≤0,1	2	1	PIR_00181.1	6.3.2-	0.05	S	Pre-mRNA-processing factor 19/General transcriptional corepressor TUP1	Bos taurus/ Saccharomyces cerevisiae (strain ATCC 204508 / S288c)	10E-13/10E-13	72/75	D	http://www.uniprot.org/uniprot/P32523
	0,0<x≤0,1	2	0.9	PIR_00181.1	6.3.2-	0.06	S	Pre-mRNA-processing factor 19/General transcriptional corepressor TUP1	Bos taurus/ Saccharomyces cerevisiae (strain ATCC 204508 / S288c)	10E-13/10E-13	72/75	D	http://www.uniprot.org/uniprot/P32523
	0,1<x≤0,2	3	0.05	PIR_00364.1	2.6.1.1 or2.6.1.-or 2.6.1.9 10 or 2.6.1.5 5 or 2.6.1.63, 2.6.1.7, 4.4.1.13 5 or 2.6.1.64, 2.6.1.7, 4.4.1.13 4 , better 2.6.1.7, 4.4.1.13, 2.6.1.64	0.15	S	Kynurenine--oxoglutarate transaminase	Schizosaccharomyces pombe (strain 972 / ATCC 24843) /Dictyostelium discoideum 0 301	0/0	241/301	D
	0,1<x≤0,2	3	0.2	PIR_00364.1	2.6.1.1 or 2.6.1- /2.6.1.-	0,14/0,14	S	Aspartate aminotransferase/ Uncharacterized aminotransferase C6B12.04c	Pyrococcus abyssi (strain GE5 / Orsay) /Schizosaccharomyces pombe (strain 972 / ATCC 24843)	0/0	169/241	D
	0,1<x≤0,2	3	0.3	PIR_00364.1	2.6.1.1/2.6.1.7/2.6.1.1	0,18/0,01	S	Aspartate aminotransferase/Probable kynurenine--oxoglutarate transaminase BNA3/ Bifunctional aspartate aminotransferase and glutamate and aspartate-prephenate aminotransferase	Pyrococcus abyssi (strain GE5 / Orsay)(archeae)/ Saccharomyces cerevisiae (strain ATCC 204508 / S288c)/Arabidopsis thaliana (Mouse-ear cress)	0/0/1E-40	269/209/140	D/E
	0,1<x≤0,2	3	0.4	PIR_00364.1	2.6.1.1/2.6.1.7/2.6.1.1, 2.6.1.78, 2.6.1.79	0,18/0,01	S	Aspartate aminotransferase/Probable kynurenine--oxoglutarate transaminase BNA3/ Bifunctional aspartate aminotransferase and glutamate and aspartate-prephenate aminotransferase	Pyrococcus abyssi (strain GE5 / Orsay)(archeae)/ Saccharomyces cerevisiae (strain ATCC 204508 / S288c)/Arabidopsis thaliana (Mouse-ear cress)	0/0/1E-40	269/209/140	D
	0,1<x≤0,2	3	0.5	PIR_00364.1	2.6.1.1/2.6.1.7/2.6.1.1, 2.6.1.78, 2.6.1.79	0,2/0,05	S	Aspartate aminotransferase/Probable kynurenine--oxoglutarate transaminase BNA3/ Bifunctional aspartate aminotransferase and glutamate and aspartate-prephenate aminotransferase	Pyrococcus abyssi (strain GE5 / Orsay)(archeae)/ Saccharomyces cerevisiae (strain ATCC 204508 / S288c)/Arabidopsis thaliana (Mouse-ear cress)	0/0/1E-40	269/209/140	D
	0,2<x≤0,3	3	0.6	PIR_00364.1	2.6.1.1/2.6.1.7/2.6.1.1, 2.6.1.78, 2.6.1.79	0.22	S	Aspartate aminotransferase/Probable kynurenine--oxoglutarate transaminase BNA3/ Bifunctional aspartate aminotransferase and glutamate and aspartate-prephenate aminotransferase	Pyrococcus abyssi (strain GE5 / Orsay)(archeae)/ Saccharomyces cerevisiae (strain ATCC 204508 / S288c)/Arabidopsis thaliana (Mouse-ear cress)	0/0/1E-40	269/209/140	D
	0,2<x≤0,3	3	0.7	PIR_00364.1	2.6.1.1/2.6.1.7/2.6.1.1, 2.6.1.78, 2.6.1.79	0.24	S	Aspartate aminotransferase/Probable kynurenine--oxoglutarate transaminase BNA3/ Bifunctional aspartate aminotransferase and glutamate and aspartate-prephenate aminotransferase	Pyrococcus abyssi (strain GE5 / Orsay)(archeae)/ Saccharomyces cerevisiae (strain ATCC 204508 / S288c)/Arabidopsis thaliana (Mouse-ear cress)	0/0/1E-40	269/209/140	D
	0,2<x≤0,3	3	0.8	PIR_00364.1	2.6.1.1/2.6.1.7/2.6.1.1, 2.6.1.78, 2.6.1.79	0.26	S	Aspartate aminotransferase/Probable kynurenine--oxoglutarate transaminase BNA3/ Bifunctional aspartate aminotransferase and glutamate and aspartate-prephenate aminotransferase	Pyrococcus abyssi (strain GE5 / Orsay)(archeae)/ Saccharomyces cerevisiae (strain ATCC 204508 / S288c)/Arabidopsis thaliana (Mouse-ear cress)	0/0/1E-40	269/209/140	D
	0,2<x≤0,3	3	1	PIR_00364.1	2.6.1.1/2.6.1.7/2.6.1.1	0.3	S	Aspartate aminotransferase/Probable kynurenine--oxoglutarate transaminase BNA3/ Bifunctional aspartate aminotransferase and glutamate and aspartate-prephenate aminotransferase	Pyrococcus abyssi (strain GE5 / Orsay)(archeae)/ Saccharomyces cerevisiae (strain ATCC 204508 / S288c)/Arabidopsis thaliana (Mouse-ear cress)	0/0/1E-40	269/209/140	E
	0,2<x≤0,3	3	0.9	PIR_00364.1	2.6.1.1/2.6.1.7/2.6.1.1	0.28	S	Aspartate aminotransferase/Probable kynurenine--oxoglutarate transaminase BNA3/ Bifunctional aspartate aminotransferase and glutamate and aspartate-prephenate aminotransferase	Pyrococcus abyssi (strain GE5 / Orsay)(archeae)/ Saccharomyces cerevisiae (strain ATCC 204508 / S288c)/Arabidopsis thaliana (Mouse-ear cress)	0/0/1E-40	269/209/140	E
	0,1<x≤0,2	4	0.05	PIR_03915.1	3.6.3.44/na	0.15	S	ABC transporter C family member 11/Bile pigment transporter 1	Arabidopsis thaliana/Saccharomyces cerevisiae (strain ATCC 204508 / S288c)	0	250(239)	E
	0,1<x≤0,2	4	0.2	PIR_03915.1	3.6.3.44/na	0.15	S	ABC transporter C family member 11/Bile pigment transporter 1	Arabidopsis thaliana/Saccharomyces cerevisiae (strain ATCC 204508 / S288c)	0	250(239)	E
	0,1<x≤0,2	4	0.3	PIR_03915.1	3.6.3.44/na		S	ABC transporter C family member 11/Bile pigment transporter 1	Arabidopsis thaliana/Saccharomyces cerevisiae (strain ATCC 204508 / S288c)	0	250(239)	D
	0,1<x≤0,2	4	0.4	PIR_03915.1	3.6.3.44/na	0.17	S	ABC transporter C family member 11/Bile pigment transporter 1	Arabidopsis thaliana/Saccharomyces cerevisiae (strain ATCC 204508 / S288c)	0	250(239)	E
	0,1<x≤0,2	4	0.5	PIR_03915.1	3.6.3.44/na	0.17	S	ABC transporter C family member 11/Bile pigment transporter 1	Arabidopsis thaliana/Saccharomyces cerevisiae (strain ATCC 204508 / S288c)	0	250(239)	E
	0,1<x≤0,2	4	0.6	PIR_03915.1	3.6.3.44/na	0.18	S	ABC transporter C family member 11/Bile pigment transporter 1	Arabidopsis thaliana/Saccharomyces cerevisiae (strain ATCC 204508 / S288c)	0	250(239)	E
	0,1<x≤0,2	4	0.7	PIR_03915.1	3.6.3.44/na	0.18	S	ABC transporter C family member 11/Bile pigment transporter 1	Arabidopsis thaliana/Saccharomyces cerevisiae (strain ATCC 204508 / S288c)	0	250(239)	E
	0,1<x≤0,2	4	0.8	PIR_03915.1	3.6.3.44/na	0.19	S	ABC transporter C family member 11/Bile pigment transporter 1	Arabidopsis thaliana/Saccharomyces cerevisiae (strain ATCC 204508 / S288c)	0	250(239)	E
	0,1<x≤0,2	4	1	PIR_03915.1	3.6.3.44/na	0.2	S	ABC transporter C family member 11/Bile pigment transporter 1	Arabidopsis thaliana/Saccharomyces cerevisiae (strain ATCC 204508 / S288c)	0	250(239)	D
	0,1<x≤0,2	4	0.9	PIR_03915.1	3.6.3.44/na	0.19	S	ABC transporter C family member 11/Bile pigment transporter 1	Arabidopsis thaliana/Saccharomyces cerevisiae (strain ATCC 204508 / S288c)	0	250(239)	D
	0,1<x≤0,2	5	0.05	PIR_05581.1	3.2.1.14/3.2.1.12	0.14	S	Endochitinase A/Flocculation protein FLO11	Emericella nidulans (strain FGSC A4 / ATCC 38163 / CBS 112.46 / NRRL 194 / M139)/Saccharomyces cerevisiae (strain ATCC 204508 / S288c)	1E-21/1E-23	100/107	D
	0,1<x≤0,2	5	0.2	PIR_05581.1	3.2.1.14/3.2.1.12	0,13/0,12	S	Endochitinase A/Flocculation protein FLO11	Emericella nidulans (strain FGSC A4 / ATCC 38163 / CBS 112.46 / NRRL 194 / M139)/Saccharomyces cerevisiae (strain ATCC 204508 / S288c)	1E-21/1E-23	100/107	D
	0,1<x≤0,2	5	0.3	PIR_05581.1	3.2.1.14/3.2.1.12	0,12/0,06	S	Endochitinase A/Flocculation protein FLO11	Emericella nidulans (strain FGSC A4 / ATCC 38163 / CBS 112.46 / NRRL 194 / M139)/Saccharomyces cerevisiae (strain ATCC 204508 / S288c)	1E-21/1E-23	100/107	D
	0,1<x≤0,2	5	0.4	PIR_05581.1	3.2.1.14/3.2.1.12	0,12/0,06	S	Endochitinase A/Flocculation protein FLO11	Emericella nidulans (strain FGSC A4 / ATCC 38163 / CBS 112.46 / NRRL 194 / M139)/Saccharomyces cerevisiae (strain ATCC 204508 / S288c)	1E-21/1E-23	100/107	D
	0,1<x≤0,2	5	0.5	PIR_05581.1	3.2.1.14/3.2.1.12/na/na	0,11/0,07	S	Endochitinase A/Flocculation protein FLO11/ Nuclear pore complex protein NUP62	Emericella nidulans (strain FGSC A4 / ATCC 38163 / CBS 112.46 / NRRL 194 / M139)/Saccharomyces cerevisiae (strain ATCC 204508 / S288c)/Arabidopsis thaliana/ Dictyostelium discoideum	1E-21/1E-23/1E-12	100/107/72	D
	0,1<x≤0,2	5	0.6	PIR_05581.1	3.2.1.14/3.2.1.12	0,11/0,06	S	Endochitinase A/Flocculation protein FLO11	Emericella nidulans (strain FGSC A4 / ATCC 38163 / CBS 112.46 / NRRL 194 / M139)/Saccharomyces cerevisiae (strain ATCC 204508 / S288c)	1E-21/1E-23	100/107	D
	0,1<x≤0,2	5	0.7	PIR_05581.1	3.2.1.14/3.2.1.12	0,14/0,12	S	Endochitinase A/Flocculation protein FLO11	Emericella nidulans (strain FGSC A4 / ATCC 38163 / CBS 112.46 / NRRL 194 / M139)/Saccharomyces cerevisiae (strain ATCC 204508 / S288c)	1E-21/1E-23	100/107	D
	0<x≤0,1	5	0.8	PIR_05581.1	3.2.1.14/3.2.1.12	0,09/0,04	S	Endochitinase A/Flocculation protein FLO11	Emericella nidulans (strain FGSC A4 / ATCC 38163 / CBS 112.46 / NRRL 194 / M139)/Saccharomyces cerevisiae (strain ATCC 204508 / S288c)	1E-21/1E-23	100/107	D
	0,0<x≤0,1	5	1	PIR_05581.1	3.2.1.14/3.2.1.12	0,08/0,03	S	Endochitinase A/Flocculation protein FLO11	Emericella nidulans (strain FGSC A4 / ATCC 38163 / CBS 112.46 / NRRL 194 / M139)/Saccharomyces cerevisiae (strain ATCC 204508 / S288c)	1E-21/1E-23	100/107	D
	0,0<x≤0,1	5	0.9	PIR_05581.1	3.2.1.14/3.2.1.12	0,09/0,03	S	Endochitinase A/Flocculation protein FLO11	Emericella nidulans (strain FGSC A4 / ATCC 38163 / CBS 112.46 / NRRL 194 / M139)/Saccharomyces cerevisiae (strain ATCC 204508 / S288c)	1E-21/1E-23	100/107	D
	0,1<x≤0,2	1	0.05	PIR_00228.1	4.1.3.1	0.16	S	isocitrate lyase	Ricinus communis/(Saccharomyces cerevisiae -strain ATCC 204508 / S288c)	0(0)	551(495)	E	http://www.uniprot.org/uniprot/P28240
	0,2<x≤0,3	1	0.2	PIR_00228.1	4.1.3.1	0.21	S	isocitrate lyase	Ricinus communis/(Saccharomyces cerevisiae -strain ATCC 204508 / S288c)	0(0)	551(495)	E	http://www.uniprot.org/uniprot/P28240
	0,2<x≤0,3	1	0.3	PIR_00228.1	4.1.31.	0.27	S	isocitrate lyase	Ricinus communis/(Saccharomyces cerevisiae -strain ATCC 204508 / S288c)	0(0)	551(495)	E	http://www.uniprot.org/uniprot/P28240
	0,2<x≤0,3	1	0.4	PIR_00228.1	4.1.31.	0.27	S	isocitrate lyase	Ricinus communis/(Saccharomyces cerevisiae -strain ATCC 204508 / S288c)	0(0)	551(495)	E	http://www.uniprot.org/uniprot/P28240
	0,2<x≤0,3	1	0.5	PIR_00228.1	4.1.31.	0.3	S	isocitrate lyase	Ricinus communis/(Saccharomyces cerevisiae -strain ATCC 204508 / S288c)/ /Arabidopsis thaliana	0/0/0	551/495/541	E	http://www.uniprot.org/uniprot/P28240
	0,3<x≤0,4	1	0.6	PIR_00228.1	4.1.3.1	0.34	S	isocitrate lyase	Ricinus communis/(Saccharomyces cerevisiae -strain ATCC 204508 / S288c)	0(0)	551(495)	E	http://www.uniprot.org/uniprot/P28240
	0,3<x≤0,4	1	0.65	PIR_00228.1	4.1.3.1	0.35	S	isocitrate lyase	Ricinus communis/(Saccharomyces cerevisiae -strain ATCC 204508 / S288c)	0(0)	551(495)	E	http://www.uniprot.org/uniprot/P28240
	0,3<x≤0,4	1	0.7	PIR_00228.1	4.1.3.1	0.37	S	isocitrate lyase	Ricinus communis/(Saccharomyces cerevisiae -strain ATCC 204508 / S288c)/ / Arabidopsis thaliana	0(0)	551(495)	E	http://www.uniprot.org/uniprot/P28240
	0,3<x≤0,4	1	0.8	PIR_00228.1	4.1.31.	0.4	S	isocitrate lyase	Ricinus communis/(Saccharomyces cerevisiae -strain ATCC 204508 / S288c)	0(0)	551(495)	E	http://www.uniprot.org/uniprot/P28240
	0,4<x≤0,5	1	1	PIR_00228.1	4.1.31.	0.47	S	isocitrate lyase	Ricinus communis/(Saccharomyces cerevisiae -strain ATCC 204508 / S288c)	0(0)	551(495)	E	http://www.uniprot.org/uniprot/P28240
	0,4<x≤0,5	1	0.9	PIR_00228.1	4.1.31.	0.43	S	isocitrate lyase	Ricinus communis/(Saccharomyces cerevisiae -strain ATCC 204508 / S288c)	0(0)	551(495)	E	http://www.uniprot.org/uniprot/P28240
	0,1<x≤0,2	2	0.05	PIR_13611.1	6.2.1-	0.16	S	Acyl-CoA synthetase family member 3, mitochondrial/Peroxisomal-coenzyme A synthetase	Xenopus laevis (African clawed frog)/Saccharomyces cerevisiae (strain ATCC 204508 / S288c)	0/1E-32	366/134	D	http://www.uniprot.org/uniprot/C8VTR6
	0,2<x≤0,3	2	0.2	PIR_13611.1	6.2.1-	0.2	S	Acyl-CoA synthetase family member 3, mitochondrial/Peroxisomal-coenzyme A synthetase	Xenopus laevis (African clawed frog)/Saccharomyces cerevisiae (strain ATCC 204508 / S288c)	0/1E-32	366/134	D	http://www.uniprot.org/uniprot/C8VTR6
	0,2<x≤0,3	2	0.3	PIR_13611.1	6.2.1-/6---	0.26	S	Acyl-CoA synthetase family member 3, mitochondrial/Peroxisomal-coenzyme A synthetase	Xenopus laevis (African clawed frog)/Saccharomyces cerevisiae (strain ATCC 204508 / S288c)	0/1E-32	366/134	D	http://www.uniprot.org/uniprot/C8VTR6
	0,2<x≤0,3	2	0.4	PIR_13611.1	6.2.1-/6---	0.26	S	Acyl-CoA synthetase family member 3, mitochondrial/Peroxisomal-coenzyme A synthetase	Xenopus laevis (African clawed frog)/Saccharomyces cerevisiae (strain ATCC 204508 / S288c)	0/1E-32	366/134	D	http://www.uniprot.org/uniprot/C8VTR6
	0,2<x≤0,3	2	0.5	PIR_13611.1	6.2.1-/6---/6.2.1.n3 and 6.2.1-	0.29	S	Acyl-CoA synthetase family member 3, mitochondrial/Peroxisomal-coenzyme A synthetase/Malonate--CoA ligase	Xenopus laevis (African clawed frog)/Saccharomyces cerevisiae (strain ATCC 204508 / S288c)/Arabidopsis thaliana	0/1E-34/0	366/140/341	D	http://www.uniprot.org/uniprot/C8VTR6
	0,3<x≤0,4	2	0.6	PIR_13611.1	6.2.1-	0.32	S	Acyl-CoA synthetase family member 3, mitochondrial/Peroxisomal-coenzyme A synthetase	Xenopus laevis (African clawed frog)/Saccharomyces cerevisiae (strain ATCC 204508 / S288c)	0/1E-32	366/134	D	http://www.uniprot.org/uniprot/C8VTR6
	0,3<x≤0,4	2	0.65	PIR_13611.1	6.2.1-	0.34	S	Acyl-CoA synthetase family member 3, mitochondrial/Peroxisomal-coenzyme A synthetase	Xenopus laevis (African clawed frog)/Saccharomyces cerevisiae (strain ATCC 204508 / S288c)	0/1E-32	366/134	D	http://www.uniprot.org/uniprot/C8VTR6
	0,3<x≤0,4	2	0.65	PIR_13611.1	6.2.1-	0.35	S	Acyl-CoA synthetase family member 3, mitochondrial/Peroxisomal-coenzyme A synthetase	Xenopus laevis (African clawed frog)/Saccharomyces cerevisiae (strain ATCC 204508 / S288c)	0/1E-32	366/134	D	http://www.uniprot.org/uniprot/C8VTR6
	0,3<x≤0,4	2	0.7	PIR_13611.1	6.2.1-/6.2.1-n3	0.35	S	Acyl-CoA synthetase family member 3, mitochondrial/Peroxisomal-coenzyme A synthetase	Xenopus laevis (African clawed frog)/Saccharomyces cerevisiae (strain ATCC 204508 / S288c)/ Arabidopsis thaliana	0/1E-32	366/134	D	http://www.uniprot.org/uniprot/C8VTR6
	0,3<x≤0,4	2	0.8	PIR_13611.1	6.2.1-	0.38	S	Acyl-CoA synthetase family member 3, mitochondrial/Peroxisomal-coenzyme A synthetase	Xenopus laevis (African clawed frog)/Saccharomyces cerevisiae (strain ATCC 204508 / S288c)	0/1E-32	366/134	D	http://www.uniprot.org/uniprot/C8VTR6
	0,4<x≤0,5	2	1	PIR_13611.1	6.2.1-	0.44	S	Acyl-CoA synthetase family member 3, mitochondrial/Peroxisomal-coenzyme A synthetase	Xenopus laevis (African clawed frog)/Saccharomyces cerevisiae (strain ATCC 204508 / S288c)	0/1E-32	366/134	D	http://www.uniprot.org/uniprot/C8VTR6
	0,4<x≤0,5	2	0.9	PIR_13611.1	6.2.1-	0.41	S	Acyl-CoA synthetase family member 3, mitochondrial/Peroxisomal-coenzyme A synthetase	Xenopus laevis (African clawed frog)/Saccharomyces cerevisiae (strain ATCC 204508 / S288c)	0/1E-32	366/134	D	http://www.uniprot.org/uniprot/C8VTR6
	0,2<x≤0,3	3	0.3	PIR_05614.1	2.7.1.68	0.25	S	Phosphatidylinositol 4-phosphate 5-kinase 6/Probable phosphatidylinositol 4-phosphate 5-kinase MSS4	Arabidopsis thaliana/Saccharomyces cerevisiae (strain ATCC 204508 / S288c)	10-32/1E-24	134(114)	E - name different	http://www.uniprot.org/uniprot/P38994
	0,2<x≤0,3	3	0.4	PIR_05614.1	2.7.1.68	0.25	S	Phosphatidylinositol 4-phosphate 5-kinase 6/Probable phosphatidylinositol 4-phosphate 5-kinase MSS4	Arabidopsis thaliana/Saccharomyces cerevisiae (strain ATCC 204508 / S288c)	10-32/1E-24	134(114)	D	http://www.uniprot.org/uniprot/P38994
	0,1<x≤0,2	3	0.05	PIR_05614.1	2.7.1.68	0.16	S	Phosphatidylinositol 4-phosphate 5-kinase 6/Probable phosphatidylinositol 4-phosphate 5-kinase MSS4	Arabidopsis thaliana/Saccharomyces cerevisiae (strain ATCC 204508 / S288c)	10-32/1E-24	134(114)	D	http://www.uniprot.org/uniprot/P38994
	0,1<x≤0,2	3	0.2	PIR_05614.1	2.7.1.68	0.2	S	Phosphatidylinositol 4-phosphate 5-kinase 6/Probable phosphatidylinositol 4-phosphate 5-kinase MSS4	Arabidopsis thaliana/Saccharomyces cerevisiae (strain ATCC 204508 / S288c)	10-32/1E-24	134(114)	D	http://www.uniprot.org/uniprot/P38994
	0,2<x≤0,3	3	0.5	PIR_05614.1	2.7.1.68	0.28	S	Phosphatidylinositol 4-phosphate 5-kinase 6/Probable phosphatidylinositol 4-phosphate 5-kinase MSS4	Arabidopsis thaliana/Saccharomyces cerevisiae (strain ATCC 204508 / S288c)	10-32/1E-24	134(114)	D	http://www.uniprot.org/uniprot/P38994
	0,3<x≤0,4	3	0.6	PIR_05614.1	2.7.1.68	0.31	S	Phosphatidylinositol 4-phosphate 5-kinase 6/Probable phosphatidylinositol 4-phosphate 5-kinase MSS4	Arabidopsis thaliana/Saccharomyces cerevisiae (strain ATCC 204508 / S288c)	10-32/1E-24	134(114)	D	http://www.uniprot.org/uniprot/P38994
	0,3<x≤0,4	3	0.65	PIR_05614.1	2.7.1.68	0.33	S	Phosphatidylinositol 4-phosphate 5-kinase 6/Probable phosphatidylinositol 4-phosphate 5-kinase MSS4	Arabidopsis thaliana/Saccharomyces cerevisiae (strain ATCC 204508 / S288c)	10-32/1E-24	134(114)	E - name different	http://www.uniprot.org/uniprot/P38994
	0,3<x≤0,4	3	0.7	PIR_05614.1	2.7.1.68	0.34	S	Phosphatidylinositol 4-phosphate 5-kinase 6/Probable phosphatidylinositol 4-phosphate 5-kinase MSS4	Arabidopsis thaliana/Saccharomyces cerevisiae (strain ATCC 204508 / S288c)	10-32/1E-24	134(114)	D	http://www.uniprot.org/uniprot/P38994
	0,3<x≤0,4	3	0.8	PIR_05614.1	2.7.1.68	0.37	S	Phosphatidylinositol 4-phosphate 5-kinase 6/Probable phosphatidylinositol 4-phosphate 5-kinase MSS4	Arabidopsis thaliana/Saccharomyces cerevisiae (strain ATCC 204508 / S288c)	10-32/1E-24	134(114)	D	http://www.uniprot.org/uniprot/P38994
	0,3<x≤0,4	3	1	PIR_05614.1	2.7.1.68	0.42	S	Phosphatidylinositol 4-phosphate 5-kinase 6/Probable phosphatidylinositol 4-phosphate 5-kinase MSS4	Arabidopsis thaliana/Saccharomyces cerevisiae (strain ATCC 204508 / S288c)	1e-24	114	D	http://www.uniprot.org/uniprot/P38994
	0,3<x≤0,4	3	0.9	PIR_05614.1	2.7.1.68	0.4	S	Phosphatidylinositol 4-phosphate 5-kinase 6/Probable phosphatidylinositol 4-phosphate 5-kinase MSS4	Arabidopsis thaliana/Saccharomyces cerevisiae (strain ATCC 204508 / S288c)	1e-24	114	D	http://www.uniprot.org/uniprot/P38994
	0,1<x≤0,2	4	0.05	PIR_06377.1	2.3.1.48	0.15	S	Histone acetyltransferase p300/Bromodomain-containing factor 1	Mus musculus (Mouse)/Saccharomyces cerevisiae (strain ATCC 204508 / S288c)	0/1E-12/1E-11	234/77	E	http://www.uniprot.org/uniprot/Q9C5X9
	0,1<x≤0,2	4	0.2	PIR_06377.1	2.3.1.48	0.17	S	Histone acetyltransferase p300/Bromodomain-containing factor 1	Mus musculus (Mouse)/Saccharomyces cerevisiae (strain ATCC 204508 / S288c)	0/1E-12/1E-11	234/77	E	http://www.uniprot.org/uniprot/Q9C5X9
	0,2<x≤0,3	4	0.3	PIR_06377.1	2.3.1.48/na	0.22	S	Histone acetyltransferase p300/Bromodomain-containing factor 1	Mus musculus (Mouse)/Saccharomyces cerevisiae (strain ATCC 204508 / S288c)	0/1E-12/1E-11	234/77	E	http://www.uniprot.org/uniprot/Q9C5X9
	0,2<x≤0,3	4	0.4	PIR_06377.1	2.3.1.48/na	0.22	S	Histone acetyltransferase p300/Bromodomain-containing factor 1	Mus musculus (Mouse)/Saccharomyces cerevisiae (strain ATCC 204508 / S288c)	0/1E-12/1E-11	234/77	E	http://www.uniprot.org/uniprot/Q9C5X9
	0,2<x≤0,3	4	0.5	PIR_06377.1	2.3.1.48/na/2.3.1.48	0.22	S	Histone acetyltransferase p300/Bromodomain-containing factor 1	Mus musculus (Mouse)/Saccharomyces cerevisiae (strain ATCC 204508 / S288c)//Arabidopsis thaliana	0/1E-12/0	234/77/236	E	http://www.uniprot.org/uniprot/Q9C5X9
	0,2<x≤0,3	4	0.6	PIR_06377.1	2.3.1.48	0.23	S	Histone acetyltransferase p300/Bromodomain-containing factor 1	Mus musculus (Mouse)/Saccharomyces cerevisiae (strain ATCC 204508 / S288c)	0/1E-12/1E-11	234/77	E	http://www.uniprot.org/uniprot/Q9C5X9
	0,2<x≤0,3	4	0.7	PIR_06377.1	2.3.1.48	0.25	S	Histone acetyltransferase p300/Bromodomain-containing factor 1	Mus musculus (Mouse)/Saccharomyces cerevisiae (strain ATCC 204508 / S288c)/Arabidopsis thaliana (Mouse-ear cress)	0/1E-12/1E-11	234/77	E	http://www.uniprot.org/uniprot/Q9C5X9
	0,2<x≤0,3	4	0.8	PIR_06377.1	2.3.1.48	0.26	S	Histone acetyltransferase p300/Bromodomain-containing factor 1	Mus musculus (Mouse)/Saccharomyces cerevisiae (strain ATCC 204508 / S288c)	0/1E-12/1E-11	234/77	E	http://www.uniprot.org/uniprot/Q9C5X9
	0,2<x≤0,3	4	1	PIR_06377.1	2.3.1.48	0.27	S	Histone acetyltransferase p300/Bromodomain-containing factor 1	Mus musculus (Mouse)/Saccharomyces cerevisiae (strain ATCC 204508 / S288c)	0/1E-12/1E-11	234/77	E	http://www.uniprot.org/uniprot/Q9C5X9
	0,2<x≤0,3	4	0.9	PIR_06377.1	2.3.1.48	0.27	S	Histone acetyltransferase p300/Bromodomain-containing factor 1	Mus musculus (Mouse)/Saccharomyces cerevisiae (strain ATCC 204508 / S288c)	0/1E-12/1E-11	234/77	E	http://www.uniprot.org/uniprot/Q9C5X9
	0,1<x≤0,2	5	0.05	PIR_06408.1	2.7.1.68/2.7.1.150	0.15	S	Phosphatidylinositol 4-phosphate 5-kinase 8/1-phosphatidylinositol 3-phosphate 5-kinase FAB1	Arabidopsis thaliana (Mouse-ear cress)/Saccharomyces cerevisiae (strain ATCC 204508 / S288c	1E-15/0	86/187	D	http://www.uniprot.org/uniprot/P38994
	0,1<x≤0,2	5	0.2	PIR_06408.1	2.7.1.68/2.7.1.150	0.17	S	Phosphatidylinositol 4-phosphate 5-kinase 8/1-phosphatidylinositol 3-phosphate 5-kinase FAB1	Arabidopsis thaliana (Mouse-ear cress)/Saccharomyces cerevisiae (strain ATCC 204508 / S288c	1E-15/0	86/187	D	http://www.uniprot.org/uniprot/P38994
	0,2<x≤0,3	5	0.3	PIR_06408.1	2.7.1.68/2.7.1.150	0,25/0,2	S	Phosphatidylinositol 4-phosphate 5-kinase 8/1-phosphatidylinositol 3-phosphate 5-kinase FAB1	Arabidopsis thaliana (Mouse-ear cress)/Saccharomyces cerevisiae (strain ATCC 204508 / S288c	1E-15/0	86/187	D	http://www.uniprot.org/uniprot/P38994
	0,2<x≤0,3	5	0.4	PIR_06408.1	2.7.1.68/2.7.1.150	0,25/0,2	S	Phosphatidylinositol 4-phosphate 5-kinase 8/1-phosphatidylinositol 3-phosphate 5-kinase FAB1	Arabidopsis thaliana (Mouse-ear cress)/Saccharomyces cerevisiae (strain ATCC 204508 / S288c	1E-15/0	86/187	D	http://www.uniprot.org/uniprot/P38994
	0,2<x≤0,3	5	0.5	PIR_06408.1	2.7.1.68/2.7.1.150	0,25/0,2	S	Phosphatidylinositol 4-phosphate 5-kinase 8/1-phosphatidylinositol 3-phosphate 5-kinase FAB1	Arabidopsis thaliana (Mouse-ear cress)/Saccharomyces cerevisiae (strain ATCC 204508 / S288c	1E-15/0	86/187	D	http://www.uniprot.org/uniprot/P38994
	0,2<x≤0,3	5	0.6	PIR_06408.1	2.7.1.68/2.7.1.150	0.27	S	Phosphatidylinositol 4-phosphate 5-kinase 8/1-phosphatidylinositol 3-phosphate 5-kinase FAB1	Arabidopsis thaliana (Mouse-ear cress)/Saccharomyces cerevisiae (strain ATCC 204508 / S288c	1E-15/0	86/187	D	http://www.uniprot.org/uniprot/P38994
	0,2<x≤0,3	5	0.7	PIR_06408.1	2.7.1.68/2.7.1.150	0.29	S	Phosphatidylinositol 4-phosphate 5-kinase 8/1-phosphatidylinositol 3-phosphate 5-kinase FAB1	Arabidopsis thaliana (Mouse-ear cress)/Saccharomyces cerevisiae (strain ATCC 204508 / S288c	1E-15/0	86/187	D	http://www.uniprot.org/uniprot/P38994
	0,3<x≤0,4	5	0.8	PIR_06408.1	2.7.1.68/2.7.1.150	0.31	S	Phosphatidylinositol 4-phosphate 5-kinase 8/1-phosphatidylinositol 3-phosphate 5-kinase FAB1	Arabidopsis thaliana (Mouse-ear cress)/Saccharomyces cerevisiae (strain ATCC 204508 / S288c	1E-15/0	86/187	D	http://www.uniprot.org/uniprot/P38994
	0,3<x≤0,4	5	1	PIR_06408.1	2.7.1.68/2.7.1.150	0.35	S	Phosphatidylinositol 4-phosphate 5-kinase 8/1-phosphatidylinositol 3-phosphate 5-kinase FAB1	Arabidopsis thaliana (Mouse-ear cress)/Saccharomyces cerevisiae (strain ATCC 204508 / S288c	1E-15/0	86/187	D	http://www.uniprot.org/uniprot/P38994
	0,3<x≤0,4	5	0.9	PIR_06408.1	2.7.1.68/2.7.1.150	0.37	S	Phosphatidylinositol 4-phosphate 5-kinase 8/1-phosphatidylinositol 3-phosphate 5-kinase FAB1	Arabidopsis thaliana (Mouse-ear cress)/Saccharomyces cerevisiae (strain ATCC 204508 / S288c	1E-15/0	86/187	D	http://www.uniprot.org/uniprot/P38994
	0,1<x≤0,2	1	0.05	PIR_06141.1	3.6.4.3(na)	0.16	S	Katanin p60 ATPase-containing subunit A1/Vacuolar protein sorting-associated protein 4	Arabidopsis thaliana(Saccharomyces cerevisiae (strain ATCC 204508 / S288c) )	0(0)	226(424)	D	http://www.brenda-enzymes.org/search_result.php?quicksearch=1&noOfResults=10&a=9&W[2]=Spastin&T[2]=2; http://www.uniprot.org/uniprot/?query=YPR173C&sort=score
	0,2<x≤0,3	1	0.2	PIR_06141.1	3.6.4.3(na)	0.22	S	Katanin p60 ATPase-containing subunit A1/Vacuolar protein sorting-associated protein 4	Arabidopsis thaliana(Saccharomyces cerevisiae (strain ATCC 204508 / S288c) )	0(0)	226(424)	D	http://www.brenda-enzymes.org/search_result.php?quicksearch=1&noOfResults=10&a=9&W[2]=Spastin&T[2]=2; http://www.uniprot.org/uniprot/?query=YPR173C&sort=score
	0,2<x≤0,3	1	0.3	PIR_06141.1	3.6.4.3(na)	0.25	S	Katanin p60 ATPase-containing subunit A1/Vacuolar protein sorting-associated protein 4	Arabidopsis thaliana(Saccharomyces cerevisiae (strain ATCC 204508 / S288c) )	0(0)	226(424)	D	http://www.brenda-enzymes.org/search_result.php?quicksearch=1&noOfResults=10&a=9&W[2]=Spastin&T[2]=2; http://www.uniprot.org/uniprot/?query=YPR173C&sort=score
	0,3<x≤0,4	1	0.4	PIR_06141.1	3.6.4.3(na)	0.33	S	Katanin p60 ATPase-containing subunit A1/Vacuolar protein sorting-associated protein 4	Arabidopsis thaliana(Saccharomyces cerevisiae (strain ATCC 204508 / S288c) )	0(0)	226(424)	D	http://www.brenda-enzymes.org/search_result.php?quicksearch=1&noOfResults=10&a=9&W[2]=Spastin&T[2]=2; http://www.uniprot.org/uniprot/?query=YPR173C&sort=score
	0,3<x≤0,4	1	0.5	PIR_06141.1	3.6.4.3/3.6.4.6	0.33	S	Katanin p60 ATPase-containing subunit A1/Vacuolar protein sorting-associated protein 4	Arabidopsis thaliana/Saccharomyces cerevisiae (strain ATCC 204508 / S288c)	0/0	226/424	D	http://www.brenda-enzymes.org/search_result.php?quicksearch=1&noOfResults=10&a=9&W[2]=Spastin&T[2]=2; http://www.uniprot.org/uniprot/?query=YPR173C&sort=score
	0,3<x≤0,4	1	0.6	PIR_06141.1	3.6.4.3/3.6.4.6	0.36	S	Katanin p60 ATPase-containing subunit A1/Vacuolar protein sorting-associated protein 4	Arabidopsis thaliana(Saccharomyces cerevisiae (strain ATCC 204508 / S288c) )	0(0)	226(424)	D	http://www.brenda-enzymes.org/search_result.php?quicksearch=1&noOfResults=10&a=9&W[2]=Spastin&T[2]=2; http://www.uniprot.org/uniprot/?query=YPR173C&sort=score
	0,3<x≤0,4	1	0.65	PIR_06141.1	3.6.4.3(na)	0.38	S	Katanin p60 ATPase-containing subunit A1/Vacuolar protein sorting-associated protein 4	Arabidopsis thaliana(Saccharomyces cerevisiae (strain ATCC 204508 / S288c) )	0(0)	226(424)	D	http://www.brenda-enzymes.org/search_result.php?quicksearch=1&noOfResults=10&a=9&W[2]=Spastin&T[2]=2; http://www.uniprot.org/uniprot/?query=YPR173C&sort=score
	0,3<x≤0,4	1	0.7	PIR_06141.1	3.6.4.3/3.6.4.6	0.4	S	Katanin p60 ATPase-containing subunit A1/Vacuolar protein sorting-associated protein 4	Arabidopsis thaliana(Saccharomyces cerevisiae (strain ATCC 204508 / S288c) )	0(0)	226(424)	D	http://www.brenda-enzymes.org/search_result.php?quicksearch=1&noOfResults=10&a=9&W[2]=Spastin&T[2]=2; http://www.uniprot.org/uniprot/?query=YPR173C&sort=score
	0,4<x≤0,5	1	0.8	PIR_06141.1	3.6.4.3/3.6.4.6	0.44	S	Katanin p60 ATPase-containing subunit A1/Vacuolar protein sorting-associated protein 4	Arabidopsis thaliana(Saccharomyces cerevisiae (strain ATCC 204508 / S288c) )	0(0)	226(424)	D	http://www.brenda-enzymes.org/search_result.php?quicksearch=1&noOfResults=10&a=9&W[2]=Spastin&T[2]=2; http://www.uniprot.org/uniprot/?query=YPR173C&sort=score
	0,4<x≤0,5	1	1	PIR_06141.1	3.6.4.3/3.6.4.6	0.51	S	Katanin p60 ATPase-containing subunit A1/Vacuolar protein sorting-associated protein 4	Arabidopsis thaliana(Saccharomyces cerevisiae (strain ATCC 204508 / S288c) )	0(0)	226(424)	D	http://www.brenda-enzymes.org/search_result.php?quicksearch=1&noOfResults=10&a=9&W[2]=Spastin&T[2]=2; http://www.uniprot.org/uniprot/?query=YPR173C&sort=score
	0,4<x≤0,5	1	0.9	PIR_06141.1	3.6.4.3/3.6.4.6	0.47	S	Katanin p60 ATPase-containing subunit A1/Vacuolar protein sorting-associated protein 4	Arabidopsis thaliana(Saccharomyces cerevisiae (strain ATCC 204508 / S288c) )	0(0)	226(424)	D	http://www.brenda-enzymes.org/search_result.php?quicksearch=1&noOfResults=10&a=9&W[2]=Spastin&T[2]=2; http://www.uniprot.org/uniprot/?query=YPR173C&sort=score
	0,1<x≤0,2	2	0.05	PIR_00041.1	3.6.4.12/3.6.4-/3.6.4-	0.16	S	Chromodomain-helicase-DNA-binding protein 7/Chromo domain-containing protein 1/Protein CHROMATIN REMODELING 5/	Gallus gallus (Chicken)/Saccharomyces cerevisiae (strain ATCC 204508 / S288c)/Arabidopsis thaliana/	0/0/0	652/457/509	D	http://www.uniprot.org/uniprot/P32657
	0,2<x≤0,3	2	0.2	PIR_00041.1	3.6.4.12/3.6.4-/3.6.4-	0.22	S	Chromodomain-helicase-DNA-binding protein 7/Chromo domain-containing protein 1/Protein CHROMATIN REMODELING 5/	Gallus gallus (Chicken)/Saccharomyces cerevisiae (strain ATCC 204508 / S288c)/Arabidopsis thaliana/	0/0/0	652/457/509	D	http://www.uniprot.org/uniprot/P32657
	0,3<x≤0,4	2	0.3	PIR_00041.1	3.6.4.12/3.6.4-/3.6.4-	0.34	S	Chromodomain-helicase-DNA-binding protein 7/Chromo domain-containing protein 1/Protein CHROMATIN REMODELING 5/	Gallus gallus (Chicken)/Saccharomyces cerevisiae (strain ATCC 204508 / S288c)/Arabidopsis thaliana/	0/0/0	652/457/509	D (E=Sc; ≠ At)	http://www.uniprot.org/uniprot/P32657
	0,3<x≤0,4	2	0.4	PIR_00041.1	3.6.4.12/3.6.4-/3.6.4-	0.34	S	Chromodomain-helicase-DNA-binding protein 7/Chromo domain-containing protein 1/Protein CHROMATIN REMODELING 5/	Gallus gallus (Chicken)/Saccharomyces cerevisiae (strain ATCC 204508 / S288c)/Arabidopsis thaliana/	0/0/0	652/457/509	D	http://www.uniprot.org/uniprot/P32657
	0,3<x≤0,4	2	0.5	PIR_00041.1	3.6.4.12/3.6.4-/3.6.4-	0.34	S	Chromodomain-helicase-DNA-binding protein 7/Chromo domain-containing protein 1/Protein CHROMATIN REMODELING 5/	Gallus gallus (Chicken)/Saccharomyces cerevisiae (strain ATCC 204508 / S288c)/Arabidopsis thaliana/	0/0/0	652/457/509	D	http://www.uniprot.org/uniprot/P32657
	0,3<x≤0,4	2	0.6	PIR_00041.1	3.6.4.12/3.6.4-/3.6.4-	0.38	S	Chromodomain-helicase-DNA-binding protein 7/Chromo domain-containing protein 1/Protein CHROMATIN REMODELING 5/	Gallus gallus (Chicken)/Saccharomyces cerevisiae (strain ATCC 204508 / S288c)/Arabidopsis thaliana/	0/0/0	652/457/509	D	http://www.uniprot.org/uniprot/P32657
	0,1<x≤0,2	2	0.7	PIR_00041.1	3.6.4.12/3.6.4-/3.6.4-	0.41	S	Chromodomain-helicase-DNA-binding protein 7/Chromo domain-containing protein 1/Protein CHROMATIN REMODELING 5/	Gallus gallus (Chicken)/Saccharomyces cerevisiae (strain ATCC 204508 / S288c)/Arabidopsis thaliana/	0/0/0	652/457/509	D	http://www.uniprot.org/uniprot/P32657
	0,4<x≤0,5	2	0.8	PIR_00041.1	3.6.4.12/3.6.4-/3.6.4-	0.45	S	Chromodomain-helicase-DNA-binding protein 7/Chromo domain-containing protein 1/Protein CHROMATIN REMODELING 5/	Gallus gallus (Chicken)/Saccharomyces cerevisiae (strain ATCC 204508 / S288c)/Arabidopsis thaliana/	0/0/0	652/457/509	D	http://www.uniprot.org/uniprot/P32657
	0,4<x≤0,5	2	1	PIR_00041.1	3.6.4.12/3.6.4-/3.6.4-	0.53	S	Chromodomain-helicase-DNA-binding protein 7/Chromo domain-containing protein 1/Protein CHROMATIN REMODELING 5/	Gallus gallus (Chicken)/Saccharomyces cerevisiae (strain ATCC 204508 / S288c)/Arabidopsis thaliana/	0/0/0	652/457/509	D	http://www.uniprot.org/uniprot/P32657
	0,4<x≤0,5	2	0.9	PIR_00041.1	3.6.4.12/3.6.4-/3.6.4-	0.49	S	Chromodomain-helicase-DNA-binding protein 7/Chromo domain-containing protein 1/Protein CHROMATIN REMODELING 5/	Gallus gallus (Chicken)/Saccharomyces cerevisiae (strain ATCC 204508 / S288c)/Arabidopsis thaliana/	0/0/0	652/457/509	D	http://www.uniprot.org/uniprot/P32657
	0,1<x≤0,2	3	0.05	PIR_00259.1	3.1.4.1 /3.1.4.1	0,16/0,16	S	Fanconi-associated nuclease 1 homolog()	(Schizosaccharomyces pombe (strain 972 / ATCC 24843))	6e-27 /1E-32	122/139	D	http://www.uniprot.org/uniprot/Q9Y804
	0,2<x≤0,3	3	0.2	PIR_00259.1	1 3.1.21.-, 3.1.4.1 /3.1.4.1	0,21/0,21	S	Fanconi-associated nuclease 1 homolog()	Danio rerio Fanconi-associated nucleas/Arabidopsis thaliana/	6e-27 /1E-32	122/139	D	http://www.uniprot.org/uniprot/Q9Y804
	0,3<x≤0,4	3	0.3	PIR_00259.1	3.1.4.1 /3.1.4.1	0.32	S	Fanconi-associated nuclease 1 homolog()	(Schizosaccharomyces pombe (strain 972 / ATCC 24843))	1E-39/1E-20	161/99	E	http://www.uniprot.org/uniprot/Q9Y804
	0,3<x≤0,4	3	0.4	PIR_00259.1	1 3.1.21.-, 3.1.4.1 /3.1.4.1	0.29	S	Fanconi-associated nuclease 1 homolog()	Danio rerio Fanconi-associated nucleas/Arabidopsis thaliana/	6e-27 /1E-32	122/139	D	http://www.uniprot.org/uniprot/Q9Y804
	0,3<x≤0,4	3	0.5	PIR_00259.1	1 3.1.21.-, 3.1.4.1 /3.1.4.1	0.32	S	Fanconi-associated nuclease 1 homolog()/	Danio rerio Fanconi-associated nucleas/Arabidopsis thaliana/	6e-27 /1E-32	122/139	D	http://www.uniprot.org/uniprot/Q9Y804
	0,3<x≤0,4	3	0.6	PIR_00259.1	1 3.1.21.-, 3.1.4.1 /3.1.4.1	0,36/0,36	S	Fanconi-associated nuclease 1 homolog()	Danio rerio Fanconi-associated nucleas/Arabidopsis thaliana/	6e-27 /1E-32	122/139	D	http://www.uniprot.org/uniprot/Q9Y804
	0,3<x≤0,4	3	0.65	PIR_00259.1	3.1.4.1 /3.1.4.1	0,38/0,38	S	Fanconi-associated nuclease 1 homolog()	(Schizosaccharomyces pombe (strain 972 / ATCC 24843))/(Saccharomyces cerevisiae (strain ATCC 204508 / S288c) )	1E-39/1E-20	161/99	E	http://www.uniprot.org/uniprot/Q9Y804
	0,3<x≤0,4	3	0.7	PIR_00259.1	1 3.1.21.-, 3.1.4.1 /3.1.4.1	0,39/0,39	S	Fanconi-associated nuclease 1 homolog()	Danio rerio Fanconi-associated nucleas/Arabidopsis thaliana/	6e-27 /1E-32	122/139	D	http://www.uniprot.org/uniprot/Q9Y804
	0,4<x≤0,5	3	0.8	PIR_00259.1	1 3.1.21.-, 3.1.4.1 /3.1.4.1	0,43/0,43	S	Fanconi-associated nuclease 1 homolog()	Danio rerio Fanconi-associated nucleas/Arabidopsis thaliana/	6e-27 /1E-32	122/139	D	http://www.uniprot.org/uniprot/Q9Y804
	0,4<x≤0,5	3	1	PIR_00259.1	3.1.4.1 /3.1.4.1	0,5/0,5	S	Fanconi-associated nuclease 1 homolog()	(Schizosaccharomyces pombe (strain 972 / ATCC 24843))	1E-39/1E-20	161/99	D	http://www.uniprot.org/uniprot/Q9Y804
	0,4<x≤0,5	3	0.9	PIR_00259.1	3.1.4.1 /3.1.4.1	0,46/0,46	S	Fanconi-associated nuclease 1 homolog()	(Schizosaccharomyces pombe (strain 972 / ATCC 24843))	1E-39/1E-20	161/99	D	http://www.uniprot.org/uniprot/Q9Y804
	0,1<x≤0,2	4	0.05	PIR_06411.1	2.5.1.47	0.16	S	Cysteine synthase 2/Putative cysteine synthase	Schizosaccharomyces pombe (strain 972 / ATCC 24843)/Saccharomyces cerevisiae (strain ATCC 204508 / S288c)	0/0	370/310	E	http://www.uniprot.org/uniprot/P53206
	0,2<x≤0,3	4	0.2	PIR_06411.1	2.5.1.47	0.23	S	Cysteine synthase 2/Putative cysteine synthase	Schizosaccharomyces pombe (strain 972 / ATCC 24843)/Saccharomyces cerevisiae (strain ATCC 204508 / S288c)	0/0	370/310	E - name different	http://www.uniprot.org/uniprot/P53206
	0,3<x≤0,4	4	0.3	PIR_06411.1	2.5.1.47	0.35	S	Cysteine synthase 2/Putative cysteine synthase	Schizosaccharomyces pombe (strain 972 / ATCC 24843)/Saccharomyces cerevisiae (strain ATCC 204508 / S288c)	0/0	370/310	E - name different	http://www.uniprot.org/uniprot/P53206
	0,3<x≤0,4	4	0.4	PIR_06411.1	2.5.1.47	0.31	S	Cysteine synthase 2/Putative cysteine synthase	Schizosaccharomyces pombe (strain 972 / ATCC 24843)/Saccharomyces cerevisiae (strain ATCC 204508 / S288c)	0/0	370/310	E	http://www.uniprot.org/uniprot/P53206
	0,3<x≤0,4	4	0.5	PIR_06411.1	2.5.1.47	0.35	S	Cysteine synthase 2/Putative cysteine synthase/Cysteine synthas	Schizosaccharomyces pombe (strain 972 / ATCC 24843)/Saccharomyces cerevisiae (strain ATCC 204508 / S288c)Arabidopsis thaliana/	0/0/0	370/310/182	E	http://www.uniprot.org/uniprot/P53206
	0,3<x≤0,4	4	0.6	PIR_06411.1	2.5.1.47	0.39	S	Cysteine synthase 2/Putative cysteine synthase	Schizosaccharomyces pombe (strain 972 / ATCC 24843)/Saccharomyces cerevisiae (strain ATCC 204508 / S288c)	0/0	370/310	E	http://www.uniprot.org/uniprot/P53206
	0,4<x≤0,5	4	0.7	PIR_06411.1	2.5.1.47	0.43	S	Cysteine synthase 2/Putative cysteine synthase	Schizosaccharomyces pombe (strain 972 / ATCC 24843)/Saccharomyces cerevisiae (strain ATCC 204508 / S288c)/ Arabidopsis thaliana	0/0	370/310	E	http://www.uniprot.org/uniprot/P53206
	0,4<x≤0,5	4	0.8	PIR_06411.1	2.5.1.47	0.48	S	Cysteine synthase 2/Putative cysteine synthase	Schizosaccharomyces pombe (strain 972 / ATCC 24843)/Saccharomyces cerevisiae (strain ATCC 204508 / S288c)	0/0	370/310	E	http://www.uniprot.org/uniprot/P53206
	0,5<x≤0,6	4	1	PIR_06411.1	2.5.1.47	0.56	S	Cysteine synthase 2/Putative cysteine synthase	Schizosaccharomyces pombe (strain 972 / ATCC 24843)/Saccharomyces cerevisiae (strain ATCC 204508 / S288c)	0/0	370/310	E	http://www.uniprot.org/uniprot/P53206
	0,5<x≤0,6	4	0.9	PIR_06411.1	2.5.1.47	0.52	S	Cysteine synthase 2/Putative cysteine synthase	Schizosaccharomyces pombe (strain 972 / ATCC 24843)/Saccharomyces cerevisiae (strain ATCC 204508 / S288c)	0/0	370/310	E	http://www.uniprot.org/uniprot/P53206
	0,1<x≤0,2	5	0.05	PIR_06493.1	3.6.4.12	0.17	S	ATP-dependent DNA helicase Q-like 3/ ATP-dependent helicase SGS1	Arabidopsis thaliana (Mouse-ear cress)/Saccharomyces cerevisiae (strain ATCC 204508 / S288c)	0/0	305/259	E	http://www.uniprot.org/uniprot/P35187
	0,2<x≤0,3	5	0.2	PIR_06493.1	3.6.4.12	0.24	S	ATP-dependent DNA helicase Q-like 3/ ATP-dependent helicase SGS1	Arabidopsis thaliana (Mouse-ear cress)/Saccharomyces cerevisiae (strain ATCC 204508 / S288c)	0/0	305/259	E - name different	http://www.uniprot.org/uniprot/P35187
	0,3<x≤0,4	5	0.3	PIR_06493.1	3.6.4.12	0.38	S	ATP-dependent DNA helicase Q-like 3/ ATP-dependent helicase SGS1	Arabidopsis thaliana (Mouse-ear cress)/Saccharomyces cerevisiae (strain ATCC 204508 / S288c)	0/0	305/259	E - name different	http://www.uniprot.org/uniprot/P35187
	0,3<x≤0,4	5	0.4	PIR_06493.1	3.6.4.12	0.33	S	ATP-dependent DNA helicase Q-like 3/ ATP-dependent helicase SGS1	Arabidopsis thaliana (Mouse-ear cress)/Saccharomyces cerevisiae (strain ATCC 204508 / S288c)	0/0	305/259	E	http://www.uniprot.org/uniprot/P35187
	0,3<x≤0,4	5	0.5	PIR_06493.1	3.6.4.12	0.38	S	ATP-dependent DNA helicase Q-like 3/ ATP-dependent helicase SGS1	Arabidopsis thaliana (Mouse-ear cress)/Saccharomyces cerevisiae (strain ATCC 204508 / S288c)	0/0/0	305/259	E	http://www.uniprot.org/uniprot/P35187
	0,4<x≤0,5	5	0.6	PIR_06493.1	3.6.4.12	0.42	S	ATP-dependent DNA helicase Q-like 3/ ATP-dependent helicase SGS1	Arabidopsis thaliana (Mouse-ear cress)/Saccharomyces cerevisiae (strain ATCC 204508 / S288c)	0/0	305/259	E	http://www.uniprot.org/uniprot/P35187
	0,4<x≤0,5	5	0.7	PIR_06493.1	3.6.4.12	0.47	S	ATP-dependent DNA helicase Q-like 3/ ATP-dependent helicase SGS1	Arabidopsis thaliana (Mouse-ear cress)/Saccharomyces cerevisiae (strain ATCC 204508 / S288c)	0/0	305/259	E	http://www.uniprot.org/uniprot/P35187
	0,5<x≤0,6	5	0.8	PIR_06493.1	3.6.4.12	0.52	S	ATP-dependent DNA helicase Q-like 3/ ATP-dependent helicase SGS1	Arabidopsis thaliana (Mouse-ear cress)/Saccharomyces cerevisiae (strain ATCC 204508 / S288c)	0/0	305/259	E	http://www.uniprot.org/uniprot/P35187
	0,5<x≤0,6	5	1	PIR_06493.1	3.6.4.12	0.61	S	ATP-dependent DNA helicase Q-like 3/ ATP-dependent helicase SGS1	Arabidopsis thaliana (Mouse-ear cress)/Saccharomyces cerevisiae (strain ATCC 204508 / S288c)	0/0	305/259	E	http://www.uniprot.org/uniprot/P35187
	0,5<x≤0,6	5	0.9	PIR_06493.1	3.6.4.12	0.56	S	ATP-dependent DNA helicase Q-like 3/ ATP-dependent helicase SGS1	Arabidopsis thaliana (Mouse-ear cress)/Saccharomyces cerevisiae (strain ATCC 204508 / S288c)	0/0	305/259	E	http://www.uniprot.org/uniprot/P35187
	0,1<x≤0,2	1	0.05	PIR_06163.1	2.3.2.23	0.18	S	Ubiquitin-conjugating enzyme E2 8/Ubiquitin-conjugating enzyme E2-24 kDa	Schizosaccharomyces pombe (strain 972 / ATCC 24843)/Saccharomyces cerevisiae - strain ATCC 204508 / S288c	0/0	228/206	E
	0,2<x≤0,3	1	0.2	PIR_06163.1	2.3.2.23	0.27	S	Ubiquitin-conjugating enzyme E2 8/Ubiquitin-conjugating enzyme E2-24 kDa	Schizosaccharomyces pombe (strain 972 / ATCC 24843)/Saccharomyces cerevisiae - strain ATCC 204508 / S288c	0/0	228/206	E - name different
	0,4<x≤0,5	1	0.3	PIR_06163.1	2.3.2.23	0.47	S	Ubiquitin-conjugating enzyme E2 8/Ubiquitin-conjugating enzyme E2-24 kDa	Schizosaccharomyces pombe (strain 972 / ATCC 24843)/Saccharomyces cerevisiae - strain ATCC 204508 / S288c	0/0	228/206	E - name different
	0,4<x≤0,5	1	0.4	PIR_06163.1	2.3.2.23	0.4	S	Ubiquitin-conjugating enzyme E2 8/Ubiquitin-conjugating enzyme E2-24 kDa	Schizosaccharomyces pombe (strain 972 / ATCC 24843)/Saccharomyces cerevisiae - strain ATCC 204508 / S288c	0/0	228/206	E
	0,4<x≤0,5	1	0.5	PIR_06163.1	2.3.2.23	0.47	S	Ubiquitin-conjugating enzyme E2 8/Ubiquitin-conjugating enzyme E2-24 kDa/Ubiquitin-conjugating enzyme E2 6	Schizosaccharomyces pombe (strain 972 / ATCC 24843)/Saccharomyces cerevisiae - strain ATCC 204508 / S288c	0/0/	228/206/218	E
	0,5<x≤0,6	1	0.6	PIR_06163.1	2.3.2.23	0.53	S	Ubiquitin-conjugating enzyme E2 8/Ubiquitin-conjugating enzyme E2-24 kDa	Schizosaccharomyces pombe (strain 972 / ATCC 24843)/Saccharomyces cerevisiae - strain ATCC 204508 / S288c	0/0	228/206	E
	0,5<x≤0,6	1	0.7	PIR_06163.1	2.3.2.23	0.6	S	Ubiquitin-conjugating enzyme E2 8/Ubiquitin-conjugating enzyme E2-24 kDa	Schizosaccharomyces pombe (strain 972 / ATCC 24843)/Saccharomyces cerevisiae - strain ATCC 204508 / S288c/ Arabidopsis thaliana	0/0	228/206	E
	0,6<x≤0,7	1	0.8	PIR_06163.1	2.3.2.23	0.66	S	Ubiquitin-conjugating enzyme E2 8/Ubiquitin-conjugating enzyme E2-24 kDa	Schizosaccharomyces pombe (strain 972 / ATCC 24843)/Saccharomyces cerevisiae - strain ATCC 204508 / S288c	0/0	228/206	E
	0,7<x≤0,8	1	1	PIR_06163.1	2.3.2.23	0.79	S	Ubiquitin-conjugating enzyme E2 8/Ubiquitin-conjugating enzyme E2-24 kDa	Schizosaccharomyces pombe (strain 972 / ATCC 24843)/Saccharomyces cerevisiae - strain ATCC 204508 / S288c	0/0	228/206	E
	0,7<x≤0,8	1	0.9	PIR_06163.1	2.3.2.23	0.73	S	Ubiquitin-conjugating enzyme E2 8/Ubiquitin-conjugating enzyme E2-24 kDa	Schizosaccharomyces pombe (strain 972 / ATCC 24843)/Saccharomyces cerevisiae - strain ATCC 204508 / S288c	0/0	228/206	E
	0,1<x≤0,2	2	0.05	PIR_10395.1	2.7.11.1	0.17	S	SNF1-related protein kinase catalytic subunit alpha KIN10/Carbon catabolite-derepressing protein kinase	Arabidopsis thaliana/Saccharomyces cerevisiae (strain ATCC 204508 / S288c)	0/0	522/396	E	http://www.uniprot.org/uniprot/P06782
	0,2<x≤0,3	2	0.2	PIR_10395.1	2.7.11.1	0.26	S	SNF1-related protein kinase catalytic subunit alpha KIN10/Carbon catabolite-derepressing protein kinase	Arabidopsis thaliana/Saccharomyces cerevisiae (strain ATCC 204508 / S288c)	0/0	522/396	E - name different	http://www.uniprot.org/uniprot/P06782
	0,4<x≤0,5	2	0.3	PIR_10395.1	2.7.11.1	0.44	S	SNF1-related protein kinase catalytic subunit alpha KIN10/Carbon catabolite-derepressing protein kinase	Arabidopsis thaliana/Saccharomyces cerevisiae (strain ATCC 204508 / S288c)	0/0	522/396	E - name different	http://www.uniprot.org/uniprot/P06782
	0,3<x≤0,4	2	0.4	PIR_10395.1	2.7.11.1	0.38	S	SNF1-related protein kinase catalytic subunit alpha KIN10/Carbon catabolite-derepressing protein kinase	Arabidopsis thaliana/Saccharomyces cerevisiae (strain ATCC 204508 / S288c)	0/0	522/396	E	http://www.uniprot.org/uniprot/P06782
	0,4<x≤0,5	2	0.5	PIR_10395.1	2.7.11.1	0.44	S	SNF1-related protein kinase catalytic subunit alpha KIN10/Carbon catabolite-derepressing protein kinase	Arabidopsis thaliana/Saccharomyces cerevisiae (strain ATCC 204508 / S288c)	0/0	522/396	E	http://www.uniprot.org/uniprot/P06782
	0,4<x≤0,5	2	1	PIR_10395.1	2.7.11.1	0.74	S	SNF1-related protein kinase catalytic subunit alpha KIN10/Carbon catabolite-derepressing protein kinase	Arabidopsis thaliana/Saccharomyces cerevisiae (strain ATCC 204508 / S288c)	0/0	522/396	E	http://www.uniprot.org/uniprot/P06782
	0,4<x≤0,5	2	0.9	PIR_10395.1	2.7.11.1	0.68	S	SNF1-related protein kinase catalytic subunit alpha KIN10/Carbon catabolite-derepressing protein kinase	Arabidopsis thaliana/Saccharomyces cerevisiae (strain ATCC 204508 / S288c)	0/0	522/396	E	http://www.uniprot.org/uniprot/P06782
	0,5<x≤0,6	2	0.6	PIR_10395.1	2.7.11.1	0.5	S	SNF1-related protein kinase catalytic subunit alpha KIN10/Carbon catabolite-derepressing protein kinase	Arabidopsis thaliana/Saccharomyces cerevisiae (strain ATCC 204508 / S288c)	0/0	522/396	E	http://www.uniprot.org/uniprot/P06782
	0,6<x≤0,7	2	0.7	PIR_10395.1	2.7.11.1	0.65	S	SNF1-related protein kinase catalytic subunit alpha KIN10/Carbon catabolite-derepressing protein kinase	Arabidopsis thaliana/Saccharomyces cerevisiae (strain ATCC 204508 / S288c)	0/0	522/396	E	http://www.uniprot.org/uniprot/P06782
	0,1<x≤0,2	3	0.05	PIR_16884.1	4.1.3.27	0.18	S	Probable anthranilate synthase component 1/Anthranilate synthase component 1	Schizosaccharomyces pombe (strain 972 / ATCC 24843)/Saccharomyces cerevisiae (strain ATCC 204508 / S288c)	0/1E-40	169/146	E	http://www.uniprot.org/uniprot/P00937
	0,2<x≤0,3	3	0.2	PIR_16884.1	4.1.3.27	0.29	S	Probable anthranilate synthase component 1/Anthranilate synthase component 1	Schizosaccharomyces pombe (strain 972 / ATCC 24843)/Saccharomyces cerevisiae (strain ATCC 204508 / S288c)	0/1E-40	169/146	E	http://www.uniprot.org/uniprot/P00937
	0,1<x≤0,2	3	0.3	PIR_16884.1	4.1.3.27	0.18	S	Probable anthranilate synthase component 1/Anthranilate synthase component 1	Schizosaccharomyces pombe (strain 972 / ATCC 24843)/Saccharomyces cerevisiae (strain ATCC 204508 / S288c)	0/1E-40	169/146	E	http://www.uniprot.org/uniprot/P00937
	0,4<x≤0,5	3	0.4	PIR_16884.1	4.1.3.27	0.43	S	Probable anthranilate synthase component 1/Anthranilate synthase component 1	Schizosaccharomyces pombe (strain 972 / ATCC 24843)/Saccharomyces cerevisiae (strain ATCC 204508 / S288c)	0/1E-40	169/146	E	http://www.uniprot.org/uniprot/P00937
	0,4<x≤0,5	3	0.5	PIR_16884.1	4.1.3.27	0.5	S	Probable anthranilate synthase component 1/Anthranilate synthase component 1	Schizosaccharomyces pombe (strain 972 / ATCC 24843)/Saccharomyces cerevisiae (strain ATCC 204508 / S288c)/ Arabidopsis thaliana	0/1E-40	169/146	E	http://www.uniprot.org/uniprot/P00937
	0,5<x≤0,6	3	0.6	PIR_16884.1	4.1.3.27	0.58	S	Probable anthranilate synthase component 1/Anthranilate synthase component 1	Schizosaccharomyces pombe (strain 972 / ATCC 24843)/Saccharomyces cerevisiae (strain ATCC 204508 / S288c)	0/1E-40	169/146	E	http://www.uniprot.org/uniprot/P00937
	0,6<x≤0,7	3	0.7	PIR_16884.1	4.1.3.27	0.65	S	Probable anthranilate synthase component 1/Anthranilate synthase component 1	Schizosaccharomyces pombe (strain 972 / ATCC 24843)/Saccharomyces cerevisiae (strain ATCC 204508 / S288c)/ Arabidopsis thaliana	0/1E-40	169/146	E	http://www.uniprot.org/uniprot/P00937
	0,7<x≤0,8	3	0.8	PIR_16884.1	4.1.3.27	0.72	S	Probable anthranilate synthase component 1/Anthranilate synthase component 1	Schizosaccharomyces pombe (strain 972 / ATCC 24843)/Saccharomyces cerevisiae (strain ATCC 204508 / S288c)	0/1E-40	169/146	E	http://www.uniprot.org/uniprot/P00937
	0,7<x≤0,8	3	1	PIR_16884.1	4.1.3.27	0.87	S	Probable anthranilate synthase component 1/Anthranilate synthase component 1	Schizosaccharomyces pombe (strain 972 / ATCC 24843)/Saccharomyces cerevisiae (strain ATCC 204508 / S288c)	0/1E-40	169/146	E	http://www.uniprot.org/uniprot/P00937
	0,7<x≤0,8	3	0.9	PIR_16884.1	4.1.3.27	0.79	S	Probable anthranilate synthase component 1/Anthranilate synthase component 1	Schizosaccharomyces pombe (strain 972 / ATCC 24843)/Saccharomyces cerevisiae (strain ATCC 204508 / S288c)	0/1E-40	169/146	E	http://www.uniprot.org/uniprot/P00937
	0,1<x≤0,2	4	0.05	PIR_09185.1	3.6.4.12	0.18	S	DNA repair helicase XPD/DNA repair helicase RAD3	Arabidopsis thaliana/Saccharomyces cerevisiae (strain ATCC 204508 / S288c)	0/0	899/775	E
	0,3<x≤0,4	4	0.2	PIR_09185.1	3.6.4.12	0.3	S	DNA repair helicase XPD/DNA repair helicase RAD3	Arabidopsis thaliana/Saccharomyces cerevisiae (strain ATCC 204508 / S288c)	0/0	899/775	E
	0,4<x≤0,5	4	0.3	PIR_09185.1	3.6.4.12	0.53	S	DNA repair helicase XPD/DNA repair helicase RAD3	Arabidopsis thaliana/Saccharomyces cerevisiae (strain ATCC 204508 / S288c)	0/0	899/775	E
	0,4<x≤0,5	4	0.4	PIR_09185.1	3.6.4.12	0.45	S	DNA repair helicase XPD/DNA repair helicase RAD3	Arabidopsis thaliana/Saccharomyces cerevisiae (strain ATCC 204508 / S288c)	0/0	899/775	E
	0,4<x≤0,5	4	0.5	PIR_09185.1	3.6.4.12	0.53	S	DNA repair helicase XPD/DNA repair helicase RAD3	Arabidopsis thaliana/Saccharomyces cerevisiae (strain ATCC 204508 / S288c)	0/0	899/775	E
	0,6<x≤0,7	4	0.6	PIR_09185.1	3.6.4.12	0.61	S	DNA repair helicase XPD/DNA repair helicase RAD3	Arabidopsis thaliana/Saccharomyces cerevisiae (strain ATCC 204508 / S288c)	0/0	899/775	E
	0,4<x≤0,5	4	0.7	PIR_09185.1	3.6.4.12	0.69	S	DNA repair helicase XPD/DNA repair helicase RAD3	Arabidopsis thaliana/Saccharomyces cerevisiae (strain ATCC 204508 / S288c)	0/0	899/775	E
	0,7<x≤0,8	4	0.8	PIR_09185.1	3.6.4.12	0.76	S	DNA repair helicase XPD/DNA repair helicase RAD3	Arabidopsis thaliana/Saccharomyces cerevisiae (strain ATCC 204508 / S288c)	0/0	899/775	E
	0,8<x≤0,9	4	1	PIR_09185.1	3.6.4.12	0.92	S	DNA repair helicase XPD/DNA repair helicase RAD3	Arabidopsis thaliana/Saccharomyces cerevisiae (strain ATCC 204508 / S288c)	0/0	899/775	E
	0,8<x≤0,9	4	0.9	PIR_09185.1	3.6.4.12	0.84	S	DNA repair helicase XPD/DNA repair helicase RAD3	Arabidopsis thaliana/Saccharomyces cerevisiae (strain ATCC 204508 / S288c)	0/0	899/775	E
	0,1<x≤0,2	5	0.05	PIR_05613.1	2.3.1.12	0.17	S	Dihydrolipoyllysine-residue acetyltransferase component of pyruvate dehydrogenase complex, mitochondrial/Dihydrolipoyllysine-residue acetyltransferase component of pyruvate dehydrogenase complex, mitochondrial	Mus musculus /Saccharomyces cerevisiae (strain ATCC 204508 / S288c)	1E-33/1E-31	130/124	E	http://www.uniprot.org/uniprot/P12695
	0,2<x≤0,3	5	0.2	PIR_05613.1	2.3.1.12	0.26	S	Dihydrolipoyllysine-residue acetyltransferase component of pyruvate dehydrogenase complex, mitochondrial/Dihydrolipoyllysine-residue acetyltransferase component of pyruvate dehydrogenase complex, mitochondrial	Mus musculus /Saccharomyces cerevisiae (strain ATCC 204508 / S288c)	1E-33/1E-31	130/124	E	http://www.uniprot.org/uniprot/P12695
	0,4<x≤0,5	5	0.3	PIR_05613.1	2.3.1.12	0.43	S	Dihydrolipoyllysine-residue acetyltransferase component of pyruvate dehydrogenase complex, mitochondrial/Dihydrolipoyllysine-residue acetyltransferase component of pyruvate dehydrogenase complex, mitochondrial	Mus musculus /Saccharomyces cerevisiae (strain ATCC 204508 / S288c)	1E-33/1E-31	130/124	E	http://www.uniprot.org/uniprot/P12695
	0,3<x≤0,4	5	0.4	PIR_05613.1	2.3.1.12	0.37	S	Dihydrolipoyllysine-residue acetyltransferase component of pyruvate dehydrogenase complex, mitochondrial/Dihydrolipoyllysine-residue acetyltransferase component of pyruvate dehydrogenase complex, mitochondrial	Mus musculus /Saccharomyces cerevisiae (strain ATCC 204508 / S288c)	1E-33/1E-31	130/124	E	http://www.uniprot.org/uniprot/P12695
	0,4<x≤0,5	5	0.5	PIR_05613.1	2.3.1.12	0.43	S	Dihydrolipoyllysine-residue acetyltransferase component of pyruvate dehydrogenase complex, mitochondrial/Dihydrolipoyllysine-residue acetyltransferase component of pyruvate dehydrogenase complex, mitochondrial	Mus musculus /Saccharomyces cerevisiae (strain ATCC 204508 / S288c)/Arabidopsis thaliana	1E-33/1E-31/1E-31	130/124/124	E	http://www.uniprot.org/uniprot/P12695
	0,4<x≤0,5	5	0.6	PIR_05613.1	2.3.1.12	0.49	S	Dihydrolipoyllysine-residue acetyltransferase component of pyruvate dehydrogenase complex, mitochondrial/Dihydrolipoyllysine-residue acetyltransferase component of pyruvate dehydrogenase complex, mitochondrial	Mus musculus /Saccharomyces cerevisiae (strain ATCC 204508 / S288c)	1E-33/1E-31	130/124	E	http://www.uniprot.org/uniprot/P12695
	0,5<x≤0,6	5	0.7	PIR_05613.1	2.3.1.12	0.54	S	Dihydrolipoyllysine-residue acetyltransferase component of pyruvate dehydrogenase complex, mitochondrial/Dihydrolipoyllysine-residue acetyltransferase component of pyruvate dehydrogenase complex, mitochondrial	Mus musculus /Saccharomyces cerevisiae (strain ATCC 204508 / S288c)	1E-33/1E-31	130/124	E	http://www.uniprot.org/uniprot/P12695
	0,5<x≤0,6	5	0.8	PIR_05613.1	2.3.1.12	0.6	S	Dihydrolipoyllysine-residue acetyltransferase component of pyruvate dehydrogenase complex, mitochondrial/Dihydrolipoyllysine-residue acetyltransferase component of pyruvate dehydrogenase complex, mitochondrial	Mus musculus /Saccharomyces cerevisiae (strain ATCC 204508 / S288c)	1E-33/1E-31	130/124	E	http://www.uniprot.org/uniprot/P12695
	0,7<x≤0,8	5	1	PIR_05613.1	2.3.1.12	0.71	S	Dihydrolipoyllysine-residue acetyltransferase component of pyruvate dehydrogenase complex, mitochondrial/Dihydrolipoyllysine-residue acetyltransferase component of pyruvate dehydrogenase complex, mitochondrial	Mus musculus /Saccharomyces cerevisiae (strain ATCC 204508 / S288c)	1E-33/1E-31	130/124	E	http://www.uniprot.org/uniprot/P12695
	0,6<x≤0,7	5	0.9	PIR_05613.1	2.3.1.12	0.66	S	Dihydrolipoyllysine-residue acetyltransferase component of pyruvate dehydrogenase complex, mitochondrial/Dihydrolipoyllysine-residue acetyltransferase component of pyruvate dehydrogenase complex, mitochondrial	Mus musculus /Saccharomyces cerevisiae (strain ATCC 204508 / S288c)	1E-33/1E-31	130/124	E	http://www.uniprot.org/uniprot/P12695
	0,2<x≤0,3	1	0.05	PIR_06122.1	2.4.99.18	0.19	S	Dolichyl-diphosphooligosaccharide--protein glycosyltransferase subunit 1	Sus scrofa/Saccharomyces cerevisiae (strain ATCC 204508 / S288c)	0/1E-28	318 /119	E
	0,3<x≤0,4	1	0.2	PIR_06122.1	2.4.99.18	0.31	S	Dolichyl-diphosphooligosaccharide--protein glycosyltransferase subunit 1	Sus scrofa/Saccharomyces cerevisiae (strain ATCC 204508 / S288c)	0/1E-28	318 /119	E
	0,5<x≤0,6	1	0.3	PIR_06122.1	2.4.99.18	0.57	S	Dolichyl-diphosphooligosaccharide--protein glycosyltransferase subunit 1	Sus scrofa/Saccharomyces cerevisiae (strain ATCC 204508 / S288c)	0/1E-28	318 /119	E
	0,4<x≤0,5	1	0.4	PIR_06122.1	2.4.99.18	0.49	S	Dolichyl-diphosphooligosaccharide--protein glycosyltransferase subunit 1	Sus scrofa/Saccharomyces cerevisiae (strain ATCC 204508 / S288c)	0/1E-28	318 /119	E
	0,5<x≤0,6	1	0.5	PIR_06122.1	2.4.99.18	0.57	S	Dolichyl-diphosphooligosaccharide--protein glycosyltransferase subunit 1	Sus scrofa/Saccharomyces cerevisiae (strain ATCC 204508 / S288c)/ Arabidopsis thaliana	0/1E-28/0	318 /119/296	E
	0,6<x≤0,7	1	0.6	PIR_06122.1	2.4.99.18	0.66	S	Dolichyl-diphosphooligosaccharide--protein glycosyltransferase subunit 1	Sus scrofa/Saccharomyces cerevisiae (strain ATCC 204508 / S288c)	0/1E-28	318 /119	E
	0,7<x≤0,8	1	0.7	PIR_06122.1	2.4.99.18	0.74	S	Dolichyl-diphosphooligosaccharide--protein glycosyltransferase subunit 1	Sus scrofa/Saccharomyces cerevisiae (strain ATCC 204508 / S288c)/ Arabidopsis thaliana	0/1E-28	318 /119	E
	0,8<x≤0,9	1	0.8	PIR_06122.1	2.4.99.18	0.83	S	Dolichyl-diphosphooligosaccharide--protein glycosyltransferase subunit 1	Sus scrofa/Saccharomyces cerevisiae (strain ATCC 204508 / S288c)	0/1E-28	318 /119	E
	0,9<x≤1	1	1	PIR_06122.1	2.4.99.18	1	S	Dolichyl-diphosphooligosaccharide--protein glycosyltransferase subunit 1	Sus scrofa/Saccharomyces cerevisiae (strain ATCC 204508 / S288c)	0/1E-28	318 /119	E
	0,9<x≤1	1	0.9	PIR_06122.1	2.4.99.18	0.91	S	Dolichyl-diphosphooligosaccharide--protein glycosyltransferase subunit 1	Sus scrofa/Saccharomyces cerevisiae (strain ATCC 204508 / S288c)	0/1E-28	318 /119	E
	0,6<x≤0,7	2	0.8	PIR_10395.1	2.7.11.1	0.62	S	SNF1-related protein kinase catalytic subunit alpha KIN10/Carbon catabolite-derepressing protein kinase	Arabidopsis thaliana/Saccharomyces cerevisiae (strain ATCC 204508 / S288c)	0/0	522/396	E - name different	http://www.uniprot.org/uniprot/P06782
	0,1<x≤0,2	2	0.05	PIR_06174.1	2.7.1.67	0.19	S	Phosphatidylinositol 4-kinase gamma 4	Arabidopsis thaliana (only)	0	197	E	http://www.uniprot.org/citations/17880284
	0,3<x≤0,4	2	0.2	PIR_06174.1	2.7.1.67	0.31	S	Phosphatidylinositol 4-kinase gamma 4	Arabidopsis thaliana (only)	0	197	E	http://www.uniprot.org/citations/17880284
	0,5<x≤0,6	2	0.3	PIR_06174.1	2.7.1.67	0.57	S	Phosphatidylinositol 4-kinase gamma 4	Arabidopsis thaliana (only)	0	197	E	http://www.uniprot.org/citations/17880284
	0,4<x≤0,5	2	0.4	PIR_06174.1	2.7.1.67	0.49	S	Phosphatidylinositol 4-kinase gamma 4	Arabidopsis thaliana (only)	0	197	E	http://www.uniprot.org/citations/17880284
	0,5<x≤0,6	2	0.5	PIR_06174.1	2.7.1.67	0.57	S	Phosphatidylinositol 4-kinase gamma 4	Arabidopsis thaliana (only)	0	197	E	http://www.uniprot.org/citations/17880284
	0,6<x≤0,7	2	0.6	PIR_06174.1	2.7.1.67	0.66	S	Phosphatidylinositol 4-kinase gamma 4	Arabidopsis thaliana (only)	0	197	E	http://www.uniprot.org/citations/17880284
	0,1<x≤0,2	3	0.05	PIR_06485.1	2.3.1.225	0.19	S	Palmitoyltransferase ZDHHC17/Palmitoyltransferase AKR1	Rattus norvegicus (Rat)/(Saccharomyces cerevisiae (strain ATCC 204508 / S288c)	0/1E-33	201/138	E - name different	http://www.uniprot.org/uniprot/P39010
	0,3<x≤0,4	3	0.2	PIR_06485.1	2.3.1.225	0.31	S	Palmitoyltransferase ZDHHC17/Palmitoyltransferase AKR1	Rattus norvegicus (Rat)/(Saccharomyces cerevisiae (strain ATCC 204508 / S288c)	0/1E-33	201/138	E - name different	http://www.uniprot.org/uniprot/P39010
	0,5<x≤0,6	3	0.3	PIR_06485.1	2.3.1.225	0.57	S	Palmitoyltransferase ZDHHC17/Palmitoyltransferase AKR1	Rattus norvegicus (Rat)/(Saccharomyces cerevisiae (strain ATCC 204508 / S288c)	0/1E-33	201/138	E - name different	http://www.uniprot.org/uniprot/P39010
	0,4<x≤0,5	3	0.4	PIR_06485.1	2.3.1.225	0.49	S	Palmitoyltransferase ZDHHC17/Palmitoyltransferase AKR1	Rattus norvegicus (Rat)/(Saccharomyces cerevisiae (strain ATCC 204508 / S288c)	0/1E-33	201/138	E	http://www.uniprot.org/uniprot/P39010
	0,5<x≤0,6	3	0.5	PIR_06485.1	2.3.1.225	0.57	S	Palmitoyltransferase ZDHHC17/Palmitoyltransferase AKR1/Probable protein S-acyltransferase 7	Rattus norvegicus (Rat)/(Saccharomyces cerevisiae (strain ATCC 204508 / S288c)/Arabidopsis thaliana	0/1E-33/1E-16	201/138/81	E	http://www.uniprot.org/uniprot/P39010
	0,6<x≤0,7	3	0.6	PIR_06485.1	2.3.1.225	0.66	S	Palmitoyltransferase ZDHHC17/Palmitoyltransferase AKR1	Rattus norvegicus (Rat)/(Saccharomyces cerevisiae (strain ATCC 204508 / S288c)	0/1E-33	201/138	E	http://www.uniprot.org/uniprot/P39010
	0,7<x≤0,8	3	0.7	PIR_06485.1	2.3.1.225	0.74	S	Palmitoyltransferase ZDHHC17/Palmitoyltransferase AKR1	Rattus norvegicus (Rat)/(Saccharomyces cerevisiae (strain ATCC 204508 / S288c)/ Arabidopsis thaliana	0/1E-33	201/138	E	http://www.uniprot.org/uniprot/P39010
	0,8<x≤0,9	3	0.8	PIR_06485.1	2.3.1.225	0.83	S	Palmitoyltransferase ZDHHC17/Palmitoyltransferase AKR1	Rattus norvegicus (Rat)/(Saccharomyces cerevisiae (strain ATCC 204508 / S288c)	0/1E-33	201/138	E	http://www.uniprot.org/uniprot/P39010
	0,9<x≤1	3	1	PIR_06485.1	2.3.1.225	1	S	Palmitoyltransferase ZDHHC17/Palmitoyltransferase AKR1	Rattus norvegicus (Rat)/(Saccharomyces cerevisiae (strain ATCC 204508 / S288c)	0/1E-33	201/138	E - name different	http://www.uniprot.org/uniprot/P39010
	0,9<x≤1	3	0.9	PIR_06485.1	2.3.1.225	0.91	S	Palmitoyltransferase ZDHHC17/Palmitoyltransferase AKR1	Rattus norvegicus (Rat)/(Saccharomyces cerevisiae (strain ATCC 204508 / S288c)	0/1E-33	201/138	E - name different	http://www.uniprot.org/uniprot/P39010
	0,1<x≤0,2	4	0.05	PIR_06502.1	3.6.4.13	0.19	S	Probable ATP-dependent RNA helicase ddx18/ ATP-dependent RNA helicase HAS1	Dictyostelium discoideum (Slime mold)/Saccharomyces cerevisiae (strain ATCC 204508 / S288c)	0/0	680/667	E - name different	http://www.uniprot.org/uniprot/Q03532
	0,3<x≤0,4	4	0.2	PIR_06502.1	3.6.4.13	0.31	S	Probable ATP-dependent RNA helicase ddx18/ ATP-dependent RNA helicase HAS1	Dictyostelium discoideum (Slime mold)/Saccharomyces cerevisiae (strain ATCC 204508 / S288c)	0/0	680/667	E - name different	http://www.uniprot.org/uniprot/Q03532
	0,5<x≤0,6	4	0.3	PIR_06502.1	3.6.4.13	0.57	S	Probable ATP-dependent RNA helicase ddx18/ ATP-dependent RNA helicase HAS1	Dictyostelium discoideum (Slime mold)/Saccharomyces cerevisiae (strain ATCC 204508 / S288c)	0/0	680/667	E - name different	http://www.uniprot.org/uniprot/Q03532
	0,4<x≤0,5	4	0.4	PIR_06502.1	3.6.4.13	0.49	S	Probable ATP-dependent RNA helicase ddx18/ ATP-dependent RNA helicase HAS1	Dictyostelium discoideum (Slime mold)/Saccharomyces cerevisiae (strain ATCC 204508 / S288c)	0/0	680/667	E	http://www.uniprot.org/uniprot/Q03532
	0,5<x≤0,6	4	0.5	PIR_06502.1	3.6.4.13	0.57	S	Probable ATP-dependent RNA helicase ddx18/ ATP-dependent RNA helicase HAS1/DEAD-box ATP-dependent RNA helicase 51	Dictyostelium discoideum (Slime mold)/Saccharomyces cerevisiae (strain ATCC 204508 / S288c) /Arabidopsis thaliana	0/0/0	680/667/566	E	http://www.uniprot.org/uniprot/Q03532
	0,6<x≤0,7	4	0.6	PIR_06502.1	3.6.4.13	0.66	S	Probable ATP-dependent RNA helicase ddx18/ ATP-dependent RNA helicase HAS1	Dictyostelium discoideum (Slime mold)/Saccharomyces cerevisiae (strain ATCC 204508 / S288c)	0/0	680/667	E	http://www.uniprot.org/uniprot/Q03532
	0,7<x≤0,8	4	0.7	PIR_06502.1	3.6.4.13	0.75	S	Probable ATP-dependent RNA helicase ddx18/ ATP-dependent RNA helicase HAS1	Dictyostelium discoideum (Slime mold)/Saccharomyces cerevisiae (strain ATCC 204508 / S288c)/ Arabidopsis thaliana	0/0	680/667	E	http://www.uniprot.org/uniprot/Q03532
	0,8<x≤0,9	4	0.8	PIR_06502.1	3.6.4.13	0.83	S	Probable ATP-dependent RNA helicase ddx18/ ATP-dependent RNA helicase HAS1	Dictyostelium discoideum (Slime mold)/Saccharomyces cerevisiae (strain ATCC 204508 / S288c)	0/0	680/667	E	http://www.uniprot.org/uniprot/Q03532
	0,9<x≤1	4	1	PIR_06502.1	3.6.4.13	1	S	Probable ATP-dependent RNA helicase ddx18/ ATP-dependent RNA helicase HAS1	Dictyostelium discoideum (Slime mold)/Saccharomyces cerevisiae (strain ATCC 204508 / S288c)	0/0	680/667	E - name different	http://www.uniprot.org/uniprot/Q03532
	0,9<x≤1	4	0.9	PIR_06502.1	3.6.4.13	0.91	S	Probable ATP-dependent RNA helicase ddx18/ ATP-dependent RNA helicase HAS1	Dictyostelium discoideum (Slime mold)/Saccharomyces cerevisiae (strain ATCC 204508 / S288c)	0/0	680/667	E - name different	http://www.uniprot.org/uniprot/Q03532
	0,1<x≤0,2	5	0.05	PIR_06572.1	2.5.1.54	0.19	S	Phospho-2-dehydro-3-deoxyheptonate aldolase, Phe-sensitive/ Phospho-2-dehydro-3-deoxyheptonate aldolase, tyrosine-inhibited	Escherichia coli (strain K12)/Saccharomyces cerevisiae (strain ATCC 204508 / S288c)	0/0	389/377	E - name different	http://www.uniprot.org/uniprot/P32449
	0,3<x≤0,4	5	0.2	PIR_06572.1	2.5.1.54	0.31	S	Phospho-2-dehydro-3-deoxyheptonate aldolase, Phe-sensitive/ Phospho-2-dehydro-3-deoxyheptonate aldolase, tyrosine-inhibited	Escherichia coli (strain K12)/Saccharomyces cerevisiae (strain ATCC 204508 / S288c)	0/0	389/377	E - name different	http://www.uniprot.org/uniprot/P32449
	0,5<x≤0,6	5	0.3	PIR_06572.1	2.5.1.54	0.57	S	Phospho-2-dehydro-3-deoxyheptonate aldolase, Phe-sensitive/ Phospho-2-dehydro-3-deoxyheptonate aldolase, tyrosine-inhibited	Escherichia coli (strain K12)/Saccharomyces cerevisiae (strain ATCC 204508 / S288c)	0/0	389/377	E - name different	http://www.uniprot.org/uniprot/P32449
	0,4<x≤0,5	5	0.4	PIR_06572.1	2.5.1.54	0.49	S	Phospho-2-dehydro-3-deoxyheptonate aldolase, Phe-sensitive/ Phospho-2-dehydro-3-deoxyheptonate aldolase, tyrosine-inhibited	Escherichia coli (strain K12)/Saccharomyces cerevisiae (strain ATCC 204508 / S288c)	0/0	389/377	E	http://www.uniprot.org/uniprot/P32449
	0,5<x≤0,6	5	0.5	PIR_06572.1	2.5.1.54	0.57	S	Phospho-2-dehydro-3-deoxyheptonate aldolase, Phe-sensitive/ Phospho-2-dehydro-3-deoxyheptonate aldolase, tyrosine-inhibited	Escherichia coli (strain K12)/Saccharomyces cerevisiae (strain ATCC 204508 / S288c)/ there is no other eukaryota	0/0	389/377	E	http://www.uniprot.org/uniprot/P32449
	0,6<x≤0,7	5	0.6	PIR_06572.1	2.5.1.54	0.66	S	Phospho-2-dehydro-3-deoxyheptonate aldolase, Phe-sensitive/ Phospho-2-dehydro-3-deoxyheptonate aldolase, tyrosine-inhibited	Escherichia coli (strain K12)/Saccharomyces cerevisiae (strain ATCC 204508 / S288c)	0/0	389/377	E	http://www.uniprot.org/uniprot/P32449
	0,7<x≤0,8	5	0.7	PIR_06572.1	2.5.1.54	0.74	S	Phospho-2-dehydro-3-deoxyheptonate aldolase, Phe-sensitive/ Phospho-2-dehydro-3-deoxyheptonate aldolase, tyrosine-inhibited	Escherichia coli (strain K12)/Saccharomyces cerevisiae (strain ATCC 204508 / S288c)	0/0	389/377	E	http://www.uniprot.org/uniprot/P32449
	0,8<x≤0,9	5	0.8	PIR_06572.1	2.5.1.54	0.83	S	Phospho-2-dehydro-3-deoxyheptonate aldolase, Phe-sensitive/ Phospho-2-dehydro-3-deoxyheptonate aldolase, tyrosine-inhibited	Escherichia coli (strain K12)/Saccharomyces cerevisiae (strain ATCC 204508 / S288c)	0/0	389/377	E	http://www.uniprot.org/uniprot/P32449
	0,9<x≤1	5	1	PIR_06572.1	2.5.1.54	1	S	Phospho-2-dehydro-3-deoxyheptonate aldolase, Phe-sensitive/ Phospho-2-dehydro-3-deoxyheptonate aldolase, tyrosine-inhibited	Escherichia coli (strain K12)/Saccharomyces cerevisiae (strain ATCC 204508 / S288c)	0/0	389/377	E - name different	http://www.uniprot.org/uniprot/P32449
	0,9<x≤1	5	0.9	PIR_06572.1	2.5.1.54	0.91	S	Phospho-2-dehydro-3-deoxyheptonate aldolase, Phe-sensitive/ Phospho-2-dehydro-3-deoxyheptonate aldolase, tyrosine-inhibited	Escherichia coli (strain K12)/Saccharomyces cerevisiae (strain ATCC 204508 / S288c)	0/0	389/377	E - name different	http://www.uniprot.org/uniprot/P32449
	0,2<x≤0,3	1	0.05	PIR_06699.1	1.7.1.7	0.28	S	GMP reductase	Phytophthora infestans	0	638	E	http://www.uniprot.org/taxonomy/4787
	0,3<x≤0,4	1	0.2	PIR_06699.1	1.7.1.7	0.39	S	GMP reductase	Phytophthora infestans	0	638	E	http://www.uniprot.org/taxonomy/4787
	0,6<x≤0,7	1	0.3	PIR_06699.1	1.7.1.7	0.62	S	GMP reductase	Phytophthora infestans	0	638	E	http://www.uniprot.org/taxonomy/4787
	0,5<x≤0,6	1	0.4	PIR_06699.1	1.7.1.7	0.54	S	GMP reductase	Phytophthora infestans	0	638	E	http://www.uniprot.org/taxonomy/4787
	0,6<x≤0,7	1	0.5	PIR_06699.1	1.7.1.7	0.62	S	GMP reductase	Phytophthora infestans	0	638	E	http://www.uniprot.org/taxonomy/4787
	0,6<x≤0,7	1	0.6	PIR_06699.1	1.7.1.7	0.7	S	GMP reductase	Phytophthora infestans	0	638	E	http://www.uniprot.org/taxonomy/4787
	0,7<x≤0,8	1	0.7	PIR_06699.1	1.7.1.7	0.77	S	GMP reductase	Phytophthora infestans	0	638	E	http://www.uniprot.org/taxonomy/4787
	0,8<x≤0,9	1	0.8	PIR_06699.1	1.7.1.7	0.85	S	GMP reductase	Phytophthora infestans	0	638	E	http://www.uniprot.org/taxonomy/4787
	0,9<x≤1	1	1	PIR_06699.1	1.7.1.7	1	S	GMP reductase	Phytophthora infestans	0	638	E	http://www.uniprot.org/taxonomy/4787
	0,9<x≤1	1	0.9	PIR_06699.1	1.7.1.7	0.92	S	GMP reductase	Phytophthora infestans	0	638	E	http://www.uniprot.org/taxonomy/4787
	0,7<x≤0,8	2	0.7	PIR_06174.1	2.7.1.67	0.74	S	Phosphatidylinositol 4-kinase gamma 4	Arabidopsis thaliana (only)	0	197	E	http://www.uniprot.org/citations/17880284
	0,8<x≤0,9	2	0.8	PIR_06174.1	2.7.1.67	0.83	S	Phosphatidylinositol 4-kinase gamma 4	Arabidopsis thaliana (only)	0	197	E	http://www.uniprot.org/citations/17880284
	0,9<x≤1	2	1	PIR_06174.1	2.7.1.67	1	S	Phosphatidylinositol 4-kinase gamma 4	Arabidopsis thaliana (only)	0	197	E	http://www.uniprot.org/citations/17880284
	0,9<x≤1	2	0.9	PIR_06174.1	2.7.1.67	0.91	S	Phosphatidylinositol 4-kinase gamma 4	Arabidopsis thaliana (only)	0	197	E	http://www.uniprot.org/citations/17880284
	0,2<x≤0,3	2	0.05	PIR_06835.1	3.1.4.4	0.28	S	Phospholipase D	Phytophthora infestans	0	248	E	http://www.brenda-enzymes.org/search_result.php?quicksearch=1&noOfResults=10&a=9&W[2]=Phospholipase%20D&T[2]=2 ;
	0,3<x≤0,4	2	0.2	PIR_06835.1	3.1.4.4	0.39	S	Phospholipase D	Phytophthora infestans	0	248	E	http://www.brenda-enzymes.org/search_result.php?quicksearch=1&noOfResults=10&a=9&W[2]=Phospholipase%20D&T[2]=2 ;
	0,6<x≤0,7	2	0.3	PIR_06835.1	3.1.4.4	0.62	S	Phospholipase D	Phytophthora infestans	0	248	E	http://www.brenda-enzymes.org/search_result.php?quicksearch=1&noOfResults=10&a=9&W[2]=Phospholipase%20D&T[2]=2 ;
	0,5<x≤0,6	2	0.4	PIR_06835.1	3.1.4.4	0.54	S	Phospholipase D	Phytophthora infestans	0	248	E	http://www.brenda-enzymes.org/search_result.php?quicksearch=1&noOfResults=10&a=9&W[2]=Phospholipase%20D&T[2]=2 ;
	0,6<x≤0,7	2	0.5	PIR_06835.1	3.1.4.4	0.62	S	Phospholipase D	Phytophthora infestans	0	248	E	http://www.brenda-enzymes.org/search_result.php?quicksearch=1&noOfResults=10&a=9&W[2]=Phospholipase%20D&T[2]=2 ;
	0,6<x≤0,7	2	0.6	PIR_06835.1	3.1.4.4	0.7	S	Phospholipase D	Phytophthora infestans	0	248	E	http://www.brenda-enzymes.org/search_result.php?quicksearch=1&noOfResults=10&a=9&W[2]=Phospholipase%20D&T[2]=2 ;
	0,3<x≤0,4	3	0.05	PIR_11395.1	2.7.7.6	0.32	S	DNA-directed RNA polymerase I subunit RPA1/DNA-directed RNA polymerase I subunit RPA190	Homo sapiens (Human)/Saccharomyces cerevisiae (strain ATCC 204508 / S288c)	0/0	927/699	E - name different	http://www.uniprot.org/uniprot/P10964
	0,4<x≤0,5	3	0.2	PIR_11395.1	2.7.7.6	0.43	S	DNA-directed RNA polymerase I subunit RPA1/DNA-directed RNA polymerase I subunit RPA190	Homo sapiens (Human)/Saccharomyces cerevisiae (strain ATCC 204508 / S288c)	0/0	927/699	E - name different	http://www.uniprot.org/uniprot/P10964
	0,6<x≤0,7	3	0.3	PIR_11395.1	2.7.7.6	0.64	S	DNA-directed RNA polymerase I subunit RPA1/DNA-directed RNA polymerase I subunit RPA190	Homo sapiens (Human)/Saccharomyces cerevisiae (strain ATCC 204508 / S288c)	0/0	927/699	E - name different	http://www.uniprot.org/uniprot/P10964
	0,5<x≤0,6	3	0.4	PIR_11395.1	2.7.7.6	0.57	S	DNA-directed RNA polymerase I subunit RPA1/DNA-directed RNA polymerase I subunit RPA190	Homo sapiens (Human)/Saccharomyces cerevisiae (strain ATCC 204508 / S288c)	0/0	927/699	E	http://www.uniprot.org/uniprot/P10964
	0,6<x≤0,7	3	0.5	PIR_11395.1	2.7.7.6	0.64	S	DNA-directed RNA polymerase I subunit RPA1/DNA-directed RNA polymerase I subunit RPA190/DNA-directed RNA polymerase I subunit 1	Homo sapiens (Human)/Saccharomyces cerevisiae (strain ATCC 204508 / S288c) /Arabidopsis thaliana	0/0/0	927/699/609	E	http://www.uniprot.org/uniprot/P10964
	0,7<x≤0,8	3	0.6	PIR_11395.1	2.7.7.6	0.71	S	DNA-directed RNA polymerase I subunit RPA1/DNA-directed RNA polymerase I subunit RPA190	Homo sapiens (Human)/Saccharomyces cerevisiae (strain ATCC 204508 / S288c)	0/0	927/699	E	http://www.uniprot.org/uniprot/P10964
	0,7<x≤0,8	3	0.7	PIR_11395.1	2.7.7.6	0.78	S	DNA-directed RNA polymerase I subunit RPA1/DNA-directed RNA polymerase I subunit RPA190	Homo sapiens (Human)/Saccharomyces cerevisiae (strain ATCC 204508 / S288c)/ Arabidopsis thaliana	0/0	927/699	E	http://www.uniprot.org/uniprot/P10964
	0,8<x≤0,9	3	0.8	PIR_11395.1	2.7.7.6	0.85	S	DNA-directed RNA polymerase I subunit RPA1/DNA-directed RNA polymerase I subunit RPA190	Homo sapiens (Human)/Saccharomyces cerevisiae (strain ATCC 204508 / S288c)	0/0	927/699	E	http://www.uniprot.org/uniprot/P10964
	0,9<x≤1	3	1	PIR_11395.1	2.7.7.6	0.99	S	DNA-directed RNA polymerase I subunit RPA1/DNA-directed RNA polymerase I subunit RPA190	Homo sapiens (Human)/Saccharomyces cerevisiae (strain ATCC 204508 / S288c)	0/0	927/699	E - name different	http://www.uniprot.org/uniprot/P10964
	0,9<x≤1	3	0.9	PIR_11395.1	2.7.7.6	0.92	S	DNA-directed RNA polymerase I subunit RPA1/DNA-directed RNA polymerase I subunit RPA190	Homo sapiens (Human)/Saccharomyces cerevisiae (strain ATCC 204508 / S288c)	0/0	927/699	E - name different	http://www.uniprot.org/uniprot/P10964
	0,3<x≤0,4	4	0.05	PIR_11405.1	2.1.1.228	0.37	S	tRNA (guanine(37)-N1)-methyltransferase	Phytophthora infestans (strain T30-4)	0	672	E	http://www.uniprot.org/uniprot/P53215
	0,4<x≤0,5	4	0.2	PIR_11405.1	2.1.1.228	0.46	S	tRNA (guanine(37)-N1)-methyltransferase	Phytophthora infestans (strain T30-4)	0	672	E	http://www.uniprot.org/uniprot/P53215
	0,6<x≤0,7	4	0.3	PIR_11405.1	2.1.1.228	0.66	S	tRNA (guanine(37)-N1)-methyltransferase	Phytophthora infestans (strain T30-4)	0	672	E	http://www.uniprot.org/uniprot/P53215
	0,5<x≤0,6	4	0.4	PIR_11405.1	2.1.1.228	0.59	S	tRNA (guanine(37)-N1)-methyltransferase	Phytophthora infestans (strain T30-4)	0	672	E	http://www.uniprot.org/uniprot/P53215
	0,6<x≤0,7	4	0.5	PIR_11405.1	2.1.1.228	0.66	S	tRNA (guanine(37)-N1)-methyltransferase	Phytophthora infestans (strain T30-4)	0	672	E	http://www.uniprot.org/uniprot/P53215
	0,7<x≤0,8	4	0.6	PIR_11405.1	2.1.1.228	0.72	S	tRNA (guanine(37)-N1)-methyltransferase	Phytophthora infestans (strain T30-4)	0	672	E	http://www.uniprot.org/uniprot/P53215
	0,7<x≤0,8	4	0.7	PIR_11405.1	2.1.1.228	0.79	S	tRNA (guanine(37)-N1)-methyltransferase	Phytophthora infestans (strain T30-4)	0	672	E	http://www.uniprot.org/uniprot/P53215
	0,8<x≤0,9	4	0.8	PIR_11405.1	2.1.1.228	0.85	S	tRNA (guanine(37)-N1)-methyltransferase	Phytophthora infestans (strain T30-4)	0	672	E	http://www.uniprot.org/uniprot/P53215
	0,6<x≤0,7	4	1	PIR_11405.1	2.1.1.228	0.98	S	tRNA (guanine(37)-N1)-methyltransferase	Phytophthora infestans (strain T30-4)	0	672	E	http://www.uniprot.org/uniprot/P53215
	0,6<x≤0,7	4	0.9	PIR_11405.1	2.1.1.228	0.96	S	tRNA (guanine(37)-N1)-methyltransferase	Phytophthora infestans (strain T30-4)	0	672	E	http://www.uniprot.org/uniprot/P53215
	0,2<x≤0,3	5	0.05	PIR_11425.1	4.2.1.19	0.28	S	Imidazoleglycerol-phosphate dehydratase	Phytophthora parasitica	1e-15	72	E	http://www.uniprot.org/uniprot/P28624
	0,3<x≤0,4	5	0.2	PIR_11425.1	4.2.1.19	0.39	S	Imidazoleglycerol-phosphate dehydratase	Phytophthora parasitica	1e-15	72	E	http://www.uniprot.org/uniprot/P28624
	0,6<x≤0,7	5	0.3	PIR_11425.1	4.2.1.19	0.62	S	Imidazoleglycerol-phosphate dehydratase	Phytophthora parasitica	1e-15	72	E	http://www.uniprot.org/uniprot/P28624
	0,5<x≤0,6	5	0.4	PIR_11425.1	4.2.1.19	0.54	S	Imidazoleglycerol-phosphate dehydratase	Phytophthora parasitica	1e-15	72	E	http://www.uniprot.org/uniprot/P28624
	0,6<x≤0,7	5	0.5	PIR_11425.1	4.2.1.19	0.62	S	Imidazoleglycerol-phosphate dehydratase	Phytophthora parasitica	1e-15	72	E	http://www.uniprot.org/uniprot/P28624
	0,6<x≤0,7	5	0.6	PIR_11425.1	4.2.1.19	0.7	S	Imidazoleglycerol-phosphate dehydratase	Phytophthora parasitica	1e-15	72	E	http://www.uniprot.org/uniprot/P28624
	0,6<x≤0,7	5	0.7	PIR_11425.1	4.2.1.19	0.77	S	Imidazoleglycerol-phosphate dehydratase	Phytophthora parasitica	1e-15	72	E	http://www.uniprot.org/uniprot/P28624
	0,8<x≤0,9	5	0.8	PIR_11425.1	4.2.1.19	0.85	S	Imidazoleglycerol-phosphate dehydratase	Phytophthora parasitica	1e-15	72	E	http://www.uniprot.org/uniprot/P28624
	0,9<x≤1	5	1	PIR_11425.1	4.2.1.19	1	S	Imidazoleglycerol-phosphate dehydratase	Phytophthora parasitica	1e-15	72	E	http://www.uniprot.org/uniprot/P28624
	0,9<x≤1	5	0.9	PIR_11425.1	4.2.1.19	0.92	S	Imidazoleglycerol-phosphate dehydratase	Phytophthora parasitica	1e-15	72	E	http://www.uniprot.org/uniprot/P28624
	0,7<x≤0,8	1	0.05	PIR_06586.1	2.7.7.41	0.85	U	Phosphatidate cytidylyltransferase	Pythium ultimum DAOM BR144	0	179	E	http://www.uniprot.org/uniprot/K3X678
	0,8<x≤0,9	1	0.2	PIR_06586.1	2.7.7.41	0.81	U	Phosphatidate cytidylyltransferase	Pythium ultimum DAOM BR144	0	179	E	http://www.uniprot.org/uniprot/K3X678
	0,7<x≤0,8	1	0.3	PIR_06586.1	2.7.7.41	0.75	U	Phosphatidate cytidylyltransferase	Pythium ultimum DAOM BR144	0	179	E	http://www.uniprot.org/uniprot/K3X678
	0,7<x≤0,8	1	0.4	PIR_06586.1	2.7.7.41	0.77	U	Phosphatidate cytidylyltransferase	Pythium ultimum DAOM BR144	0	179	E	http://www.uniprot.org/uniprot/K3X678
	0,7<x≤0,8	1	0.5	PIR_06586.1	2.7.7.41	0.75	U	Phosphatidate cytidylyltransferase	Pythium ultimum DAOM BR144	0	179	E	http://www.uniprot.org/uniprot/K3X678
	0,7<x≤0,8	1	0.6	PIR_06586.1	2.7.7.41	0.73	U	Phosphatidate cytidylyltransferase	Pythium ultimum DAOM BR144	0	179	E	http://www.uniprot.org/uniprot/K3X678
	0,7<x≤0,8	1	0.7	PIR_06586.1	2.7.7.41	0.73	U	Phosphatidate cytidylyltransferase	Pythium ultimum DAOM BR144	0	179	E	http://www.uniprot.org/uniprot/K3X678
	0,7<x≤0,8	1	0.8	PIR_06586.1	2.7.7.41	0.68	U	Phosphatidate cytidylyltransferase	Pythium ultimum DAOM BR144	0	179	E	http://www.uniprot.org/uniprot/K3X678
	0,6<x≤0,7	1	1	PIR_06586.1	2.7.7.41	0.64	U	Phosphatidate cytidylyltransferase	Pythium ultimum DAOM BR144	0	179	E	http://www.uniprot.org/uniprot/K3X678
	0,6<x≤0,7	1	0.9	PIR_06586.1	2.7.7.41	0.66	U	Phosphatidate cytidylyltransferase	Pythium ultimum DAOM BR144	0	179	E	http://www.uniprot.org/uniprot/K3X678
	0,6<x≤0,7	2	0.7	PIR_06835.1	3.1.4.4	0.77	S	Phospholipase D	Phytophthora infestans	0	248	E	http://www.brenda-enzymes.org/search_result.php?quicksearch=1&noOfResults=10&a=9&W[2]=Phospholipase%20D&T[2]=2 ;
	0,8<x≤0,9	2	0.8	PIR_06835.1	3.1.4.4	0.85	S	Phospholipase D	Phytophthora infestans	0	248	E	http://www.brenda-enzymes.org/search_result.php?quicksearch=1&noOfResults=10&a=9&W[2]=Phospholipase%20D&T[2]=2 ;
	0,9<x≤1	2	1	PIR_06835.1	3.1.4.4	1	S	Phospholipase D	Phytophthora infestans	0	248	E	http://www.brenda-enzymes.org/search_result.php?quicksearch=1&noOfResults=10&a=9&W[2]=Phospholipase%20D&T[2]=2 ;
	0,9<x≤1	2	0.9	PIR_06835.1	3.1.4.4	0.92	S	Phospholipase D	Phytophthora infestans	0	248	E	http://www.brenda-enzymes.org/search_result.php?quicksearch=1&noOfResults=10&a=9&W[2]=Phospholipase%20D&T[2]=2 ;
	0,5<x≤0,6	2	0.05	PIR_17695.1	2.7.7.6	0.59	U	DNA-directed RNA polymerase subunit	Pythium ultimum DAOM BR144	1e-29	121	E	http://www.uniprot.org/uniprot/K3WI27
	0,6<x≤0,7	2	0.2	PIR_17695.1	2.7.7.6	0.66	U	DNA-directed RNA polymerase subunit	Pythium ultimum DAOM BR144	1e-29	121	E	http://www.uniprot.org/uniprot/K3WI27
	0,7<x≤0,8	2	0.3	PIR_17695.1	2.7.7.6	0.79	U	DNA-directed RNA polymerase subunit	Pythium ultimum DAOM BR144	1e-29	121	E	http://www.uniprot.org/uniprot/K3WI27
	0,7<x≤0,8	2	0.4	PIR_17695.1	2.7.7.6	0.74	U	DNA-directed RNA polymerase subunit	Pythium ultimum DAOM BR144	1e-29	121	E	http://www.uniprot.org/uniprot/K3WI27
	0,7<x≤0,8	2	0.5	PIR_17695.1	2.7.7.6	0.79	U	DNA-directed RNA polymerase subunit	Pythium ultimum DAOM BR144	1e-29	121	E	http://www.uniprot.org/uniprot/K3WI27
	0,8<x≤0,9	2	0.6	PIR_17695.1	2.7.7.6	0.83	U	DNA-directed RNA polymerase subunit	Pythium ultimum DAOM BR144	1e-29	121	E	http://www.uniprot.org/uniprot/K3WI27
	0,8<x≤0,9	2	0.7	PIR_17695.1	2.7.7.6	0.87	U	DNA-directed RNA polymerase subunit	Pythium ultimum DAOM BR144	1e-29	121	E	http://www.uniprot.org/uniprot/K3WI27
	0,9<x≤1	2	0.8	PIR_17695.1	2.7.7.6	0.91	U	DNA-directed RNA polymerase subunit	Pythium ultimum DAOM BR144	1e-29	121	E	http://www.uniprot.org/uniprot/K3WI27
	0,9<x≤1	2	1	PIR_17695.1	2.7.7.6	1	U	DNA-directed RNA polymerase subunit	Pythium ultimum DAOM BR144	1e-29	121	E	http://www.uniprot.org/uniprot/K3WI27
	0,9<x≤1	2	0.9	PIR_17695.1	2.7.7.6	0.96	U	DNA-directed RNA polymerase subunit	Pythium ultimum DAOM BR144	1e-29	121	E	http://www.uniprot.org/uniprot/K3WI27
	0,5<x≤0,6	3	0.05	PIR_17604.1	3.6.3.1	0.59	U	Phospholipid-transporting ATPase	Pythium ultimum DAOM BR144	1e-18	87	E	http://www.uniprot.org/uniprot/K3XBQ1
	0,6<x≤0,7	3	0.2	PIR_17604.1	3.6.3.1	0.66	U	Phospholipid-transporting ATPase	Pythium ultimum DAOM BR144	1e-18	87	E	http://www.uniprot.org/uniprot/K3XBQ1
	0,7<x≤0,8	3	0.3	PIR_17604.1	3.6.3.1	0.79	U	Phospholipid-transporting ATPase	Pythium ultimum DAOM BR144	1e-18	87	E	http://www.uniprot.org/uniprot/K3XBQ1
	0,7<x≤0,8	3	0.4	PIR_17604.1	3.6.3.1	0.74	U	Phospholipid-transporting ATPase	Pythium ultimum DAOM BR144	1e-18	87	E	http://www.uniprot.org/uniprot/K3XBQ1
	0,7<x≤0,8	3	0.5	PIR_17604.1	3.6.3.1	0.79	U	Phospholipid-transporting ATPase	Pythium ultimum DAOM BR144	1e-18	87	E	http://www.uniprot.org/uniprot/K3XBQ1
	0,8<x≤0,9	3	0.6	PIR_17604.1	3.6.3.1	0.83	U	Phospholipid-transporting ATPase	Pythium ultimum DAOM BR144	1e-18	87	E	http://www.uniprot.org/uniprot/K3XBQ1
	0,8<x≤0,9	3	0.7	PIR_17604.1	3.6.3.1	0.87	U	Phospholipid-transporting ATPase	Pythium ultimum DAOM BR144	1e-18	87	E	http://www.uniprot.org/uniprot/K3XBQ1
	0,9<x≤1	3	0.8	PIR_17604.1	3.6.3.1	0.91	U	Phospholipid-transporting ATPase	Pythium ultimum DAOM BR144	1e-18	87	E	http://www.uniprot.org/uniprot/K3XBQ1
	0,9<x≤1	3	1	PIR_17604.1	3.6.3.1	1	U	Phospholipid-transporting ATPase	Pythium ultimum DAOM BR144	1e-18	87	E	http://www.uniprot.org/uniprot/K3XBQ1
	0,9<x≤1	3	0.9	PIR_17604.1	3.6.3.1	0.96	U	Phospholipid-transporting ATPase	Pythium ultimum DAOM BR144	1e-18	87	E	http://www.uniprot.org/uniprot/K3XBQ1
	0,8<x≤0,9	4	0.05	PIR_12912.1	2.7.7.41	0.85	U	Phosphatidate cytidylyltransferase	Phytophthora parasitica P1569	0	196	E	http://www.uniprot.org/uniprot/W2RAR1
	0,8<x≤0,9	4	0.2	PIR_12912.1	2.7.7.41	0.82	U	Phosphatidate cytidylyltransferase	Phytophthora parasitica P1569	0	196	E	http://www.uniprot.org/uniprot/W2RAR1
	0,7<x≤0,8	4	0.3	PIR_12912.1	2.7.7.41	0.74	U	Phosphatidate cytidylyltransferase	Phytophthora parasitica P1569	0	196	E	http://www.uniprot.org/uniprot/W2RAR1
	0,7<x≤0,8	4	0.4	PIR_12912.1	2.7.7.41	0.78	U	Phosphatidate cytidylyltransferase	Phytophthora parasitica P1569	0	196	E	http://www.uniprot.org/uniprot/W2RAR1
	0,7<x≤0,8	4	0.5	PIR_12912.1	2.7.7.41	0.74	U	Phosphatidate cytidylyltransferase	Phytophthora parasitica P1569	0	196	E	http://www.uniprot.org/uniprot/W2RAR1
	0,7<x≤0,8	4	0.6	PIR_12912.1	2.7.7.41	0.74	U	Phosphatidate cytidylyltransferase	Phytophthora parasitica P1569	0	196	E	http://www.uniprot.org/uniprot/W2RAR1
	0,7<x≤0,8	4	0.7	PIR_12912.1	2.7.7.41	0.72	U	Phosphatidate cytidylyltransferase	Phytophthora parasitica P1569	0	196	E	http://www.uniprot.org/uniprot/W2RAR1
	0,6<x≤0,7	4	0.8	PIR_12912.1	2.7.7.41	0.7	U	Phosphatidate cytidylyltransferase	Phytophthora parasitica P1569	0	196	E	http://www.uniprot.org/uniprot/W2RAR1
	0,6<x≤0,7	4	1	PIR_12912.1	2.7.7.41	0.66	U	Phosphatidate cytidylyltransferase	Phytophthora parasitica P1569	0	196	E	http://www.uniprot.org/uniprot/W2RAR1
	0,6<x≤0,7	4	0.9	PIR_12912.1	2.7.7.41	0.68	U	Phosphatidate cytidylyltransferase	Phytophthora parasitica P1569	0	196	E	http://www.uniprot.org/uniprot/W2RAR1
	0,5<x≤0,6	5	0.05	PIR_15126.1	2.4.2.30	0.59	U	Poly [ADP-ribose] polymerase	Pythium ultimum DAOM BR144	1e-39	156	E	http://www.uniprot.org/uniprot/K3W5K5
	0,6<x≤0,7	5	0.2	PIR_15126.1	2.4.2.30	0.66	U	Poly [ADP-ribose] polymerase	Pythium ultimum DAOM BR144	1e-39	156	E	http://www.uniprot.org/uniprot/K3W5K5
	0,7<x≤0,8	5	0.3	PIR_15126.1	2.4.2.30	0.79	U	Poly [ADP-ribose] polymerase	Pythium ultimum DAOM BR144	1e-39	156	E	http://www.uniprot.org/uniprot/K3W5K5
	0,7<x≤0,8	5	0.4	PIR_15126.1	2.4.2.30	0.74	U	Poly [ADP-ribose] polymerase	Pythium ultimum DAOM BR144	1e-39	156	E	http://www.uniprot.org/uniprot/K3W5K5
	0,7<x≤0,8	5	0.5	PIR_15126.1	2.4.2.30	0.79	U	Poly [ADP-ribose] polymerase	Pythium ultimum DAOM BR144	1e-39	156	E	http://www.uniprot.org/uniprot/K3W5K5
	0,8<x≤0,9	5	0.6	PIR_15126.1	2.4.2.30	0.83	U	Poly [ADP-ribose] polymerase	Pythium ultimum DAOM BR144	1e-39	156	E	http://www.uniprot.org/uniprot/K3W5K5
	0,8<x≤0,9	5	0.7	PIR_15126.1	2.4.2.30	0.87	U	Poly [ADP-ribose] polymerase	Pythium ultimum DAOM BR144	1e-39	156	E	http://www.uniprot.org/uniprot/K3W5K5
	0,9<x≤1	5	0.8	PIR_15126.1	2.4.2.30	0.91	U	Poly [ADP-ribose] polymerase	Pythium ultimum DAOM BR144	1e-39	156	E	http://www.uniprot.org/uniprot/K3W5K5
	0,9<x≤1	5	1	PIR_15126.1	2.4.2.30	1	U	Poly [ADP-ribose] polymerase	Pythium ultimum DAOM BR144	1e-39	156	E	http://www.uniprot.org/uniprot/K3W5K5
	0,9<x≤1	5	0.9	PIR_15126.1	2.4.2.30	0.96	U	Poly [ADP-ribose] polymerase	Pythium ultimum DAOM BR144	1e-39	156	E	http://www.uniprot.org/uniprot/K3W5K5
	0,8<x≤0,9	1	0.05	PIR_16854.1	3.1.4-	0.87	U	Phosphodiesterase	Phytophthora sojae strain P6497 (Pythium ultimum DAOM BR144)	0 (1E-30)	219 (127)	E
	0,8<x≤0,9	1	0.2	PIR_16854.1	3.1.4-	0.89	U	Phosphodiesterase	Phytophthora sojae (strain P6497)	0	219	E
	0,8<x≤0,9	1	0.3	PIR_16854.1	3.1.4-	0.87	U	Phosphodiesterase	Phytophthora sojae (strain P6497)	0	219	E
	0,8<x≤0,9	1	0.4	PIR_16854.1	3.1.4-	0.84	U	Phosphodiesterase	Phytophthora sojae (strain P6497)	0	219	E
	0,8<x≤0,9	1	0.5	PIR_16854.1	3.1.4-	0.87	U	Phosphodiesterase	Phytophthora sojae (strain P6497)	0	219	E
	0,9<x≤1	1	0.6	PIR_16854.1	3.1.4-	0.96	U	Phosphodiesterase	Phytophthora sojae (strain P6497)	0	219	E
	0,9<x≤1	1	0.7	PIR_16854.1	3.1.4-	0.98	U	Phosphodiesterase	Phytophthora sojae (strain P6497)	0	219	E
	0,9<x≤1	1	0.8	PIR_16854.1	3.1.4-	0.97	U	Phosphodiesterase	Phytophthora sojae (strain P6497)	0	219	E
	0,9<x≤1	1	1	PIR_16854.1	3.1.4-	1	U	Phosphodiesterase	Phytophthora sojae (strain P6497)	0	219	E
	0,9<x≤1	1	0.9	PIR_16854.1	3.1.4-	1	U	Phosphodiesterase	Phytophthora sojae (strain P6497)	0	219	E
	0,8<x≤0,9	2	0.05	PIR_12961.1	3.5.1.14	0.85	U	Aminoacylase-1	Pythium ultimum DAOM BR144	1e-45	162	E	http://www.uniprot.org/uniprot/K3X9N4
	0,8<x≤0,9	2	0.2	PIR_12961.1	3.5.1.14	0.84	U	Aminoacylase-1	Pythium ultimum DAOM BR144	1e-45	162	E	http://www.uniprot.org/uniprot/K3X9N4
	0,8<x≤0,9	2	0.3	PIR_12961.1	3.5.1.14	0.81	U	Aminoacylase-1	Pythium ultimum DAOM BR144	1e-45	162	E	http://www.uniprot.org/uniprot/K3X9N4
	0,8<x≤0,9	2	0.4	PIR_12961.1	3.5.1.14	0.82	U	Aminoacylase-1	Pythium ultimum DAOM BR144	1e-45	162	E	http://www.uniprot.org/uniprot/K3X9N4
	0,8<x≤0,9	2	0.5	PIR_12961.1	3.5.1.14	0.81	U	Aminoacylase-1	Pythium ultimum DAOM BR144	1e-45	162	E	http://www.uniprot.org/uniprot/K3X9N4
	0,7<x≤0,8	2	0.6	PIR_12961.1	3.5.1.14	0.8	U	Aminoacylase-1	Pythium ultimum DAOM BR144	1e-45	162	E	http://www.uniprot.org/uniprot/K3X9N4
	0,7<x≤0,8	2	0.7	PIR_12961.1	3.5.1.14	0.79	U	Aminoacylase-1	Pythium ultimum DAOM BR144	1e-45	162	E	http://www.uniprot.org/uniprot/K3X9N4
	0,7<x≤0,8	2	0.8	PIR_12961.1	3.5.1.14	0.78	U	Aminoacylase-1	Pythium ultimum DAOM BR144	1e-45	162	E	http://www.uniprot.org/uniprot/K3X9N4
	0,7<x≤0,8	2	1	PIR_12961.1	3.5.1.14	0.76	U	Aminoacylase-1	Pythium ultimum DAOM BR144	1e-45	162	E	http://www.uniprot.org/uniprot/K3X9N4
	0,7<x≤0,8	2	0.9	PIR_12961.1	3.5.1.14	0.77	U	Aminoacylase-1	Pythium ultimum DAOM BR144	1e-45	162	E	http://www.uniprot.org/uniprot/K3X9N4
	0,8<x≤0,9	3	0.5
	0,8<x≤0,9	4	0.5
	0,8<x≤0,9	5	0.5
	0,8<x≤0,9	1	0.05	PIR_16213.1	3.1.3.2	0.87	U	Purple acid phosphatase	Pythium ultimum DAOM BR144	1e-30	124	E	http://www.uniprot.org/uniprot/K3WU68
	0,8<x≤0,9	1	0.2	PIR_16213.1	3.1.3.2	0.89	U	Purple acid phosphatase	Pythium ultimum DAOM BR144	1e-30	124	E	http://www.uniprot.org/uniprot/K3WU68
	0,9<x≤1	1	0.3	PIR_16213.1	3.1.3.2	0.94	U	Purple acid phosphatase	Pythium ultimum DAOM BR144	1e-30	124	E	http://www.uniprot.org/uniprot/K3WU68
	0,9<x≤1	1	0.4	PIR_16213.1	3.1.3.2	0.93	U	Purple acid phosphatase	Pythium ultimum DAOM BR144	1e-30	124	E	http://www.uniprot.org/uniprot/K3WU68
	0,9<x≤1	1	0.5	PIR_16213.1	3.1.3.2	0.94	U	Purple acid phosphatase	Pythium ultimum DAOM BR144	1e-30	124	E	http://www.uniprot.org/uniprot/K3WU68
	0,9<x≤1	1	0.6	PIR_16213.1	3.1.3.2	0.96	U	Purple acid phosphatase	Pythium ultimum DAOM BR144	1e-30	124	E	http://www.uniprot.org/uniprot/K3WU68
	0,9<x≤1	1	0.7	PIR_16213.1	3.1.3.2	0.98	U	Purple acid phosphatase	Pythium ultimum DAOM BR144	1e-30	124	E	http://www.uniprot.org/uniprot/K3WU68
	0,9<x≤1	1	0.8	PIR_16213.1	3.1.3.2	1	U	Purple acid phosphatase	Pythium ultimum DAOM BR144	1e-30	124	E	http://www.uniprot.org/uniprot/K3WU68
	0,9<x≤1	1	1	PIR_16213.1	3.1.3.2	1	U	Purple acid phosphatase	Pythium ultimum DAOM BR144	1e-30	124	E	http://www.uniprot.org/uniprot/K3WU68
	0,9<x≤1	1	0.9	PIR_16213.1	3.1.3.2	1	U	Purple acid phosphatase	Pythium ultimum DAOM BR144	1e-30	124	E	http://www.uniprot.org/uniprot/K3WU68
	0,8<x≤0,9	2	0.05	PIR_14408.1	2.3.1.199	0.86	U	Elongation of fatty acids protein	Pythium ultimum DAOM BR144	0	222	E	http://www.uniprot.org/uniprot/K3X8B3
	0,8<x≤0,9	2	0.2	PIR_14408.1	2.3.1.199	0.89	U	Elongation of fatty acids protein	Pythium ultimum DAOM BR144	0	222	E	http://www.uniprot.org/uniprot/K3X8B3
	0,9<x≤1	2	0.3	PIR_14408.1	2.3.1.199	0.93	U	Elongation of fatty acids protein	Pythium ultimum DAOM BR144	0	222	E	http://www.uniprot.org/uniprot/K3X8B3
	0,9<x≤1	2	0.4	PIR_14408.1	2.3.1.199	0.91	U	Elongation of fatty acids protein	Pythium ultimum DAOM BR144	0	222	E	http://www.uniprot.org/uniprot/K3X8B3
	0,9<x≤1	2	0.5	PIR_14408.1	2.3.1.199	0.93	U	Elongation of fatty acids protein	Pythium ultimum DAOM BR144	0	222	E	http://www.uniprot.org/uniprot/K3X8B3
	0,9<x≤1	2	0.6	PIR_14408.1	2.3.1.199	0.94	U	Elongation of fatty acids protein	Pythium ultimum DAOM BR144	0	222	E	http://www.uniprot.org/uniprot/K3X8B3
	0,9<x≤1	2	0.7	PIR_14408.1	2.3.1.199	0.96	U	Elongation of fatty acids protein	Pythium ultimum DAOM BR144	0	222	E	http://www.uniprot.org/uniprot/K3X8B3
	0,9<x≤1	2	0.8	PIR_14408.1	2.3.1.199	0.97	U	Elongation of fatty acids protein	Pythium ultimum DAOM BR144	0	222	E	http://www.uniprot.org/uniprot/K3X8B3
	0,9<x≤1	2	1	PIR_14408.1	2.3.1.199	1	U	Elongation of fatty acids protein	Pythium ultimum DAOM BR144	0	222	E	http://www.uniprot.org/uniprot/K3X8B3
	0,9<x≤1	2	0.9	PIR_14408.1	2.3.1.199	0.99	U	Elongation of fatty acids protein	Pythium ultimum DAOM BR144	0	222	E	http://www.uniprot.org/uniprot/K3X8B3
	0,8<x≤0,9	3	0.05	PIR_15664.1	3.4.16-	0.86	U	Carboxypeptidase	Pythium ultimum DAOM BR144	0	290	E	http://www.uniprot.org/uniprot/K3WZY1
	0,8<x≤0,9	3	0.2	PIR_15664.1	3.4.16-	0.88	U	Carboxypeptidase	Pythium ultimum DAOM BR144	0	290	E	http://www.uniprot.org/uniprot/K3WZY1
	0,9<x≤1	3	0.3	PIR_15664.1	3.4.16-	0.96	U	Carboxypeptidase	Pythium ultimum DAOM BR144	0	290	E	http://www.uniprot.org/uniprot/K3WZY1
	0,8<x≤0,9	3	0.4	PIR_15664.1	3.4.16-	0.9	U	Carboxypeptidase	Pythium ultimum DAOM BR144	0	290	E	http://www.uniprot.org/uniprot/K3WZY1
	0,9<x≤1	3	0.5	PIR_15664.1	3.4.16-	0.96	U	Carboxypeptidase	Pythium ultimum DAOM BR144	0	290	E	http://www.uniprot.org/uniprot/K3WZY1
	0,9<x≤1	3	0.6	PIR_15664.1	3.4.16-	0.92	U	Carboxypeptidase	Pythium ultimum DAOM BR144	0	290	E	http://www.uniprot.org/uniprot/K3WZY1
	0,9<x≤1	3	0.7	PIR_15664.1	3.4.16-	0.94	U	Carboxypeptidase	Pythium ultimum DAOM BR144	0	290	E	http://www.uniprot.org/uniprot/K3WZY1
	0,9<x≤1	3	0.8	PIR_15664.1	3.4.16-	0.95	U	Carboxypeptidase	Pythium ultimum DAOM BR144	0	290	E	http://www.uniprot.org/uniprot/K3WZY1
	0,9<x≤1	3	1	PIR_15664.1	3.4.16-	0.97	U	Carboxypeptidase	Pythium ultimum DAOM BR144	0	290	E	http://www.uniprot.org/uniprot/K3WZY1
	0,9<x≤1	3	0.9	PIR_15664.1	3.4.16-	0.96	U	Carboxypeptidase	Pythium ultimum DAOM BR144	0	290	E	http://www.uniprot.org/uniprot/K3WZY1
	0,8<x≤0,9	4	0.05	PIR_17233.1	3.2.1-	0.86	U	Glucarase	Phytophthora parasitica P1569	1e-21	95	E	http://www.uniprot.org/uniprot/V9G331
	0,9<x≤1	4	0.2	PIR_17233.1	3.2.1-	0.88	U	Glucarase	Phytophthora parasitica P1569	1e-21	95	E	http://www.uniprot.org/uniprot/V9G331
	0,9<x≤1	4	0.3	PIR_17233.1	3.2.1-	0.91	U	Glucarase	Phytophthora parasitica P1569	1e-21	95	E	http://www.uniprot.org/uniprot/V9G331
	0,8<x≤0,9	4	0.4	PIR_17233.1	3.2.1-	0.9	U	Glucarase	Phytophthora parasitica P1569	1e-21	95	E	http://www.uniprot.org/uniprot/V9G331
	0,9<x≤1	4	0.5	PIR_17233.1	3.2.1-	0.91	U	Glucarase	Phytophthora parasitica P1569	1e-21	95	E	http://www.uniprot.org/uniprot/V9G331
	0,9<x≤1	4	0.6	PIR_17233.1	3.2.1-	0.92	U	Glucarase	Phytophthora parasitica P1569	1e-21	95	E	http://www.uniprot.org/uniprot/V9G331
	0,9<x≤1	4	0.7	PIR_17233.1	3.2.1-	0.94	U	Glucarase	Phytophthora parasitica P1569	1e-21	95	E	http://www.uniprot.org/uniprot/V9G331
	0,9<x≤1	4	0.8	PIR_17233.1	3.2.1-	0.95	U	Glucarase	Phytophthora parasitica P1569	1e-21	95	E	http://www.uniprot.org/uniprot/V9G331
	0,9<x≤1	4	1	PIR_17233.1	3.2.1-	0.97	U	Glucarase	Phytophthora parasitica P1569	1e-21	95	E	http://www.uniprot.org/uniprot/V9G331
	0,9<x≤1	4	0.9	PIR_17233.1	3.2.1-	0.96	U	Glucarase	Phytophthora parasitica P1569	1e-21	95	E	http://www.uniprot.org/uniprot/V9G331
	0,9<x≤1	5	0.5

## Sheet: genes alpha 0.5
data from Merlin 18/10/2016
Genes	Status	Name	Product	Score	EC Number(s)	Score	Notes
PIR_00001.1	unavailable		Mitochondrial cardiolipin hydrolase	0.57	3.1.-.-	0.57
PIR_00002.1	unavailable		Uncharacterized protein	0.71
PIR_00003.1	unavailable		Epsin-1	0.1	3.6.4.13	0.1
PIR_00004.1	unavailable		Uncharacterized protein	0.7
PIR_00005.1	unavailable		Sn1-specific diacylglycerol lipase beta	0.57	3.1.1.-	0.57
PIR_00006.1	unavailable		Uncharacterized protein	0.72
PIR_00007.1	unavailable		General transcription factor 3C polypeptide 3	0.22
PIR_00008.1	unavailable		Homoserine O-acetyltransferase	0.48	2.3.1.31	0.48
PIR_00009.1	unavailable		Ubiquitin carboxyl-terminal hydrolase 4	0.17	3.4.19.12	0.56
PIR_00010.1	unavailable		Cytoplasmic dynein 1 light intermediate chain 1	0.32
PIR_00011.1	unavailable		Pentatricopeptide repeat-containing protein At3g16010	0.06
PIR_00012.1	unavailable		Glycoprotein gp100	0.22
PIR_00013.1	unavailable		Sulfite reductase [NADPH] flavoprotein alpha-component	0.21	1.8.1.2	0.21
PIR_00014.1	unavailable		Uncharacterized serine-rich protein P23A10.11c	0.15
PIR_00015.1	unavailable		Uncharacterized protein	0.73
PIR_00016.1	unavailable		Uncharacterized protein	0.72
PIR_00017.1	unavailable		Ribonucleases P/MRP protein subunit POP1	0.55	3.1.26.5	0.55
PIR_00018.1	unavailable		NAD-dependent protein deacetylase	0.17	3.5.1.-	0.56
PIR_00019.1	unavailable		Coiled-coil domain-containing protein 186	0.39
PIR_00020.1	unavailable		tRNA (guanine(26)-N(2))-dimethyltransferase	0.49	2.1.1.216	0.52
PIR_00021.1	unavailable		Eukaryotic translation initiation factor 4 gamma 2	0.18
PIR_00022.1	unavailable		Uncharacterized protein	0.69
PIR_00023.1	unavailable	null	null	manual
PIR_00024.1	unavailable		Calcium permeable stress-gated cation channel 1	0.15
PIR_00025.1	unavailable		Eukaryotic translation initiation factor 3 subunit A	0.35	2.1.1.43	0.05
PIR_00026.1	unavailable	null	null	manual
PIR_00027.1	unavailable		Uncharacterized protein	0.72
PIR_00028.1	unavailable		Calcium permeable stress-gated cation channel 1	0.14
PIR_00029.1	unavailable		Stress response protein NST1	0.12
PIR_00030.1	unavailable		Calpain-3	0.14	3.4.22.-	0.33
PIR_00031.1	unavailable		Uncharacterized protein	0.8
PIR_00032.1	unavailable		Glutamyl-tRNA(Gln) amidotransferase subunit A	0.49	6.3.5.7	0.49
PIR_00033.1	unavailable		Chaperone protein DnaJ	0.33	1.8.4.-	0.1
PIR_00034.1	unavailable		5-formyltetrahydrofolate cyclo-ligase	0.29	6.3.3.2	0.46
PIR_00035.1	unavailable		Myosin-2	0.29
PIR_00036.1	unavailable		Uncharacterized protein	0.69
PIR_00037.1	unavailable		Uncharacterized protein	0.69
PIR_00038.1	unavailable		Uncharacterized protein	0.71
PIR_00039.1	unavailable		Uncharacterized protein	0.65
PIR_00040.1	unavailable		Protein bicaudal D homolog 2	0.56
PIR_00041.1	unavailable		Chromodomain-helicase-DNA-binding protein 8	0.1	3.6.4.12	0.34
PIR_00042.1	unavailable		Stress-induced-phosphoprotein 1	0.2
PIR_00043.1	unavailable		Uncharacterized protein	0.71
PIR_00044.1	unavailable		Uncharacterized protein	0.65
PIR_00045.1	unavailable		Calcium permeable stress-gated cation channel 1	0.14
PIR_00046.1	unavailable		Actin	0.15
PIR_00047.1	unavailable		U11/U12 small nuclear ribonucleoprotein 25 kDa protein	0.57
PIR_00048.1	unavailable		Uncharacterized protein	0.74
PIR_00049.1	unavailable		Signal peptidase complex subunit 1	0.5	3.4.-.-	0.57
PIR_00050.1	unavailable		Nucleosome assembly protein 1-like 1	0.12
PIR_00051.1	unavailable		Mitochondrial cardiolipin hydrolase	0.55	3.1.-.-	0.55
PIR_00052.1	unavailable		Uncharacterized protein	0.85
PIR_00053.1	unavailable		Uncharacterized protein	1.1
PIR_00054.1	unavailable		Uncharacterized protein	0.49
PIR_00055.1	unavailable		Peroxisomal acyl-coenzyme A oxidase 1	0.18	1.3.3.6	0.5
PIR_00056.1	unavailable		Uncharacterized protein	0.99
PIR_00057.1	unavailable		Uncharacterized protein	0.62
PIR_00058.1	unavailable		Uncharacterized protein	0.67
PIR_00059.1	unavailable		Desumoylating isopeptidase 2	0.47	3.4.-.-	0.57
PIR_00060.1	unavailable		Uncharacterized protein	1.36
PIR_00061.1	unavailable		Uncharacterized protein	0.77
PIR_00062.1	unavailable		Ubiquitin-protein ligase E3A	0.31	6.3.2.-	0.57
PIR_00063.1	unavailable		3-hydroxy-3-methylglutaryl-coenzyme A reductase	0.33	1.1.1.88	0.33
PIR_00064.1	unavailable		Holo-[acyl-carrier-protein] synthase	0.5	2.7.8.7	0.5
PIR_00065.1	unavailable		Uncharacterized protein	0.83
PIR_00066.1	unavailable		Uncharacterized protein	0.69
PIR_00067.1	unavailable		Putative methyltransferase NSUN7	0.24	2.1.1.-	0.52
PIR_00068.1	unavailable		Leucine-rich repeat receptor-like protein kinase PEPR1	0.08	2.7.11.1	0.5
PIR_00069.1	unavailable		Probable cytosolic iron-sulfur protein assembly protein Ciao1	0.15	2.7.11.1	0.01
PIR_00070.1	unavailable		Rho GTPase-activating protein 39	0.15
PIR_00071.1	unavailable		Uncharacterized protein	0.64
PIR_00072.1	unavailable		Di-N-acetylchitobiase	0.32	3.2.1.-	0.45
PIR_00073.1	unavailable		Dynein assembly factor 3, axonemal	0.47
PIR_00074.1	unavailable		5'-AMP-activated protein kinase catalytic subunit alpha-2	0.1	2.7.11.1	0.47
PIR_00075.1	unavailable		Golgi apparatus membrane protein TVP23	0.3
PIR_00076.1	unavailable		Ribose-phosphate pyrophosphokinase	0.37	2.7.6.1	0.57
PIR_00077.1	unavailable		Uncharacterized helicase C694.02	0.15	3.6.4.-	0.37
PIR_00078.1	unavailable		Uncharacterized protein	0.88
PIR_00079.1	unavailable		Alcohol dehydrogenase	0.15	1.1.1.1	0.28
PIR_00080.1	unavailable		COBW domain-containing protein 1	0.17
PIR_00081.1	unavailable		Uncharacterized protein	0.8
PIR_00082.1	unavailable		Uncharacterized protein	0.67
PIR_00083.1	unavailable		Sulfate/thiosulfate import ATP-binding protein CysA	0.1	3.6.3.-	0.25
PIR_00084.1	unavailable		Uncharacterized protein	0.65
PIR_00085.1	unavailable		Protein transport protein SEC13	0.17	2.7.11.1	0.01
PIR_00086.1	unavailable		EF-hand domain-containing family member B	0.56
PIR_00087.1	unavailable		Myosin-7	0.11	2.7.11.1	0.11
PIR_00088.1	unavailable		Uncharacterized protein	0.74
PIR_00089.1	unavailable		Uncharacterized protein	0.69
PIR_00090.1	unavailable		Elongation factor 2	0.58	3.6.5.-	0.07
PIR_00091.1	unavailable		Uncharacterized protein	0.83
PIR_00092.1	unavailable		Bifunctional arginine demethylase and lysyl-hydroxylase JMJD6	0.23	1.14.11.-	0.37
PIR_00093.1	unavailable		50S ribosomal protein L7Ae	0.27	3.1.26.5	0.01
PIR_00094.1	unavailable		Uncharacterized protein	0.72
PIR_00095.1	unavailable		Ribosomal large subunit pseudouridine synthase D	0.14	5.4.99.-	0.16
PIR_00096.1	unavailable		Cytoplasmic dynein 1 intermediate chain 2	0.16
PIR_00097.1	unavailable		Uncharacterized protein	0.69
PIR_00098.1	unavailable		Uncharacterized protein	0.64
PIR_00099.1	unavailable		Uncharacterized protein	0.64
PIR_00100.1	unavailable		Uncharacterized protein	0.7
PIR_00101.1	unavailable		Uncharacterized protein	0.54
PIR_00102.1	unavailable		Trans-1,2-dihydrobenzene-1,2-diol dehydrogenase	0.28	1.1.1.179, 1.3.1.20	0.28
PIR_00103.1	unavailable		Zinc transporter ZIP14	0.14
PIR_00104.1	unavailable		Zinc transporter ZIP14	0.14
PIR_00105.1	unavailable		Eukaryotic translation initiation factor 3 subunit A	0.15	3.6.5.3	0.07
PIR_00106.1	unavailable		Elongation factor Tu	0.32
PIR_00107.1	unavailable		Uncharacterized protein	0.71
PIR_00108.1	unavailable		Kinetochore-associated protein 1	0.56
PIR_00109.1	unavailable		Uncharacterized protein	0.69
PIR_00110.1	unavailable		Stromal interaction molecule homolog	0.55
PIR_00111.1	unavailable		tRNA (guanosine(18)-2'-O)-methyltransferase	0.42	2.1.1.34	0.42
PIR_00112.1	unavailable		DNA-directed RNA polymerase III subunit RPC10	0.3
PIR_00113.1	unavailable		ATP-dependent RNA helicase DBP2	0.14	3.6.4.13	0.35
PIR_00114.1	unavailable		Heat shock 70 kDa protein	0.27
PIR_00115.1	unavailable	null	null	manual
PIR_00116.1	unavailable		Elongator complex protein 6	0.57
PIR_00117.1	unavailable		Serine/threonine-protein kinase PLK4	0.14	2.7.11.1	0.45
PIR_00118.1	unavailable		Ceramide synthase 4	0.13	2.3.1.24	0.28
PIR_00119.1	unavailable		Uncharacterized protein	0.73
PIR_00120.1	unavailable		Uncharacterized protein	0.76
PIR_00121.1	unavailable		Oligosaccharide translocation protein RFT1	0.3
PIR_00122.1	unavailable		Uncharacterized protein	0.76
PIR_00123.1	unavailable		Uncharacterized protein	0.57
PIR_00124.1	unavailable		Protein SERAC1	0.4	2.7.9.3	0.23
PIR_00125.1	unavailable		Adenylate cyclase, terminal-differentiation specific	0.22	4.6.1.1	0.22
PIR_00126.1	unavailable		Micronuclear linker histone polyprotein	0.11	2.7.11.1	0.17
PIR_00127.1	unavailable		Glutamate--tRNA ligase	0.45	6.1.1.17	0.57
PIR_00128.1	unavailable		Uncharacterized protein	0.74
PIR_00129.1	unavailable		L-seryl-tRNA(Sec) kinase	0.53	2.7.1.164	0.53
PIR_00130.1	unavailable		Uncharacterized protein	0.8
PIR_00131.1	unavailable		Uncharacterized protein	0.74
PIR_00132.1	unavailable		Tyrosine-protein kinase Fyn	0.11	2.7.11.1	0.34
PIR_00133.1	unavailable		Ubiquitin-like protein 5	0.38
PIR_00134.1	unavailable		SAGA-associated factor 11	0.71
PIR_00135.1	unavailable		Dentin sialophosphoprotein	0.26	3.2.1.14	0.15
PIR_00136.1	unavailable		Myosin-10	0.12
PIR_00137.1	unavailable		E3 ubiquitin-protein ligase RNF181	0.37	6.3.2.-	0.52
PIR_00138.1	unavailable		Coiled-coil domain-containing protein 25	0.4
PIR_00139.1	unavailable		Integrin beta-1	0.12
PIR_00140.1	unavailable		Small nuclear ribonucleoprotein E	0.44
PIR_00141.1	unavailable		Neurogenic locus notch homolog protein 1	0.12
PIR_00142.1	unavailable		Uncharacterized protein	0.72
PIR_00143.1	unavailable		Carnitine O-palmitoyltransferase 2, mitochondrial	0.17	2.3.1.21	0.32
PIR_00144.1	unavailable		Vacuolar protein sorting-associated protein 54	0.51
PIR_00145.1	unavailable		Phosphopantothenate--cysteine ligase	0.19	6.3.2.5	0.51
PIR_00146.1	unavailable		ASTRA-associated protein 1	0.32
PIR_00147.1	unavailable		Oxidation resistance protein 1	0.31
PIR_00148.1	unavailable		Nucleotide exchange factor SIL1	0.57
PIR_00149.1	unavailable		Uncharacterized protein	0.64
PIR_00150.1	unavailable		Peroxisome biogenesis factor 2	0.38
PIR_00151.1	unavailable		Histone H3.2	0.22
PIR_00152.1	unavailable		Phosphatidylinositol 4-phosphate 5-kinase type-1 beta	0.15	2.7.1.68	0.53
PIR_00153.1	unavailable		Dynein light chain Tctex-type 3	0.3
PIR_00154.1	unavailable		Regulatory-associated protein of mTOR	0.16
PIR_00155.1	unavailable		Glutathione S-transferase omega-like 2	0.26	2.5.1.18, 1.8.5.1	0.37
PIR_00156.1	unavailable		Myosin-4	0.1
PIR_00157.1	unavailable		La-related protein 7	0.32
PIR_00158.1	unavailable		Mitochondrial thiamine pyrophosphate carrier 1	0.11
PIR_00159.1	unavailable		Uncharacterized protein	0.63
PIR_00160.1	unavailable		Uncharacterized protein	0.8
PIR_00161.1	unavailable		Elicitin-like protein 1	0.55
PIR_00162.1	unavailable		Uncharacterized protein	0.48
PIR_00163.1	unavailable		Uncharacterized protein	1.07
PIR_00164.1	unavailable		Uncharacterized protein	1.29
PIR_00165.1	unavailable		Polycomb protein SUZ12	0.11
PIR_00166.1	unavailable		Type 1 phosphatases regulator YPI1	0.29
PIR_00167.1	unavailable	null	null	manual
PIR_00168.1	unavailable		Uncharacterized protein	0.81
PIR_00169.1	unavailable		Thioredoxin	0.27
PIR_00170.1	unavailable		Thiamine-phosphate synthase	0.47	2.5.1.3	0.48
PIR_00171.1	unavailable		Uncharacterized amino acid permease YdaO	0.5
PIR_00172.1	unavailable		Uncharacterized protein	0.67
PIR_00173.1	unavailable		RNA polymerase II holoenzyme cyclin-like subunit	0.23
PIR_00174.1	unavailable		Translocation protein SEC62	0.52
PIR_00175.1	unavailable		Uncharacterized protein	0.71
PIR_00176.1	unavailable		Myosin-7	0.11
PIR_00177.1	unavailable		Chaperone protein HtpG	0.14
PIR_00178.1	unavailable		Uncharacterized protein	0.9
PIR_00179.1	unavailable		FAD-linked sulfhydryl oxidase ALR	0.29	1.8.3.2	0.57
PIR_00180.1	unavailable		Tetratricopeptide repeat protein 28	0.56
PIR_00181.1	unavailable		Dynein assembly factor with WDR repeat domains 1	0.11	6.3.2.-	0.1
PIR_00182.1	unavailable		Serine/threonine-protein kinase PLK4	0.19	2.7.11.1	0.34
PIR_00183.1	unavailable		Ankyrin repeat domain-containing protein 17	0.16
PIR_00184.1	unavailable		Uncharacterized protein	0.71
PIR_00185.1	unavailable		Serine/threonine-protein kinase PLK4	0.13	2.7.11.1	0.44
PIR_00186.1	unavailable		Maternal embryonic leucine zipper kinase	0.1	2.7.11.1	0.49
PIR_00187.1	unavailable		Lissencephaly-1 homolog	0.17	2.7.11.1	0.01
PIR_00188.1	unavailable		Guanine nucleotide-binding protein G(I)/G(S)/G(T) subunit beta-1	0.12	2.7.11.1	0.01
PIR_00189.1	unavailable		DNA-directed RNA polymerase III subunit RPC6	0.32
PIR_00190.1	unavailable		Zinc finger protein 574	0.1
PIR_00191.1	unavailable		Transmembrane protein 209	0.49
PIR_00192.1	unavailable		Uncharacterized protein	0.48
PIR_00193.1	unavailable		Uncharacterized protein	0.81
PIR_00194.1	unavailable		Uncharacterized protein	0.87
PIR_00195.1	unavailable		Dynein assembly factor 5, axonemal	0.56
PIR_00196.1	unavailable	null	null	manual
PIR_00197.1	unavailable		Myosin-2	0.12
PIR_00198.1	unavailable		Tenascin	0.17
PIR_00199.1	unavailable		Protein sel-1 homolog 1	0.2	3.5.2.6	0.07
PIR_00200.1	unavailable		Uncharacterized protein	1.17
PIR_00201.1	unavailable		Stress-induced-phosphoprotein 1	0.11	3.1.3.16	0.1
PIR_00202.1	unavailable		IQ domain-containing protein D	0.35
PIR_00203.1	unavailable		Uncharacterized protein	0.8
PIR_00204.1	unavailable		NADPH dehydrogenase	0.21	1.6.99.1	0.33
PIR_00205.1	unavailable		Uncharacterized protein	0.48
PIR_00206.1	unavailable		Uncharacterized protein	0.59
PIR_00207.1	unavailable		Uncharacterized protein	0.61
PIR_00208.1	unavailable		Uncharacterized protein	0.68
PIR_00209.1	unavailable		Uncharacterized protein	0.65
PIR_00210.1	unavailable		Uncharacterized protein	0.7
PIR_00211.1	unavailable		Uncharacterized protein	0.36
PIR_00212.1	unavailable		Uncharacterized protein	0.7
PIR_00213.1	unavailable		Uncharacterized protein	0.67
PIR_00214.1	unavailable		Uncharacterized protein	0.68
PIR_00215.1	unavailable		Thioredoxin domain-containing protein 17	0.57
PIR_00216.1	unavailable		Phosphatidylcholine transfer protein	0.4
PIR_00217.1	unavailable		Uncharacterized protein	0.68
PIR_00218.1	unavailable		Uncharacterized protein	0.71
PIR_00219.1	unavailable		Uncharacterized protein	0.68
PIR_00220.1	unavailable		Voltage-dependent L-type calcium channel subunit alpha-1S	0.1
PIR_00221.1	unavailable		ADP-ribosylation factor GTPase-activating protein 2	0.11
PIR_00222.1	unavailable		Ribosome biogenesis protein BRX1 homolog	0.48
PIR_00223.1	unavailable		Mitogen-activated protein kinase kinase kinase 7	0.1	2.7.11.1	0.37
PIR_00224.1	unavailable		Inosine-5'-monophosphate dehydrogenase	0.41	1.1.1.205	0.51
PIR_00225.1	unavailable		GDP-mannose 4,6-dehydratase	0.2	4.2.1.47	0.46
PIR_00226.1	unavailable		Uncharacterized serine-rich protein C215.13	0.11	3.2.1.14	0.19
PIR_00227.1	unavailable		Uncharacterized protein	0.77
PIR_00228.1	unavailable		Isocitrate lyase	0.42	4.1.3.1	0.3
PIR_00229.1	unavailable		Peptidyl-prolyl cis-trans isomerase A	0.15	5.2.1.8	0.57
PIR_00230.1	unavailable		Palmitoyl-protein thioesterase 1	0.32	3.1.2.22	0.36
PIR_00231.1	unavailable		Dual specificity phosphatase DUPD1	0.12	3.1.3.16, 3.1.3.48	0.52
PIR_00232.1	unavailable		Neurofilament medium polypeptide	0.11	2.7.11.1	0.11
PIR_00233.1	unavailable		Uncharacterized protein	1.05
PIR_00234.1	unavailable		Unconventional myosin-Ic	0.11
PIR_00235.1	unavailable		NEDD8-activating enzyme E1 catalytic subunit	0.15	6.3.2.-	0.23
PIR_00236.1	unavailable		tRNA-2-methylthio-N(6)-dimethylallyladenosine synthase	0.42	2.8.4.3	0.43
PIR_00237.1	unavailable		Nucleotide-binding oligomerization domain-containing protein 2	0.26
PIR_00238.1	unavailable		Serine/threonine-protein phosphatase 4 catalytic subunit	0.14	3.1.3.16	0.57
PIR_00239.1	unavailable		Isoaspartyl peptidase/L-asparaginase	0.14	3.5.1.26	0.29
PIR_00240.1	unavailable		Uncharacterized protein	0.71
PIR_00241.1	unavailable		Major facilitator superfamily domain-containing protein 1	0.57
PIR_00242.1	unavailable	null	null	manual
PIR_00243.1	unavailable		Uncharacterized protein	0.68
PIR_00244.1	unavailable		Lipid A export ATP-binding/permease protein MsbA	0.1	3.6.3.-	0.16
PIR_00245.1	unavailable		Lipid A export ATP-binding/permease protein MsbA	0.2	3.6.3.-	0.24
PIR_00246.1	unavailable		Vacuolar protein sorting-associated protein 13A	0.24
PIR_00247.1	unavailable		7,8-dihydro-8-oxoguanine triphosphatase	0.57	3.6.1.56, 3.6.1.55	0.57
PIR_00248.1	unavailable		b(0,+)-type amino acid transporter 1	0.17
PIR_00249.1	unavailable		Endo-1,3(4)-beta-glucanase 1	0.32	3.2.1.6	0.57
PIR_00250.1	unavailable		Sphingomyelinase C	0.21	3.1.4.12	0.29
PIR_00251.1	unavailable		Uncharacterized protein	0.69
PIR_00252.1	unavailable		Zinc finger Ran-binding domain-containing protein 2	0.1	5.99.1.2	0.07
PIR_00253.1	unavailable		Glutamine synthetase	0.27	6.3.1.2	0.51
PIR_00254.1	unavailable		Probable crotonobetaine/carnitine-CoA ligase	0.21	6.2.1.-	0.38
PIR_00255.1	unavailable		Putative acetyl-hydrolase LipR	0.2	3.1.1.-	0.4
PIR_00256.1	unavailable		Uncharacterized protein	0.64
PIR_00257.1	unavailable		Methylthioribose-1-phosphate isomerase	0.44	5.3.1.23	0.5
PIR_00258.1	unavailable		Uncharacterized protein	0.7
PIR_00259.1	unavailable		Fanconi-associated nuclease 1 homolog	0.32	3.1.21.-, 3.1.4.1	0.32
PIR_00260.1	unavailable		Protein PDC2	0.13
PIR_00261.1	unavailable	null	null	manual
PIR_00262.1	unavailable		Thiosulfate sulfurtransferase/rhodanese-like domain-containing protein 2	0.09
PIR_00263.1	unavailable		Enolase	0.33	4.2.1.11	0.57
PIR_00264.1	unavailable		Uncharacterized protein	0.61
PIR_00265.1	unavailable		Deoxycytidylate deaminase	0.37	3.5.4.12	0.47
PIR_00266.1	unavailable		Uncharacterized protein	0.7
PIR_00267.1	unavailable		Uncharacterized serine-rich protein P23A10.11c	0.15
PIR_00268.1	unavailable		Uncharacterized protein	0.73
PIR_00269.1	unavailable		Uncharacterized protein	0.86
PIR_00270.1	unavailable		Bromodomain testis-specific protein	0.13	2.3.1.48	0.2
PIR_00271.1	unavailable		Forkhead box protein P2	0.12	2.7.11.1	0.12
PIR_00272.1	unavailable		U1 small nuclear ribonucleoprotein 70 kDa	0.15	5.2.1.8	0.12
PIR_00273.1	unavailable		Filamin-C	0.24
PIR_00274.1	unavailable		Abnormal spindle-like microcephaly-associated protein homolog	0.57
PIR_00275.1	unavailable		Uncharacterized protein	1.15
PIR_00276.1	unavailable		60S ribosomal protein L35	0.46
PIR_00277.1	unavailable		DNA repair protein RAD51 homolog 2	0.26
PIR_00278.1	unavailable		Uncharacterized protein	0.7
PIR_00279.1	unavailable		Protein ORAOV1 homolog	0.22
PIR_00280.1	unavailable		Fibrillarin-like rRNA/tRNA 2'-O-methyltransferase	0.26	2.1.1.-	0.44
PIR_00281.1	unavailable		Uncharacterized protein	0.59
PIR_00282.1	unavailable		Beta-1,4-galactosyltransferase 3	0.18	2.4.1.-	0.18
PIR_00283.1	unavailable		ATP-dependent RNA helicase ROK1	0.14	3.6.4.13	0.57
PIR_00284.1	unavailable		TATA-box-binding protein	0.41
PIR_00285.1	unavailable		Uncharacterized protein	0.74
PIR_00286.1	unavailable		Forkhead box protein P2	0.12	2.7.11.1	0.09
PIR_00287.1	unavailable		Caltractin	0.55
PIR_00288.1	unavailable		Cytochrome c oxidase assembly factor 7	0.2	3.5.2.6	0.25
PIR_00289.1	unavailable		Uncharacterized protein	0.67
PIR_00290.1	unavailable		Uncharacterized protein	0.67
PIR_00291.1	unavailable		Cingulin	0.12	2.7.11.1	0.09
PIR_00292.1	unavailable		Short-chain dehydrogenase/reductase 3	0.1	1.-.-.-	0.22
PIR_00293.1	unavailable		Protein O-mannosyl-transferase 2	0.18	2.4.1.109	0.36
PIR_00294.1	unavailable		Flocculation protein FLO11	0.3
PIR_00295.1	unavailable		5'-3' exoribonuclease 2	0.18	3.1.13.-	0.23
PIR_00296.1	unavailable		Uncharacterized protein	0.72
PIR_00297.1	unavailable		Uncharacterized protein	0.71
PIR_00298.1	unavailable		MKI67 FHA domain-interacting nucleolar phosphoprotein	0.35
PIR_00299.1	unavailable		Uncharacterized protein	0.81
PIR_00300.1	unavailable		Histone acetyltransferase type B subunit 2	0.13	2.7.11.1	0.01
PIR_00301.1	unavailable		Uncharacterized protein	0.79
PIR_00302.1	unavailable		Uncharacterized protein	0.71
PIR_00303.1	unavailable		Uncharacterized protein	0.58	2.3.2.6	0.11
PIR_00304.1	unavailable		Ras-GEF domain-containing family member 1B	0.1	2.7.11.1	0.06
PIR_00305.1	unavailable		Glucosidase 2 subunit beta	0.57
PIR_00306.1	unavailable	null	null	manual
PIR_00307.1	unavailable		Protein sel-1 homolog 1	0.23
PIR_00308.1	unavailable		Trimethylguanosine synthase	0.57	2.1.1.-	0.57
PIR_00309.1	unavailable		Ubiquitin-conjugating enzyme E2 2	0.18	2.3.2.23	0.46
PIR_00310.1	unavailable		Uncharacterized protein	0.66
PIR_00311.1	unavailable		Uncharacterized protein	0.62
PIR_00312.1	unavailable		Nucleolar protein 6	0.5
PIR_00313.1	unavailable		Protein YOP1	0.16
PIR_00314.1	unavailable		Uncharacterized protein	0.61
PIR_00315.1	unavailable		Uncharacterized protein	0.65
PIR_00316.1	unavailable		Ubiquitin-conjugating enzyme E2 2	0.13	2.3.2.23	0.48
PIR_00317.1	unavailable		Uncharacterized protein	0.71
PIR_00318.1	unavailable		Uncharacterized protein	0.8
PIR_00319.1	unavailable		Nucleoprotein TPR	0.1
PIR_00320.1	unavailable		Uncharacterized protein	0.68
PIR_00321.1	unavailable		Serine/threonine protein kinase	0.59
PIR_00322.1	unavailable		Serine/threonine protein kinase	0.54
PIR_00323.1	unavailable		Uncharacterized protein	0.68
PIR_00324.1	unavailable		Uncharacterized protein	0.69
PIR_00325.1	unavailable		DNA polymerase	0.16	2.7.7.7	0.49
PIR_00326.1	unavailable		Probable ATP-dependent RNA helicase spindle-E	0.14	3.6.4.13	0.56
PIR_00327.1	unavailable		Ubiquitin-conjugating enzyme E2 2	0.16	2.3.2.23	0.48
PIR_00328.1	unavailable		Serine/threonine-protein kinase PKZ1	0.19	2.7.11.1	0.53
PIR_00329.1	unavailable		Polyadenylate-binding protein 5	0.12
PIR_00330.1	unavailable		Uncharacterized protein	0.75
PIR_00331.1	unavailable		DNA replication complex GINS protein PSF2	0.42
PIR_00332.1	unavailable		Uncharacterized protein	0.66
PIR_00333.1	unavailable		Axin interactor, dorsalization-associated protein	0.43
PIR_00334.1	unavailable		Uncharacterized protein	0.74
PIR_00335.1	unavailable		Dolichyl-diphosphooligosaccharide--protein glycosyltransferase 48 kDa subunit	0.52	2.4.99.18	0.57
PIR_00336.1	unavailable		Uncharacterized protein	0.42	5.1.99.1	0.01
PIR_00337.1	unavailable		Nuclear control of ATPase protein 2	0.45
PIR_00338.1	unavailable		Translation initiation factor eIF-2B subunit alpha	0.19	5.3.1.29	0.09
PIR_00339.1	unavailable		Uncharacterized protein	0.67
PIR_00340.1	unavailable		Myosin-7	0.11	2.7.11.1	0.05
PIR_00341.1	unavailable		Vacuolar protein sorting-associated protein 27	0.34
PIR_00342.1	unavailable		Alpha-1,2-mannosyltransferase MNN2	0.22	2.4.1.-	0.57
PIR_00343.1	unavailable		Exocyst complex component 3	0.3
PIR_00344.1	unavailable		mRNA 3'-end-processing protein YTH1	0.28	3.1.-.-	0.07
PIR_00345.1	unavailable		Pre-mRNA-splicing factor 18	0.57
PIR_00346.1	unavailable		Uncharacterized protein	0.73
PIR_00347.1	unavailable		1-aminocyclopropane-1-carboxylate oxidase	0.12	1.14.17.4	0.21
PIR_00348.1	unavailable		Uncharacterized protein	0.81
PIR_00349.1	unavailable		Dual specificity protein phosphatase 6	0.12	3.1.3.16, 3.1.3.48	0.52
PIR_00350.1	unavailable		ATP-binding cassette sub-family G member 2	0.1
PIR_00351.1	unavailable		Probable feruloyl esterase A	0.16	3.1.1.-	0.25
PIR_00352.1	unavailable		Transcription elongation factor TFIIS	0.3
PIR_00353.1	unavailable		Uncharacterized protein	0.68
PIR_00354.1	unavailable		SUMO-activating enzyme subunit 1	0.2	6.2.1.45	0.39
PIR_00355.1	unavailable		Endoplasmic reticulum-Golgi intermediate compartment protein 3	0.24
PIR_00356.1	unavailable		Centrosomal protein of 44 kDa	0.57
PIR_00357.1	unavailable		DNA repair protein complementing XP-C cells homolog	0.14
PIR_00358.1	unavailable		Cyclic pyranopterin monophosphate synthase	0.41	4.1.99.18	0.57
PIR_00359.1	unavailable		Serine/arginine-rich splicing factor 2	0.19
PIR_00360.1	unavailable		Pyrroline-5-carboxylate reductase	0.37	1.5.1.2	0.56
PIR_00361.1	unavailable		Uncharacterized protein	3.25
PIR_00362.1	unavailable		Uncharacterized protein	0.69
PIR_00363.1	unavailable		ATP-dependent DNA helicase MPH1	0.16	3.6.4.12	0.24
PIR_00364.1	unavailable		Aspartate aminotransferase	0.18	2.6.1.1	0.22
PIR_00365.1	unavailable		Uncharacterized protein	0.78
PIR_00366.1	unavailable		Uncharacterized protein	0.72
PIR_00367.1	unavailable		EF-hand calcium-binding domain-containing protein 6	0.56
PIR_00368.1	unavailable		Uncharacterized protein	0.71
PIR_00369.1	unavailable		Uncharacterized protein	0.69
PIR_00370.1	unavailable		Vigilin	0.57
PIR_00371.1	unavailable		Acyl-protein thioesterase 1	0.36	3.1.2.-	0.47
PIR_00372.1	unavailable		Uncharacterized protein	0.76
PIR_00373.1	unavailable		Kinesin-like protein KIFC3	0.13
PIR_00374.1	unavailable		Uncharacterized protein	0.89
PIR_00375.1	unavailable		Uncharacterized protein	0.71
PIR_00376.1	unavailable		Uncharacterized protein	0.66
PIR_00377.1	unavailable		Chitobiosyldiphosphodolichol beta-mannosyltransferase	0.48	2.4.1.142	0.48
PIR_00378.1	unavailable		Uncharacterized protein	0.54
PIR_00379.1	unavailable	null	null	manual
PIR_00380.1	unavailable		Uncharacterized protein	0.74
PIR_00381.1	unavailable		Uncharacterized protein	0.74
PIR_00382.1	unavailable		Metalloendopeptidase OMA1, mitochondrial	0.43	3.4.24.-	0.57
PIR_00383.1	unavailable		Uncharacterized protein	0.71
PIR_00384.1	unavailable		Uncharacterized protein	0.71
PIR_00385.1	unavailable		Uncharacterized protein	0.86
PIR_00386.1	unavailable		Uncharacterized protein	0.65
PIR_00387.1	unavailable		50S ribosomal protein L35	0.76
PIR_00388.1	unavailable		Ufm1-specific protease 2	0.29	3.4.22.-	0.54
PIR_00389.1	unavailable		Uncharacterized protein	0.72
PIR_00390.1	unavailable		Uncharacterized protein	0.73
PIR_00391.1	unavailable		Histone deacetylase 4	0.18	3.5.1.98	0.51
PIR_00392.1	unavailable		Dynein light chain 1, cytoplasmic	0.3
PIR_00393.1	unavailable		AN1-type zinc finger protein 2A	0.21
PIR_00394.1	unavailable		Uncharacterized protein	0.75
PIR_00395.1	unavailable		Uncharacterized protein	0.75
PIR_00396.1	unavailable		Lipid A export ATP-binding/permease protein MsbA	0.16	3.6.3.-	0.16
PIR_00397.1	unavailable		Arylsulfatase K	0.55	3.1.6.-	0.55
PIR_00398.1	unavailable		Uncharacterized protein	0.71
PIR_00399.1	unavailable		Uncharacterized protein	0.7
PIR_00400.1	unavailable		Uncharacterized protein	0.7
PIR_00401.1	unavailable		Uncharacterized protein	0.7
PIR_00402.1	unavailable		Dynactin subunit 1	0.56
PIR_00403.1	unavailable		TBC domain-containing protein kinase-like protein	0.24
PIR_00404.1	unavailable		Uncharacterized protein	0.63
PIR_00405.1	unavailable		Serine/threonine-protein phosphatase 6 regulatory ankyrin repeat subunit C	0.17	2.4.2.30	0.08
PIR_00406.1	unavailable		50S ribosomal protein L14	0.35
PIR_00407.1	unavailable		WW domain-binding protein 4	0.56
PIR_00408.1	unavailable		Carnitine operon protein CaiE	0.2	4.2.1.-	0.09
PIR_00409.1	unavailable		Collagen alpha-1(I) chain	0.15
PIR_00410.1	unavailable		Transcriptional activator Myb	0.1
PIR_00411.1	unavailable		F-box/LRR-repeat protein 15	0.15
PIR_00412.1	unavailable		Glyceraldehyde-3-phosphate dehydrogenase	0.35	1.2.1.12	0.47
PIR_00413.1	unavailable		Rabankyrin-5	0.19
PIR_00414.1	unavailable		Serine/threonine-protein kinase Sgk1	0.11	2.7.11.1	0.42
PIR_00415.1	unavailable		Titin	0.56	2.7.11.1	0.56
PIR_00416.1	unavailable		Phosphoribosylformylglycinamidine cyclo-ligase	0.31	6.3.3.1	0.31
PIR_00417.1	unavailable		Transmembrane protein 216	0.57
PIR_00418.1	unavailable		Myosin-7	0.11
PIR_00419.1	unavailable		Probable WRKY transcription factor 19	0.55
PIR_00420.1	unavailable		TATA-box-binding protein	0.39
PIR_00421.1	unavailable		rRNA-processing protein FCF1 homolog	0.3
PIR_00422.1	unavailable		CD2 antigen cytoplasmic tail-binding protein 2	0.31
PIR_00423.1	unavailable		Uncharacterized protein	0.91
PIR_00424.1	unavailable		Uncharacterized protein	0.67
PIR_00425.1	unavailable		Protein LSM12 homolog	0.46
PIR_00426.1	unavailable		NADH dehydrogenase [ubiquinone] 1 beta subcomplex subunit 7	0.56
PIR_00427.1	unavailable		Serine-rich adhesin for platelets	0.21	2.7.11.1	0.07
PIR_00428.1	unavailable		Uncharacterized protein	0.68
PIR_00429.1	unavailable		Prolyl endopeptidase	0.27	3.4.21.-	0.31
PIR_00430.1	unavailable		Uncharacterized protein	0.69
PIR_00431.1	unavailable		ATP-dependent DNA helicase II subunit 1	0.38	3.6.4.12	0.5
PIR_00432.1	unavailable		Cyclin-dependent kinase 2	0.11	2.7.12.1	0.29
PIR_00433.1	unavailable		N-terminal kinase-like protein	0.12	3.2.1.-	0.08
PIR_00434.1	unavailable		Choline/ethanolaminephosphotransferase 1	0.22	2.7.8.2, 2.7.8.1	0.24
PIR_00435.1	unavailable		GTPase Obg	0.3	3.6.5.-	0.3
PIR_00436.1	unavailable		Uncharacterized protein	0.79
PIR_00437.1	unavailable		Histone chaperone ASF1	0.27
PIR_00438.1	unavailable		Histone-arginine methyltransferase CARMER	0.16	2.1.1.319	0.38
PIR_00439.1	unavailable		60S ribosomal protein L24	0.48
PIR_00440.1	unavailable		UDP-N-acetylglucosamine--peptide N-acetylglucosaminyltransferase 110 kDa subunit	0.43	2.4.1.255	0.43
PIR_00441.1	unavailable		NAD/NADP-dependent betaine aldehyde dehydrogenase	0.42	1.2.1.8	0.55
PIR_00442.1	unavailable		Uncharacterized protein	0.73
PIR_00443.1	unavailable		Exosome complex component Rrp41	0.33	3.1.13.-	0.41
PIR_00444.1	unavailable	null	null	manual
PIR_00445.1	unavailable		Calcium-binding mitochondrial carrier protein SCaMC-1	0.1
PIR_00446.1	unavailable		Kynurenine/alpha-aminoadipate aminotransferase, mitochondrial	0.12	2.6.1.57	0.15
PIR_00447.1	unavailable		mRNA-capping enzyme subunit alpha	0.55	2.7.7.50	0.55
PIR_00448.1	unavailable		Nuclear transcription factor Y subunit alpha	0.21
PIR_00449.1	unavailable		Leucine-rich repeat-containing protein 40	0.12	4.6.1.1	0.09
PIR_00450.1	unavailable		Uncharacterized protein	0.79
PIR_00451.1	unavailable		Uncharacterized protein	0.96
PIR_00452.1	unavailable		Endonuclease/exonuclease/phosphatase family domain-containing protein 1	0.55
PIR_00453.1	unavailable		Sodium/potassium-transporting ATPase subunit alpha-1	0.15	3.6.3.8	0.31
PIR_00454.1	unavailable		Uncharacterized protein	0.76
PIR_00455.1	unavailable		Uncharacterized protein	0.87
PIR_00456.1	unavailable		Lissencephaly-1 homolog	0.16	2.7.11.1	0.01
PIR_00457.1	unavailable		Vacuolar protein sorting-associated protein 27	0.45
PIR_00458.1	unavailable		Uncharacterized protein	0.63
PIR_00459.1	unavailable		MORN repeat-containing protein 5	0.57
PIR_00460.1	unavailable		Vacuolar protein sorting-associated protein 27	0.26
PIR_00461.1	unavailable		Uncharacterized protein	0.67
PIR_00462.1	unavailable		Uncharacterized protein	0.9
PIR_00463.1	unavailable		Uncharacterized protein	0.42
PIR_00464.1	unavailable		Stress-induced-phosphoprotein 1	0.24
PIR_00465.1	unavailable		Lipase	0.66
PIR_00466.1	unavailable		Uncharacterized protein	0.7
PIR_00467.1	unavailable		Uncharacterized protein	0.89
PIR_00468.1	unavailable		Crotonobetainyl-CoA dehydrogenase	0.12	1.3.99.-	0.26
PIR_00469.1	unavailable		Bromodomain testis-specific protein	0.13	2.3.1.48	0.13
PIR_00470.1	unavailable		Myosin-10	0.36
PIR_00471.1	unavailable		Myosin-4	0.1	2.7.11.1	0.05
PIR_00472.1	unavailable		Protein ENHANCED DISEASE RESISTANCE 2	0.3
PIR_00473.1	unavailable		D-2-hydroxyglutarate dehydrogenase, mitochondrial	0.19	1.1.2.4	0.23
PIR_00474.1	unavailable		Zinc finger protein 622	0.27
PIR_00475.1	unavailable		Calcium-binding protein 39	0.18
PIR_00476.1	unavailable		Uncharacterized protein	0.72
PIR_00477.1	unavailable		Ribosomal biogenesis protein LAS1L	0.31
PIR_00478.1	unavailable		ATP-dependent protease ATPase subunit HslU	0.5
PIR_00479.1	unavailable		E3 ubiquitin-protein ligase listerin	0.57	6.3.2.-	0.57
PIR_00480.1	unavailable		Uncharacterized protein	0.83
PIR_00481.1	unavailable		Uncharacterized protein	0.73
PIR_00482.1	unavailable		Protein SYS1 homolog	0.57
PIR_00483.1	unavailable		Myosin-7	0.11	2.7.11.1	0.05
PIR_00484.1	unavailable		Histone H1	0.17	5.2.1.8	0.01
PIR_00485.1	unavailable		Aspartate aminotransferase, mitochondrial	0.22	2.6.1.1	0.28
PIR_00486.1	unavailable		Uncharacterized protein	0.65	3.1.26.5	0.06
PIR_00487.1	unavailable		Uncharacterized protein	0.7
PIR_00488.1	unavailable		Heat shock 70 kDa protein	0.11
PIR_00489.1	unavailable		Extended synaptotagmin-3	0.56
PIR_00490.1	unavailable		Uncharacterized protein	0.68
PIR_00491.1	unavailable		Beta-glucosidase 12	0.09	3.2.1.21	0.44
PIR_00492.1	unavailable		Beta-glucosidase 12	0.09	3.2.1.21	0.41
PIR_00493.1	unavailable		Uncharacterized protein	0.76
PIR_00494.1	unavailable		Uncharacterized protein	0.95
PIR_00495.1	unavailable		ATP-dependent RNA helicase DBP3	0.17	3.6.4.13	0.57
PIR_00496.1	unavailable		Serine-rich adhesin for platelets	0.21	2.7.11.1	0.07
PIR_00497.1	unavailable		Dynein assembly factor with WDR repeat domains 1	0.12	2.7.11.1	0.01
PIR_00498.1	unavailable		Uncharacterized protein	0.69
PIR_00499.1	unavailable		Uncharacterized protein	0.71
PIR_00500.1	unavailable		Bardet-Biedl syndrome 4 protein homolog	0.26
PIR_00501.1	unavailable		Serine/threonine-protein phosphatase 4 catalytic subunit	0.14	3.1.3.16	0.57
PIR_00502.1	unavailable		Uncharacterized protein	0.76
PIR_00503.1	unavailable		Myosin-7	0.11
PIR_00504.1	unavailable		Sideroflexin-1	0.19
PIR_00505.1	unavailable		Elongation of very long chain fatty acids protein 5	0.18	2.3.1.199	0.57
PIR_00506.1	unavailable		Uncharacterized protein	0.87
PIR_00507.1	unavailable		Putative uncharacterized protein	0.4
PIR_00508.1	unavailable		Dual specificity phosphatase DUPD1	0.23	3.1.3.16, 3.1.3.48	0.52
PIR_00509.1	unavailable		D-3-phosphoglycerate dehydrogenase	0.18	1.1.1.95	0.21
PIR_00510.1	unavailable		D-3-phosphoglycerate dehydrogenase	0.18	1.1.1.95	0.21
PIR_00511.1	unavailable		D-3-phosphoglycerate dehydrogenase	0.16	1.1.1.95	0.19
PIR_00512.1	unavailable		Uncharacterized protein	0.82
PIR_00513.1	unavailable		Uncharacterized protein C9orf85 homolog	0.39
PIR_00514.1	unavailable		Uncharacterized protein	1.09
PIR_00515.1	unavailable		Uncharacterized protein	0.7	2.4.1.-	0.17
PIR_00516.1	unavailable		FK506-binding protein 2	0.14	5.2.1.8	0.57
PIR_00517.1	unavailable		Polyadenylate-binding protein-interacting protein 7	0.3	3.-.-.-	0.3
PIR_00518.1	unavailable		Zinc finger protein 143	0.13	1.14.11.-	0.09
PIR_00519.1	unavailable		Uncharacterized protein	0.49	1.3.5.1	0.11
PIR_00520.1	unavailable		Succinate dehydrogenase cytochrome b560 subunit, mitochondrial	0.55
PIR_00521.1	unavailable		Uncharacterized protein	0.65
PIR_00522.1	unavailable		Uncharacterized protein	0.63
PIR_00523.1	unavailable		Serine/threonine-protein kinase PKZ1	0.19	2.7.11.1	0.58
PIR_00524.1	unavailable		Uncharacterized protein	0.61	3.1.30.1	0.07
PIR_00525.1	unavailable		Uncharacterized protein	0.64	3.1.30.1	0.05
PIR_00526.1	unavailable		Uncharacterized protein	0.63	3.1.-.-	0.1
PIR_00527.1	unavailable		Coiled-coil domain-containing protein 63	0.3
PIR_00528.1	unavailable		Zinc transporter ZIP13	0.13
PIR_00529.1	unavailable		DNA-directed RNA polymerase subunit beta'	0.23	2.7.7.6	0.56
PIR_00530.1	unavailable		Uncharacterized protein	0.96
PIR_00531.1	unavailable		Uncharacterized protein	0.79
PIR_00532.1	unavailable		Replication factor C large subunit	0.39
PIR_00533.1	unavailable		Costars family protein ABRACL	0.34
PIR_00534.1	unavailable		Uncharacterized protein	1.01
PIR_00535.1	unavailable		Uncharacterized protein	0.73
PIR_00536.1	unavailable		Uncharacterized protein	0.8
PIR_00537.1	unavailable		EF-hand calcium-binding domain-containing protein 6	0.26
PIR_00538.1	unavailable		Serine-rich adhesin for platelets	0.14	2.1.1.43	0.08
PIR_00539.1	unavailable		Endochitinase A	0.14	3.2.1.14	0.14
PIR_00540.1	unavailable		Myosin-4	0.1
PIR_00541.1	unavailable		NAD/NADP-dependent betaine aldehyde dehydrogenase	0.16	1.2.1.3	0.23
PIR_00542.1	unavailable		NAD/NADP-dependent betaine aldehyde dehydrogenase	0.16	1.2.1.3	0.23
PIR_00543.1	unavailable		2-amino-3-carboxymuconate-6-semialdehyde decarboxylase	0.49	4.1.1.45	0.49
PIR_00544.1	unavailable		Uncharacterized protein	0.71
PIR_00545.1	unavailable		U2 snRNP-associated SURP motif-containing protein	0.37
PIR_00546.1	unavailable		Signal peptidase complex subunit 3	0.29	3.4.-.-	0.54
PIR_00547.1	unavailable		Uncharacterized protein	0.97
PIR_00548.1	unavailable		Proteasome subunit beta	0.19	3.4.25.1	0.57
PIR_00549.1	unavailable		Mitochondrial intermediate peptidase	0.37	3.4.24.59	0.41
PIR_00550.1	unavailable		Uncharacterized protein	0.77
PIR_00551.1	unavailable		Uncharacterized protein	0.84
PIR_00552.1	unavailable		Uncharacterized protein	0.72
PIR_00553.1	unavailable		Methionyl-tRNA formyltransferase	0.48	2.1.2.9	0.57
PIR_00554.1	unavailable		Uncharacterized protein	0.69
PIR_00555.1	unavailable		Kaptin	0.56
PIR_00556.1	unavailable		Glucosylceramidase	0.32	3.2.1.45	0.49
PIR_00557.1	unavailable		Glucosylceramidase	0.3	3.2.1.45	0.46
PIR_00558.1	unavailable		RING finger protein 10	0.43
PIR_00559.1	unavailable		Uncharacterized protein	0.69
PIR_00560.1	unavailable		Uncharacterized protein	0.76
PIR_00561.1	unavailable		DNA-dependent metalloprotease WSS1	0.55	3.4.24.-	0.55
PIR_00562.1	unavailable		Vacuolar protein sorting-associated protein 11 homolog	0.32	6.3.2.-	0.19
PIR_00563.1	unavailable	null	null	manual
PIR_00564.1	unavailable	null	null	manual
PIR_00565.1	unavailable		Triose phosphate/phosphate translocator, chloroplastic	0.16
PIR_00566.1	unavailable		Ubiquitin-conjugating enzyme E2 2	0.18	2.3.2.23	0.47
PIR_00567.1	unavailable		2,3-bisphosphoglycerate-dependent phosphoglycerate mutase	0.49	5.4.2.11	0.49
PIR_00568.1	unavailable		Uncharacterized protein	0.72
PIR_00569.1	unavailable		Uncharacterized protein	0.71
PIR_00570.1	unavailable		Zinc metalloproteinase nas-6	0.13	3.4.24.21	0.32
PIR_00571.1	unavailable		Carnitine O-palmitoyltransferase 2, mitochondrial	0.17	2.3.1.21	0.32
PIR_00572.1	unavailable		Myosin-7	0.11	3.-.-.-	0.05
PIR_00573.1	unavailable		Protein ORF73	0.5
PIR_00574.1	unavailable		Phosphatidylinositol 4-kinase gamma 4	0.11	2.7.1.67	0.57
PIR_00575.1	unavailable		Protein TCP17	0.55
PIR_00576.1	unavailable		Uncharacterized protein	0.54
PIR_00577.1	unavailable		Uncharacterized protein	0.79
PIR_00578.1	unavailable		Uncharacterized protein	0.65
PIR_00579.1	unavailable		Uncharacterized protein	0.95
PIR_00580.1	unavailable		Uncharacterized protein	1.02
PIR_00581.1	unavailable		Uncharacterized protein	0.72
PIR_00582.1	unavailable		Myosin-M heavy chain	0.55
PIR_00583.1	unavailable		Small conductance calcium-activated potassium channel protein 3	0.2
PIR_00584.1	unavailable		Uncharacterized protein	0.76
PIR_00585.1	unavailable	null	null	manual
PIR_00586.1	unavailable		Galactokinase	0.57	2.7.1.6	0.57
PIR_00587.1	unavailable		Autophagy-related protein 13	0.56
PIR_00588.1	unavailable		Uncharacterized protein	0.69
PIR_00589.1	unavailable		Uncharacterized protein	0.74
PIR_00590.1	unavailable		1,3-beta-glucanosyltransferase gel1	0.1	2.4.1.-	0.47
PIR_00591.1	unavailable		1,3-beta-glucanosyltransferase gel1	0.1	2.4.1.-	0.47
PIR_00592.1	unavailable		1,3-beta-glucanosyltransferase gel1	0.1	2.4.1.-	0.47
PIR_00593.1	unavailable		1,3-beta-glucanosyltransferase gel1	0.1	2.4.1.-	0.47
PIR_00594.1	unavailable		1,3-beta-glucanosyltransferase gel1	0.19	2.4.1.-	0.57
PIR_00595.1	unavailable		1,3-beta-glucanosyltransferase gel1	0.1	2.4.1.-	0.47
PIR_00596.1	unavailable		NADH-cytochrome b5 reductase 1	0.25	1.6.2.2	0.4
PIR_00597.1	unavailable		Arginine/serine-rich coiled-coil protein 2	0.11	3.6.4.12	0.11
PIR_00598.1	unavailable		tRNA-dihydrouridine synthase B	0.12	1.3.1.-	0.44
PIR_00599.1	unavailable		Histone-lysine N-methyltransferase, H3 lysine-36 specific	0.16	2.1.1.43	0.42
PIR_00600.1	unavailable		Uncharacterized protein	1.14
PIR_00601.1	unavailable		Uncharacterized protein	0.64
PIR_00602.1	unavailable		Programmed cell death protein 4	0.49
PIR_00603.1	unavailable		Zinc finger MYND domain-containing protein 10	0.49
PIR_00604.1	unavailable		Nucleolin	0.1	2.7.11.1	0.05
PIR_00605.1	unavailable		Uncharacterized protein	0.88	2.4.1.-	0.17
PIR_00606.1	unavailable		Probable rRNA-processing protein EBP2 homolog	0.26
PIR_00607.1	unavailable		Uncharacterized protein	0.68
PIR_00608.1	unavailable		LYR motif-containing protein 4	0.49
PIR_00609.1	unavailable		Uncharacterized protein	0.68
PIR_00610.1	unavailable		Putative ankyrin repeat protein R901	0.08
PIR_00611.1	unavailable		Fructan 1-exohydrolase	0.11	3.2.1.26	0.38
PIR_00612.1	unavailable		Poly(A) polymerase alpha	0.15	2.7.7.19	0.57
PIR_00613.1	unavailable		Uncharacterized protein	0.67
PIR_00614.1	unavailable		Quinone oxidoreductase	0.12	1.-.-.-	0.18
PIR_00615.1	unavailable		1,3-beta-glucanosyltransferase gel1	0.1	2.4.1.-	0.47
PIR_00616.1	unavailable		Glucose-1-phosphate adenylyltransferase	0.18	2.7.7.13	0.29
PIR_00617.1	unavailable		Sodium/potassium-transporting ATPase subunit alpha-1	0.15	3.6.3.8	0.31
PIR_00618.1	unavailable		Importin subunit alpha-5	0.15
PIR_00619.1	unavailable		Putative ankyrin repeat protein R903	0.04
PIR_00620.1	unavailable		Prostaglandin reductase 1	0.21	1.-.-.-	0.23
PIR_00621.1	unavailable		Zinc-binding alcohol dehydrogenase domain-containing protein 2	0.45	1.-.-.-	0.45
PIR_00622.1	unavailable		Aminomethyltransferase	0.42	2.1.2.10	0.57
PIR_00623.1	unavailable		Uncharacterized protein	0.69
PIR_00624.1	unavailable		Peptide chain release factor 1	0.22
PIR_00625.1	unavailable		Elongator complex protein 4	0.45
PIR_00626.1	unavailable		ATP-dependent zinc metalloprotease FtsH	0.18	3.4.24.-	0.21
PIR_00627.1	unavailable		5,10-methylenetetrahydrofolate reductase	0.23	1.5.1.20	0.57
PIR_00628.1	unavailable		Threonine--tRNA ligase	0.4	6.1.1.3	0.57
PIR_00629.1	unavailable		Uncharacterized protein	1.01
PIR_00630.1	unavailable		Tetraacyldisaccharide 4'-kinase	0.49	2.7.1.130	0.52
PIR_00631.1	unavailable		GTPase-activating Rap/Ran-GAP domain-like protein 3	0.13
PIR_00632.1	unavailable		Nuclear envelope pore membrane protein POM 121	0.09	3.2.1.14	0.1
PIR_00633.1	unavailable		cGMP-gated cation channel alpha-1	0.1
PIR_00634.1	unavailable		Cocaine esterase	0.12	3.1.1.-	0.38
PIR_00635.1	unavailable		Serine/threonine-protein kinase Sgk1	0.12	2.7.11.1	0.37
PIR_00636.1	unavailable		Histidinol dehydrogenase	0.43	1.1.1.23	0.49
PIR_00637.1	unavailable		Uncharacterized protein	0.76
PIR_00638.1	unavailable		Mitogen-activated protein kinase HOG1	0.15	2.7.11.24	0.57
PIR_00639.1	unavailable		Ribosome biogenesis protein TSR3	0.31
PIR_00640.1	unavailable		Nicotinamide/nicotinic acid mononucleotide adenylyltransferase 2	0.36	2.7.7.1, 2.7.7.18	0.57
PIR_00641.1	unavailable		Uncharacterized protein	0.69
PIR_00642.1	unavailable		Dynein assembly factor 1, axonemal	0.15
PIR_00643.1	unavailable		Protein SIP5	0.51
PIR_00644.1	unavailable		Corepressor interacting with RBPJ 1	0.4
PIR_00645.1	unavailable		Uncharacterized protein	0.6
PIR_00646.1	unavailable		Serine-rich adhesin for platelets	0.5
PIR_00647.1	unavailable		Solute carrier family 35 member F5	0.3
PIR_00648.1	unavailable		Protein TSSC1	0.37
PIR_00649.1	unavailable		Stress-induced-phosphoprotein 1	0.14	3.1.3.16	0.14
PIR_00650.1	unavailable		Uncharacterized protein	1.03
PIR_00651.1	unavailable		Glucose-repressible alcohol dehydrogenase transcriptional effector	0.28	3.1.13.4	0.44
PIR_00652.1	unavailable		Uncharacterized protein	0.71
PIR_00653.1	unavailable	null	null	manual
PIR_00654.1	unavailable		Uncharacterized protein	0.64
PIR_00655.1	unavailable		RNA-binding protein 48	0.57
PIR_00656.1	unavailable		Uncharacterized protein	0.72
PIR_00657.1	unavailable		E3 ubiquitin-protein ligase ZNRF3	0.24	6.3.2.-	0.52
PIR_00658.1	unavailable		UTP--glucose-1-phosphate uridylyltransferase	0.29	2.7.7.9	0.4
PIR_00659.1	unavailable		Lysosomal Pro-X carboxypeptidase	0.21	3.4.-.-	0.32
PIR_00660.1	unavailable		Dolichyl-diphosphooligosaccharide--protein glycosyltransferase subunit 2	0.52	2.4.99.18	0.57
PIR_00661.1	unavailable		Rho guanine nucleotide exchange factor 9	0.11	2.7.11.1	0.06
PIR_00662.1	unavailable		Uncharacterized protein	0.71
PIR_00663.1	unavailable		Plectin	0.57
PIR_00664.1	unavailable		Uncharacterized protein	0.54
PIR_00665.1	unavailable		Alpha,alpha-trehalose-phosphate synthase [UDP-forming]	0.27	2.4.1.15	0.42
PIR_00666.1	unavailable		Uncharacterized protein	0.71
PIR_00667.1	unavailable		General transcription factor IIF subunit 1	0.38
PIR_00668.1	unavailable		Probable rhamnogalacturonate lyase A	0.4	4.2.2.23	0.57
PIR_00669.1	unavailable		Probable rhamnogalacturonate lyase A	0.4	4.2.2.23	0.57
PIR_00670.1	unavailable		Exoribonuclease 2	0.28	3.1.13.1	0.37
PIR_00671.1	unavailable		Putative ankyrin repeat protein R901	0.12
PIR_00672.1	unavailable		Putative ankyrin repeat protein R911	0.08
PIR_00673.1	unavailable		Uncharacterized protein	0.72
PIR_00674.1	unavailable		Coagulation factor X	0.09	3.4.21.4	0.23
PIR_00675.1	unavailable		Uncharacterized protein	0.5	3.4.21.-	0.45
PIR_00676.1	unavailable		Kinesin-like protein unc-104	0.1
PIR_00677.1	unavailable		Dynein light chain Tctex-type 3	0.3
PIR_00678.1	unavailable		Uncharacterized protein	0.61
PIR_00679.1	unavailable		Thiosulfate sulfurtransferase	0.19	2.8.1.1	0.43
PIR_00680.1	unavailable		Uncharacterized protein	0.72
PIR_00681.1	unavailable		26S proteasome non-ATPase regulatory subunit 12	0.32
PIR_00682.1	unavailable		Methylosome subunit pICln	0.45
PIR_00683.1	unavailable		ATP-dependent RNA helicase MSS116, mitochondrial	0.17	3.6.4.13	0.57
PIR_00684.1	unavailable		Nucleolar protein 58	0.38
PIR_00685.1	unavailable		GTPase Obg	0.49	3.6.5.-	0.49
PIR_00686.1	unavailable		Cyclin-dependent kinase 1	0.15	2.7.11.22	0.28
PIR_00687.1	unavailable		60S ribosomal protein L6	0.42
PIR_00688.1	unavailable		Nucleotide-binding oligomerization domain-containing protein 2	0.15
PIR_00689.1	unavailable		Uncharacterized protein	0.84
PIR_00690.1	unavailable		Homoserine dehydrogenase	0.24	1.1.1.3, 2.7.2.4	0.36
PIR_00691.1	unavailable		Uncharacterized protein	0.85
PIR_00692.1	unavailable		Ran-binding protein 9	0.3
PIR_00693.1	unavailable		Arf-GAP with coiled-coil, ANK repeat and PH domain-containing protein 2	0.11
PIR_00694.1	unavailable		60S ribosomal protein L27	0.44
PIR_00695.1	unavailable		Uncharacterized protein	1.84
PIR_00696.1	unavailable		Cytochrome b-245 heavy chain	0.12	1.11.1.-, 1.6.3.-	0.23
PIR_00697.1	unavailable		60S ribosomal protein L35a	0.36
PIR_00698.1	unavailable		Probable ATP-dependent RNA helicase spindle-E	0.14	3.6.4.13	0.55
PIR_00699.1	unavailable		COP9 signalosome complex subunit 7	0.25
PIR_00700.1	unavailable		Uncharacterized protein	0.9
PIR_00701.1	unavailable		Rho GTPase-activating protein 27	0.45
PIR_00702.1	unavailable		Cyclopropane-fatty-acyl-phospholipid synthase	0.5	2.1.1.79	0.5
PIR_00703.1	unavailable		Pre-miRNA 5'-monophosphate methyltransferase	0.51	2.1.1.-	0.57
PIR_00704.1	unavailable		SURF1-like protein	0.34
PIR_00705.1	unavailable		Pyruvate dehydrogenase E1 component subunit alpha	0.24	1.2.4.1	0.43
PIR_00706.1	unavailable		Uncharacterized protein	0.71
PIR_00707.1	unavailable	null	null	manual
PIR_00708.1	unavailable		Uncharacterized protein	0.78
PIR_00709.1	unavailable		Uncharacterized protein	0.83
PIR_00710.1	unavailable		Uncharacterized protein	1.03
PIR_00711.1	unavailable		Inversin	0.1	2.7.11.1	0.12
PIR_00712.1	unavailable		Protein fem-1 homolog A	0.09	2.7.11.1	0.1
PIR_00713.1	unavailable		Inversin	0.1	2.7.11.1	0.1
PIR_00714.1	unavailable		Uncharacterized protein HI_1246	0.5
PIR_00715.1	unavailable		Uncharacterized protein	0.69
PIR_00716.1	unavailable		Uncharacterized protein	0.89
PIR_00717.1	unavailable	null	null	manual
PIR_00718.1	unavailable		Uncharacterized protein	0.71
PIR_00719.1	unavailable		DNA repair and recombination protein RadA	0.22
PIR_00720.1	unavailable		Serine/threonine-protein kinase DCLK2	0.09	2.7.11.1	0.4
PIR_00721.1	unavailable		Protein fem-1 homolog C	0.1	2.7.11.1	0.09
PIR_00722.1	unavailable		Putative ankyrin repeat protein L63	0.08
PIR_00723.1	unavailable		Golgi pH regulator	0.3
PIR_00724.1	unavailable		Sjoegren syndrome nuclear autoantigen 1 homolog	0.31
PIR_00725.1	unavailable		THO complex subunit 5 homolog	0.42
PIR_00726.1	unavailable		Uncharacterized protein	0.71
PIR_00727.1	unavailable		Uncharacterized protein	0.74
PIR_00728.1	unavailable	null	null	manual
PIR_00729.1	unavailable		Uncharacterized protein	0.74
PIR_00730.1	unavailable		Inversin	0.1	2.7.11.1	0.11
PIR_00731.1	unavailable		Dehydrogenase/reductase SDR family member 7B	0.1	1.-.-.-	0.18
PIR_00732.1	unavailable		Arginine/serine-rich coiled-coil protein 2	0.15	3.6.4.13	0.18
PIR_00733.1	unavailable		Probable dipeptidase B	0.36	3.4.-.-	0.5
PIR_00734.1	unavailable		Heat stress transcription factor A-6b	0.17
PIR_00735.1	unavailable		Serine/threonine-protein kinase TNNI3K	0.09	2.7.11.1	0.12
PIR_00736.1	unavailable		Pumilio homolog 3	0.29
PIR_00737.1	unavailable		Uncharacterized protein	0.68
PIR_00738.1	unavailable		Intraflagellar transport protein 140 homolog	0.55
PIR_00739.1	unavailable		Uncharacterized protein	0.59
PIR_00740.1	unavailable		Uncharacterized protein	0.92
PIR_00741.1	unavailable		Regulator of chromosome condensation	0.11	6.3.2.-	0.18
PIR_00742.1	unavailable		Uncharacterized protein	0.67
PIR_00743.1	unavailable		Trichohyalin	0.14	4.6.1.1	0.09
PIR_00744.1	unavailable		Uncharacterized protein	0.7
PIR_00745.1	unavailable		Vesicle transport protein SFT2B	0.32
PIR_00746.1	unavailable		Serine/threonine-protein phosphatase 6 regulatory ankyrin repeat subunit C	0.11	2.7.11.1	0.11
PIR_00747.1	unavailable		Endoribonuclease YSH1	0.24	3.1.27.-	0.53
PIR_00748.1	unavailable		Regulator of telomere elongation helicase 1 homolog	0.2	3.6.4.12	0.53
PIR_00749.1	unavailable		Transient receptor potential cation channel subfamily V member 6	0.32
PIR_00750.1	unavailable		Uncharacterized protein	0.68
PIR_00751.1	unavailable		Cell division cycle protein 27 homolog	0.16	2.4.1.255	0.16
PIR_00752.1	unavailable		Uncharacterized protein	0.63
PIR_00753.1	unavailable		Uncharacterized protein	0.8
PIR_00754.1	unavailable		Uncharacterized protein	0.6
PIR_00755.1	unavailable		Uncharacterized protein	0.62
PIR_00756.1	unavailable		Protein fem-1 homolog C	0.09	2.7.11.1	0.1
PIR_00757.1	unavailable		Uncharacterized protein	0.8
PIR_00758.1	unavailable		Uncharacterized protein	0.55
PIR_00759.1	unavailable		Inversin	0.1	2.7.11.1	0.22
PIR_00760.1	unavailable		Uncharacterized protein	0.68
PIR_00761.1	unavailable		Uncharacterized protein	0.7
PIR_00762.1	unavailable		NAD/NADP-dependent betaine aldehyde dehydrogenase	0.15	1.2.1.8	0.25
PIR_00763.1	unavailable		Lissencephaly-1 homolog	0.13	6.3.2.-	0.07
PIR_00764.1	unavailable		Phosphatidylserine decarboxylase proenzyme	0.48	4.1.1.65	0.57
PIR_00765.1	unavailable		Protein ABHD1	0.16	3.1.1.-	0.34
PIR_00766.1	unavailable		Kinesin-like protein KIF22	0.11
PIR_00767.1	unavailable		Protein ABHD1	0.16	3.1.1.-	0.33
PIR_00768.1	unavailable		Uncharacterized protein	0.7
PIR_00769.1	unavailable		Probable WRKY transcription factor 19	0.55
PIR_00770.1	unavailable		Uncharacterized protein	0.72
PIR_00771.1	unavailable		Uncharacterized protein	0.73
PIR_00772.1	unavailable		Serine-rich adhesin for platelets	0.25
PIR_00773.1	unavailable		L-aspartate oxidase	0.24	1.4.3.16	0.34
PIR_00774.1	unavailable		Sodium/potassium-transporting ATPase subunit alpha-1	0.13	3.6.3.8	0.48
PIR_00775.1	unavailable		Protein GrpE	0.42
PIR_00776.1	unavailable		Uncharacterized protein	0.7
PIR_00777.1	unavailable		Dentin sialophosphoprotein	0.15
PIR_00778.1	unavailable		Isovaleryl-CoA dehydrogenase, mitochondrial	0.11	1.3.99.-	0.26
PIR_00779.1	unavailable		AP-1 complex subunit gamma-1	0.15
PIR_00780.1	unavailable		Protein farnesyltransferase/geranylgeranyltransferase type-1 subunit alpha	0.46	2.5.1.58, 2.5.1.59	0.46
PIR_00781.1	unavailable		Ubiquitin carboxyl-terminal hydrolase 16	0.22	3.4.19.12	0.57
PIR_00782.1	unavailable		AlNc14C200G8674 protein	0.4
PIR_00783.1	unavailable		Quercetin 2,3-dioxygenase	0.53	1.13.11.24	0.53
PIR_00784.1	unavailable		Cystic fibrosis transmembrane conductance regulator	0.31	3.6.3.49	0.31
PIR_00785.1	unavailable	null	null	manual
PIR_00786.1	unavailable		Serine/threonine-protein phosphatase 2A regulatory subunit B'' subunit gamma	0.37
PIR_00787.1	unavailable		Uncharacterized protein DDB_G0271670	0.55
PIR_00788.1	unavailable		Uncharacterized protein	0.72
PIR_00789.1	unavailable		Pseudouridine-5'-phosphatase	0.15	3.1.3.96	0.21
PIR_00790.1	unavailable		Cytoplasmic dynein 2 heavy chain 1	0.14
PIR_00791.1	unavailable		Keratin, type I cytoskeletal 9	0.09	3.6.4.13	0.07
PIR_00792.1	unavailable		Uncharacterized protein	0.81
PIR_00793.1	unavailable		Uncharacterized protein	0.68
PIR_00794.1	unavailable		Origin recognition complex subunit 1	0.3
PIR_00795.1	unavailable		Ankyrin repeat and SOCS box protein 8	0.1	2.7.11.1	0.1
PIR_00796.1	unavailable		Kinesin heavy chain	0.11
PIR_00797.1	unavailable		Uncharacterized protein	0.72
PIR_00798.1	unavailable		Phosphatidate phosphatase LPIN3	0.21	3.1.3.4	0.53
PIR_00799.1	unavailable		E3 ubiquitin-protein ligase HACE1	0.11	6.3.2.-	0.11
PIR_00800.1	unavailable		Actin-related protein 2/3 complex subunit 3	0.51
PIR_00801.1	unavailable		Coatomer subunit epsilon	0.38
PIR_00802.1	unavailable	null	null	manual
PIR_00803.1	unavailable		RNA exonuclease 3	0.2	3.1.-.-	0.56
PIR_00804.1	unavailable		RNA polymerase-associated protein LEO1	0.48
PIR_00805.1	unavailable	null	null	manual
PIR_00806.1	unavailable		MAPK-interacting and spindle-stabilizing protein-like	0.09	2.7.11.1	0.11
PIR_00807.1	unavailable		Vacuolar protein sorting-associated protein 13B	0.56
PIR_00808.1	unavailable		Vacuolar protein sorting-associated protein 13C	0.17
PIR_00809.1	unavailable		Methionine--tRNA ligase	0.42	6.1.1.10	0.57
PIR_00810.1	unavailable		Cingulin	0.12
PIR_00811.1	unavailable		26S proteasome non-ATPase regulatory subunit 10	0.12	3.1.3.77	0.08
PIR_00812.1	unavailable		Uncharacterized protein	0.71	3.1.11.5	0.06
PIR_00813.1	unavailable		Tctex1 domain-containing protein 2	0.32
PIR_00814.1	unavailable		ATP synthase subunit delta, mitochondrial	0.39
PIR_00815.1	unavailable		Uncharacterized protein	0.61
PIR_00816.1	unavailable		L-lactate dehydrogenase	0.35	1.1.-.-	0.36
PIR_00817.1	unavailable		Casein kinase I isoform alpha	0.13	2.7.11.1	0.52
PIR_00818.1	unavailable		Spastin	0.2	3.6.4.3	0.33
PIR_00819.1	unavailable		Speckle-type POZ protein	0.2
PIR_00820.1	unavailable		Histone-lysine N-methyltransferase, H3 lysine-4 specific	0.15	2.1.1.43	0.57
PIR_00821.1	unavailable		Uncharacterized protein	0.74
PIR_00822.1	unavailable	null	null	manual
PIR_00823.1	unavailable		Uncharacterized protein	0.75
PIR_00824.1	unavailable		Uncharacterized protein	0.75
PIR_00825.1	unavailable		cAMP-dependent protein kinase catalytic subunit alpha	0.11	2.7.11.1	0.32
PIR_00826.1	unavailable		Uncharacterized protein	0.64
PIR_00827.1	unavailable		1,4-dihydroxy-2-naphthoyl-CoA synthase	0.17	4.1.3.36	0.17
PIR_00828.1	unavailable		Chaperone protein DnaJ	0.23
PIR_00829.1	unavailable		Probable beta-glucosidase I	0.12	3.2.1.21	0.4
PIR_00830.1	unavailable		Uncharacterized protein	0.71
PIR_00831.1	unavailable		Uracil phosphoribosyltransferase	0.49	2.4.2.9	0.5
PIR_00832.1	unavailable		Uncharacterized protein	0.69
PIR_00833.1	unavailable		Mitogen-activated protein kinase kinase kinase 7	0.1	2.7.11.1	0.29
PIR_00834.1	unavailable		Uncharacterized protein	0.67
PIR_00835.1	unavailable		Glutamine--fructose-6-phosphate aminotransferase [isomerizing]	0.49	2.6.1.16	0.5
PIR_00836.1	unavailable		Fibrocystin-L	0.56
PIR_00837.1	unavailable		Uncharacterized protein	0.63
PIR_00838.1	unavailable		ORM1-like protein 3	0.23
PIR_00839.1	unavailable		Ras-like GTP-binding protein YPT1	0.15
PIR_00840.1	unavailable		Protein mago nashi homolog	0.46
PIR_00841.1	unavailable		Transcription factor Dp-1	0.22
PIR_00842.1	unavailable	null	null	manual
PIR_00843.1	unavailable		Histone acetyltransferase GCN5	0.29	2.3.1.48	0.43
PIR_00844.1	unavailable		Vacuolar protein sorting-associated protein 52 homolog	0.35
PIR_00845.1	unavailable		Sodium-dependent dicarboxylate transporter SdcS	0.25
PIR_00846.1	unavailable		Proteasome subunit beta	0.21	3.4.25.1	0.57
PIR_00847.1	unavailable		Uncharacterized protein	0.73
PIR_00848.1	unavailable		ADP-ribosylation factor 1	0.18	6.3.2.-	0.09
PIR_00849.1	unavailable		Integrator complex subunit 3 homolog	0.43
PIR_00850.1	unavailable		Uncharacterized protein	0.88
PIR_00851.1	unavailable		Probable E3 ubiquitin-protein ligase hulA	0.11	6.3.2.-	0.57
PIR_00852.1	unavailable		F-box/LRR-repeat protein 2	0.18
PIR_00853.1	unavailable		Lysine-specific demethylase 5D	0.11	1.14.11.-	0.48
PIR_00854.1	unavailable		Uncharacterized protein	0.56
PIR_00855.1	unavailable		Protein REVEILLE 5	0.55
PIR_00856.1	unavailable		Probable serine/threonine-protein kinase drkA	0.17	2.7.11.1	0.45
PIR_00857.1	unavailable		Protein FAM160B2	0.55
PIR_00858.1	unavailable		Uncharacterized protein	0.66
PIR_00859.1	unavailable		Mitochondrial import inner membrane translocase subunit TIM8	0.55
PIR_00860.1	unavailable		Uncharacterized protein	0.87
PIR_00861.1	unavailable		Inositol-tetrakisphosphate 1-kinase	0.25	2.7.1.134, 2.7.1.159	0.55
PIR_00862.1	unavailable		EF-hand domain-containing family member C2	0.4
PIR_00863.1	unavailable		Putative ribose 1,5-bisphosphate isomerase	0.25	5.3.1.29	0.25
PIR_00864.1	unavailable		Uncharacterized protein	1.16
PIR_00865.1	unavailable		Uncharacterized protein	0.89
PIR_00866.1	unavailable		Putative uncharacterized protein	0.65
PIR_00867.1	unavailable		Ubiquitin-like modifier-activating enzyme 5	0.57
PIR_00868.1	unavailable		DNA replication licensing factor MCM3	0.12	3.6.4.12	0.57
PIR_00869.1	unavailable		Nuclear pore complex protein NUP88	0.55
PIR_00870.1	unavailable		Uncharacterized hydrolase C9G1.08c	0.3	3.1.-.-	0.56
PIR_00871.1	unavailable		Uncharacterized protein	0.8
PIR_00872.1	unavailable		Transposable element Tcb2 transposase	0.3
PIR_00873.1	unavailable		Uncharacterized MFS-type transporter YhjX	0.25
PIR_00874.1	unavailable		Uncharacterized MFS-type transporter YhjX	0.25
PIR_00875.1	unavailable	null	null	manual
PIR_00876.1	unavailable	null	null	manual
PIR_00877.1	unavailable		Uncharacterized protein	0.69
PIR_00878.1	unavailable		E3 ubiquitin-protein ligase ZNRF3	0.12	6.3.2.-	0.42
PIR_00879.1	unavailable		Uncharacterized protein	0.56
PIR_00880.1	unavailable		Uncharacterized protein	0.68
PIR_00881.1	unavailable		Protein SZT2	0.56
PIR_00882.1	unavailable		Uncharacterized protein	0.8
PIR_00883.1	unavailable		Uncharacterized protein	0.72
PIR_00884.1	unavailable		Uncharacterized protein	0.69
PIR_00885.1	unavailable		Uncharacterized protein	0.65
PIR_00886.1	unavailable		ATP-dependent DNA helicase Hel308	0.17	3.6.4.12	0.27
PIR_00887.1	unavailable		RNA polymerase II transcription factor B subunit 3	0.37
PIR_00888.1	unavailable		Uncharacterized protein	0.75
PIR_00889.1	unavailable	null	null	manual
PIR_00890.1	unavailable	null	null	manual
PIR_00891.1	unavailable		Probable LRR receptor-like serine/threonine-protein kinase At1g56140	0.06	2.7.11.1	0.44
PIR_00892.1	unavailable		Kinesin-like protein unc-104	0.1
PIR_00893.1	unavailable		D-amino acid dehydrogenase	0.49	1.4.99.-	0.5
PIR_00894.1	unavailable		Stress response protein nst1	0.12	3.6.5.3	0.1
PIR_00895.1	unavailable		Cyclin-Y	0.21
PIR_00896.1	unavailable		Exocyst complex component 5	0.45
PIR_00897.1	unavailable		UDP-galactose transporter homolog 1	0.21
PIR_00898.1	unavailable		Uncharacterized protein	0.7
PIR_00899.1	unavailable		Uncharacterized protein	0.69
PIR_00900.1	unavailable		Zinc finger CCCH domain-containing protein 42	0.22	4.2.99.18	0.22
PIR_00901.1	unavailable		Nucleolar and coiled-body phosphoprotein 1	0.55
PIR_00902.1	unavailable		Uncharacterized protein	0.69
PIR_00903.1	unavailable		Ubiquitin-like protein ATG12	0.48
PIR_00904.1	unavailable		Kelch-like protein diablo	0.15
PIR_00905.1	unavailable		Protein PNS1	0.21
PIR_00906.1	unavailable		Uncharacterized protein	0.74
PIR_00907.1	unavailable		N-acetyltransferase ESCO2	0.24	2.3.1.-	0.57
PIR_00908.1	unavailable		Kinesin heavy chain	0.1
PIR_00909.1	unavailable		Intraflagellar transport protein 122 homolog	0.3
PIR_00910.1	unavailable		Probable multidrug resistance protein NorM	0.15
PIR_00911.1	unavailable	null	null	manual
PIR_00912.1	unavailable		Uncharacterized protein	0.71
PIR_00913.1	unavailable		Chitinase domain-containing protein 1	0.57
PIR_00914.1	unavailable		Alpha,alpha-trehalose-phosphate synthase [UDP-forming]	0.27	2.4.1.15	0.42
PIR_00915.1	unavailable		DNA excision repair protein ERCC-1	0.49	3.1.-.-	0.13
PIR_00916.1	unavailable		Uncharacterized protein	0.68
PIR_00917.1	unavailable		Uncharacterized protein	0.7
PIR_00918.1	unavailable		Uncharacterized protein	0.6
PIR_00919.1	unavailable		Myosin-7	0.11	2.7.11.1	0.05
PIR_00920.1	unavailable		Protein-methionine sulfoxide oxidase MICAL1	0.12	1.14.13.-	0.26
PIR_00921.1	unavailable		RecQ-mediated genome instability protein 1	0.56
PIR_00922.1	unavailable		Glutathione S-transferase C-terminal domain-containing protein	0.43
PIR_00923.1	unavailable		S-adenosylmethionine synthase	0.2	2.5.1.6	0.57
PIR_00924.1	unavailable		Uncharacterized protein	0.71
PIR_00925.1	unavailable		Uncharacterized protein	0.82
PIR_00926.1	unavailable		Uncharacterized protein	0.85
PIR_00927.1	unavailable		Calcium/calmodulin-dependent protein kinase type II subunit delta	0.1	2.7.11.17	0.3
PIR_00928.1	unavailable		Glucosylceramidase	0.32	3.2.1.45	0.49
PIR_00929.1	unavailable		Uncharacterized protein	0.67
PIR_00930.1	unavailable		Uncharacterized protein	0.72
PIR_00931.1	unavailable		Uncharacterized protein	0.79
PIR_00932.1	unavailable		Anthranilate synthase component 1	0.32	4.1.3.27	0.46
PIR_00933.1	unavailable		FK506-binding protein 4	0.14	5.2.1.8	0.44
PIR_00934.1	unavailable		Uncharacterized protein	0.61
PIR_00935.1	unavailable	null	null	manual
PIR_00936.1	unavailable		Jerky protein homolog-like	0.31
PIR_00937.1	unavailable		THUMP domain-containing protein 3	0.45
PIR_00938.1	unavailable		Uncharacterized protein	0.79
PIR_00939.1	unavailable		Uncharacterized protein	0.66
PIR_00940.1	unavailable		Uncharacterized protein	0.8
PIR_00941.1	unavailable		Endoribonuclease YSH1	0.18	3.1.27.-	0.36
PIR_00942.1	unavailable		Uncharacterized protein	1.37
PIR_00943.1	unavailable		B9 domain-containing protein 2	0.32
PIR_00944.1	unavailable		Uncharacterized protein	0.71
PIR_00945.1	unavailable		ADP-ribosylation factor GTPase-activating protein 3	0.1
PIR_00946.1	unavailable		Nuclear pore complex protein Nup155	0.29
PIR_00947.1	unavailable		Glucose-6-phosphate exchanger SLC37A2	0.18
PIR_00948.1	unavailable		ATP-dependent RNA helicase DBP3	0.15	3.6.4.12	0.39
PIR_00949.1	unavailable		Uncharacterized protein	1.11
PIR_00950.1	unavailable		Hydrocephalus-inducing protein	0.3
PIR_00951.1	unavailable	null	null	manual
PIR_00952.1	unavailable		Uncharacterized protein	0.72
PIR_00953.1	unavailable		Methionine aminopeptidase	0.3	3.4.11.18	0.57
PIR_00954.1	unavailable		Protein farnesyltransferase subunit beta	0.23	2.5.1.60	0.27
PIR_00955.1	unavailable		Histone-arginine methyltransferase CARMER	0.17	2.1.1.319	0.41
PIR_00956.1	unavailable		Uncharacterized protein	0.72
PIR_00957.1	unavailable		Uncharacterized protein	0.63
PIR_00958.1	unavailable		Nuclear inhibitor of protein phosphatase 1	0.22	2.7.11.1	0.1
PIR_00959.1	unavailable		50S ribosomal protein L7Ae	0.29	3.1.26.5	0.01
PIR_00960.1	unavailable		RNA polymerase II-associated protein 3	0.19	2.4.1.255	0.17
PIR_00961.1	unavailable		Octopine dehydrogenase	0.26	1.5.1.11	0.26
PIR_00962.1	unavailable		Parkin coregulated gene protein	0.22
PIR_00963.1	unavailable		5' exonuclease Apollo	0.22	3.1.-.-	0.42
PIR_00964.1	unavailable		Phosphate acetyltransferase	0.43	2.3.1.8	0.43
PIR_00965.1	unavailable		ER lumen protein-retaining receptor	0.23
PIR_00966.1	unavailable		Inositol hexakisphosphate kinase 1	0.2	2.7.4.21	0.4
PIR_00967.1	unavailable		Cilia- and flagella-associated protein 70	0.56
PIR_00968.1	unavailable		2-oxoglutarate dehydrogenase E1 component	0.3	1.2.4.2	0.49
PIR_00969.1	unavailable		Glycerol kinase	0.53	2.7.1.30	0.56
PIR_00970.1	unavailable		Dihydrolipoyllysine-residue succinyltransferase component of 2-oxoglutarate dehydrogenase complex	0.24	2.3.1.61	0.46
PIR_00971.1	unavailable		Probable WRKY transcription factor 19	0.15	3.2.1.8	0.15
PIR_00972.1	unavailable		Uncharacterized protein	1.13
PIR_00973.1	unavailable		CCR4-NOT transcription complex subunit 1	0.4
PIR_00974.1	unavailable		Serine/threonine-protein kinase Sgk1	0.12	2.7.11.1	0.42
PIR_00975.1	unavailable	null	null	manual
PIR_00976.1	unavailable		Uncharacterized protein	0.65
PIR_00977.1	unavailable		Uncharacterized protein	0.67
PIR_00978.1	unavailable		TBC1 domain family member 2A	0.11
PIR_00979.1	unavailable		Uncharacterized protein	0.99
PIR_00980.1	unavailable		Uncharacterized protein	0.67
PIR_00981.1	unavailable		IQ domain-containing protein H	0.39
PIR_00982.1	unavailable		Uncharacterized protein	0.72
PIR_00983.1	unavailable		Uncharacterized protein	0.69
PIR_00984.1	unavailable		Dihydrolipoyl dehydrogenase	0.18	1.8.1.4	0.26
PIR_00985.1	unavailable		Uncharacterized protein	0.73
PIR_00986.1	unavailable		Uncharacterized protein	0.74
PIR_00987.1	unavailable		Uncharacterized protein	0.93
PIR_00988.1	unavailable		Uncharacterized protein	0.94
PIR_00989.1	unavailable		Phosphatidylinositol 3,4,5-trisphosphate 5-phosphatase 2A	0.22	3.1.3.86	0.57
PIR_00990.1	unavailable		Uncharacterized protein	0.66
PIR_00991.1	unavailable		Autophagy-related protein 11	0.56
PIR_00992.1	unavailable		Dihydroflavonol-4-reductase	0.16	1.1.1.219	0.16
PIR_00993.1	unavailable		Uncharacterized protein	0.84
PIR_00994.1	unavailable		Sodium/hydrogen exchanger 1	0.15
PIR_00995.1	unavailable		Neutral ceramidase	0.49	3.5.1.23	0.57
PIR_00996.1	unavailable		Uncharacterized protein	0.66
PIR_00997.1	unavailable		Phospholipase D alpha 1	0.21	3.1.4.4	0.62
PIR_00998.1	unavailable		Uncharacterized protein	0.66
PIR_00999.1	unavailable		1-phosphatidylinositol 3-phosphate 5-kinase	0.22	2.7.1.150	0.57
PIR_01000.1	unavailable		Replication protein A 70 kDa DNA-binding subunit	0.26
PIR_01001.1	unavailable		Uncharacterized protein	0.74
PIR_01002.1	unavailable		Spliceosomal protein DIB1	0.22
PIR_01003.1	unavailable		Tetratricopeptide repeat protein 16	0.57
PIR_01004.1	unavailable		Dynein light chain 1, cytoplasmic	0.36
PIR_01005.1	unavailable		Cytosolic carboxypeptidase 1	0.19	3.4.17.-	0.55
PIR_01006.1	unavailable		Uncharacterized protein MJ0678	0.5
PIR_01007.1	unavailable		Transcription elongation factor SPT5	0.18	2.7.7.6	0.14
PIR_01008.1	unavailable		Mitochondrial division protein 1	0.56
PIR_01009.1	unavailable		Rieske domain-containing protein	0.56
PIR_01010.1	unavailable		Splicing factor U2AF 26 kDa subunit	0.16
PIR_01011.1	unavailable		Interferon-related developmental regulator 1	0.4
PIR_01012.1	unavailable		NEDD8-activating enzyme E1 catalytic subunit	0.15	6.3.2.-	0.22
PIR_01013.1	unavailable		Uncharacterized protein	0.73
PIR_01014.1	unavailable		Uncharacterized 29.3 kDa protein	0.25
PIR_01015.1	unavailable		Histone H1	0.18
PIR_01016.1	unavailable		Histone-lysine N-methyltransferase, H3 lysine-4 specific	0.16	2.1.1.43	0.54
PIR_01017.1	unavailable		Tether containing UBX domain for GLUT4	0.39
PIR_01018.1	unavailable		Dynein heavy chain, cytoplasmic	0.17
PIR_01019.1	unavailable		Cytochrome b-c1 complex subunit 7	0.22
PIR_01020.1	unavailable		Uncharacterized protein	0.71
PIR_01021.1	unavailable		Uncharacterized protein	0.71
PIR_01022.1	unavailable		Uncharacterized protein	0.67
PIR_01023.1	unavailable		Uncharacterized protein	1.08
PIR_01024.1	unavailable		Transmembrane and TPR repeat-containing protein 2	0.18
PIR_01025.1	unavailable		Uncharacterized protein	0.71
PIR_01026.1	unavailable		Uncharacterized protein	0.71
PIR_01027.1	unavailable		Vesicle-associated membrane protein 7	0.16	2.3.1.-	0.06
PIR_01028.1	unavailable		Uncharacterized protein	0.69
PIR_01029.1	unavailable		Nuclear cap-binding protein subunit 1	0.53
PIR_01030.1	unavailable		Uncharacterized protein	0.53
PIR_01031.1	unavailable		Uncharacterized protein	0.67
PIR_01032.1	unavailable		Uncharacterized protein	0.55
PIR_01033.1	unavailable		Uncharacterized protein	0.71
PIR_01034.1	unavailable		Uncharacterized protein	1.08
PIR_01035.1	unavailable		Protein FAM151A	0.55
PIR_01036.1	unavailable		Lysine-specific demethylase 5D	0.11	1.14.11.-	0.48
PIR_01037.1	unavailable		Uncharacterized protein	0.62
PIR_01038.1	unavailable		Uncharacterized protein	0.61
PIR_01039.1	unavailable		Uncharacterized protein	0.68
PIR_01040.1	unavailable		Nitric oxide synthase-interacting protein	0.46	6.3.2.-	0.46
PIR_01041.1	unavailable		Protein MCM10 homolog	0.57
PIR_01042.1	unavailable		Signal peptide peptidase-like 3	0.17	3.4.23.-	0.57
PIR_01043.1	unavailable		Protein BTN1	0.39
PIR_01044.1	unavailable		Erythroid differentiation-related factor 1	0.57
PIR_01045.1	unavailable		GTPase-activating protein and VPS9 domain-containing protein 1	0.23
PIR_01046.1	unavailable		Probable UDP-N-acetylglucosamine--peptide N-acetylglucosaminyltransferase SPINDLY	0.3	2.4.1.-	0.38
PIR_01047.1	unavailable		Uncharacterized protein	0.73
PIR_01048.1	unavailable		Probable protein kinase UbiB	0.36	2.7.-.-	0.45
PIR_01049.1	unavailable		Uncharacterized protein	0.73
PIR_01050.1	unavailable		Repressor of RNA polymerase III transcription MAF1 homolog	0.34
PIR_01051.1	unavailable		Uncharacterized protein	0.64
PIR_01052.1	unavailable		ATP-binding cassette sub-family G member 2	0.1
PIR_01053.1	unavailable		Uncharacterized protein	0.69
PIR_01054.1	unavailable		Uncharacterized serine-rich protein C215.13	0.22
PIR_01055.1	unavailable		Protein N-lysine methyltransferase METTL21A	0.23	2.1.1.-	0.49
PIR_01056.1	unavailable	null	null	manual
PIR_01057.1	unavailable		Uncharacterized protein	0.72
PIR_01058.1	unavailable		Platelet binding protein GspB	0.5
PIR_01059.1	unavailable		Uncharacterized protein	0.61	4.6.1.1	0.07
PIR_01060.1	unavailable		Peroxisomal biogenesis factor 6	0.13	3.6.4.6	0.12
PIR_01061.1	unavailable		NSFL1 cofactor p47	0.22
PIR_01062.1	unavailable		H(+)/Cl(-) exchange transporter ClcA	0.15
PIR_01063.1	unavailable		Uncharacterized protein	0.65
PIR_01064.1	unavailable		Uncharacterized protein	0.64
PIR_01065.1	unavailable		Uncharacterized protein	0.43
PIR_01066.1	unavailable		Protein Dr1	0.32
PIR_01067.1	unavailable		Uncharacterized protein	0.7
PIR_01068.1	unavailable		Uncharacterized protein	0.93
PIR_01069.1	unavailable		Uncharacterized protein	0.93
PIR_01070.1	unavailable	null	null	manual
PIR_01071.1	unavailable		Peptidyl-prolyl cis-trans isomerase A	0.18	5.2.1.8	0.57
PIR_01072.1	unavailable		30S ribosomal protein S4e	0.24
PIR_01073.1	unavailable		Uncharacterized protein	0.88
PIR_01074.1	unavailable	null	null	manual
PIR_01075.1	unavailable		Intermediate conductance calcium-activated potassium channel protein 4	0.45
PIR_01076.1	unavailable		Uncharacterized protein	0.79
PIR_01077.1	unavailable		Protein-arginine kinase	0.21	2.7.3.2	0.24
PIR_01078.1	unavailable		Paramyosin	0.11
PIR_01079.1	unavailable		Sugar transporter SWEET1	0.16
PIR_01080.1	unavailable	null	null	manual
PIR_01081.1	unavailable		Calcineurin subunit B	0.55
PIR_01082.1	unavailable		Sphingosine kinase 1	0.19	2.7.1.91	0.38
PIR_01083.1	unavailable		DNA repair protein RAD5	0.2	3.6.4.-	0.49
PIR_01084.1	unavailable		Sphingosine kinase 1	0.19	2.7.1.91	0.38
PIR_01085.1	unavailable		Centromere protein J	0.32	2.7.11.1	0.13
PIR_01086.1	unavailable		Sphingosine kinase 1	0.19	2.7.1.91	0.37
PIR_01087.1	unavailable		Uncharacterized protein	0.67
PIR_01088.1	unavailable		Guanylate-binding protein 1	0.21	3.6.5.-	0.5
PIR_01089.1	unavailable		Nucleolar protein 12	0.52
PIR_01090.1	unavailable		Uncharacterized protein	0.66
PIR_01091.1	unavailable		Peptidyl-prolyl cis-trans isomerase A	0.18	5.2.1.8	0.57
PIR_01092.1	unavailable		50S ribosomal protein L13	0.24
PIR_01093.1	unavailable		N-terminal kinase-like protein	0.28
PIR_01094.1	unavailable		Uncharacterized protein	0.57
PIR_01095.1	unavailable		Uncharacterized protein	0.71
PIR_01096.1	unavailable		Phenylalanine--tRNA ligase beta subunit	0.49	6.1.1.20	0.49
PIR_01097.1	unavailable		Actin-related protein 2/3 complex subunit 2	0.42
PIR_01098.1	unavailable		Uncharacterized protein	1.11
PIR_01099.1	unavailable		Dual specificity phosphatase DUPD1	0.17	3.1.3.16, 3.1.3.48	0.51
PIR_01100.1	unavailable		Dual specificity phosphatase DUPD1	0.16	3.1.3.16, 3.1.3.48	0.55
PIR_01101.1	unavailable		Protein Jade-1	0.15	2.1.1.43	0.15
PIR_01102.1	unavailable		Kinesin heavy chain	0.11
PIR_01103.1	unavailable		Homogentisate 1,2-dioxygenase	0.57	1.13.11.5	0.57
PIR_01104.1	unavailable		Syntaxin-16	0.2
PIR_01105.1	unavailable		Dynein heavy chain, cytoplasmic	0.13	2.5.1.114, 2.1.1.282	0.07
PIR_01106.1	unavailable		Uncharacterized protein	0.79
PIR_01107.1	unavailable		RNA/RNP complex-1-interacting phosphatase	0.25	2.7.7.50, 3.1.3.33	0.25
PIR_01108.1	unavailable		Esterase OVCA2	0.29	3.1.2.-	0.46
PIR_01109.1	unavailable		Valine--tRNA ligase	0.51	6.1.1.9	0.57
PIR_01110.1	unavailable		Uncharacterized protein	0.8
PIR_01111.1	unavailable		Glycoprotein-N-acetylgalactosamine 3-beta-galactosyltransferase 1	0.47	2.4.1.122	0.57
PIR_01112.1	unavailable		Uncharacterized protein	0.79
PIR_01113.1	unavailable		Uncharacterized protein	1.03
PIR_01114.1	unavailable		tRNA (uracil(54)-C(5))-methyltransferase homolog	0.09	2.1.1.-	0.48
PIR_01115.1	unavailable		Methylmalonic aciduria and homocystinuria type D homolog, mitochondrial	0.45
PIR_01116.1	unavailable		Serine/arginine repetitive matrix protein 1	0.47
PIR_01117.1	unavailable		Uncharacterized protein	0.54
PIR_01118.1	unavailable		Probable protein kinase UbiB	0.47	2.7.-.-	0.47
PIR_01119.1	unavailable		Cystathionine gamma-synthase	0.17	4.4.1.8	0.21
PIR_01120.1	unavailable		Protein sel-1 homolog 1	0.29
PIR_01121.1	unavailable		Uncharacterized protein	0.71
PIR_01122.1	unavailable		Phosphatidylinositol 4-kinase beta	0.17	2.7.1.67	0.28
PIR_01123.1	unavailable		Titin	0.56	2.7.11.1	0.56
PIR_01124.1	unavailable		Uncharacterized protein	0.71
PIR_01125.1	unavailable		FACT complex subunit SPT16	0.39	3.4.13.9	0.02
PIR_01126.1	unavailable		L-threonine 3-dehydrogenase	0.18	1.1.1.103	0.18
PIR_01127.1	unavailable	null	null	manual
PIR_01128.1	unavailable		Nucleolin	0.22	6.5.1.1	0.07
PIR_01129.1	unavailable	null	null	manual
PIR_01130.1	unavailable		Pyruvate dehydrogenase E1 component subunit beta	0.24	1.2.4.1	0.33
PIR_01131.1	unavailable		ADP-ribosylation factor GTPase-activating protein 3	0.1
PIR_01132.1	unavailable		Uncharacterized protein	0.71
PIR_01133.1	unavailable		Tubulin polyglutamylase TTLL5	0.21	6.-.-.-	0.57
PIR_01134.1	unavailable		50S ribosomal protein L36	0.49
PIR_01135.1	unavailable		Uncharacterized protein	0.76
PIR_01136.1	unavailable		Uncharacterized protein	0.65
PIR_01137.1	unavailable		Coiled-coil and C2 domain-containing protein 2A	0.39
PIR_01138.1	unavailable		Peroxiredoxin	0.2	1.11.1.15	0.5
PIR_01139.1	unavailable		Forkhead box protein P2	0.12	2.7.11.1	0.1
PIR_01140.1	unavailable		Nuclear receptor corepressor 1	0.36
PIR_01141.1	unavailable		Serine-rich adhesin for platelets	0.16	2.7.11.1	0.07
PIR_01142.1	unavailable		Uncharacterized protein	0.69
PIR_01143.1	unavailable	null	null	manual
PIR_01144.1	unavailable		TBC1 domain family member 2A	0.12
PIR_01145.1	unavailable		Uncharacterized protein	0.83
PIR_01146.1	unavailable		S-methyl-5'-thioadenosine phosphorylase	0.38	2.4.2.28	0.39
PIR_01147.1	unavailable		Riboflavin biosynthesis protein RibD	0.28	1.1.1.193, 3.5.4.26	0.28
PIR_01148.1	unavailable		Chromodomain-helicase-DNA-binding protein 5	0.19	3.6.4.12	0.38
PIR_01149.1	unavailable		Uncharacterized protein	0.73
PIR_01150.1	unavailable		Uncharacterized protein	0.71
PIR_01151.1	unavailable		Importin-11	0.31
PIR_01152.1	unavailable		ATP-dependent RNA helicase eIF4A	0.21	3.6.4.13	0.57
PIR_01153.1	unavailable		Chaperone protein DnaJ	0.48
PIR_01154.1	unavailable		Probable lysosomal cobalamin transporter	0.57
PIR_01155.1	unavailable		Ubiquitin-like-conjugating enzyme ATG10	0.56	6.3.2.-	0.56
PIR_01156.1	unavailable	null	null	manual
PIR_01157.1	unavailable		Protein SYM1	0.2
PIR_01158.1	unavailable		F-box/LRR-repeat protein 15	0.15
PIR_01159.1	unavailable		Clumping factor A	0.13
PIR_01160.1	unavailable		Endoplasmic reticulum-Golgi intermediate compartment protein 3	0.27
PIR_01161.1	unavailable		Uncharacterized protein	0.75
PIR_01162.1	unavailable		Uncharacterized protein	0.81
PIR_01163.1	unavailable		NADH dehydrogenase [ubiquinone] complex I, assembly factor 7	0.47
PIR_01164.1	unavailable		50S ribosomal protein L10e	0.3
PIR_01165.1	unavailable		Uncharacterized protein	0.71
PIR_01166.1	unavailable		Uncharacterized protein	0.66
PIR_01167.1	unavailable		Uncharacterized protein	0.74
PIR_01168.1	unavailable		Nuclear envelope pore membrane protein POM 121	0.09	3.2.1.14	0.1
PIR_01169.1	unavailable		Alpha-ketoglutarate-dependent dioxygenase alkB	0.19	1.14.11.-	0.26
PIR_01170.1	unavailable		Enhancer of polycomb homolog 2	0.4
PIR_01171.1	unavailable		Interaptin	0.17
PIR_01172.1	unavailable		Uncharacterized protein	0.77
PIR_01173.1	unavailable		Uncharacterized protein	0.64
PIR_01174.1	unavailable		Uncharacterized protein	0.71
PIR_01175.1	unavailable		Uncharacterized protein	0.75
PIR_01176.1	unavailable		Uncharacterized protein	0.68
PIR_01177.1	unavailable		NT-3 growth factor receptor	0.11	2.7.10.1	0.37
PIR_01178.1	unavailable		Vacuolar-sorting receptor 1	0.19
PIR_01179.1	unavailable		Phosphatidylinositol 3,4,5-trisphosphate 3-phosphatase and dual-specificity protein phosphatase PTEN	0.16	3.1.3.16, 3.1.3.67, 3.1.3.48	0.16
PIR_01180.1	unavailable		5'-AMP-activated protein kinase catalytic subunit alpha-1	0.49	2.7.11.27, 2.7.11.1, 2.7.11.31, 2.7.11.26	0.49
PIR_01181.1	unavailable		Uncharacterized protein	1.34
PIR_01182.1	unavailable		Uncharacterized protein	0.71
PIR_01183.1	unavailable		Coiled-coil domain-containing protein 63	0.29
PIR_01184.1	unavailable		E3 ubiquitin-protein ligase pellino homolog 3	0.2	6.3.2.-	0.5
PIR_01185.1	unavailable		Potassium voltage-gated channel subfamily A member 2	0.11
PIR_01186.1	unavailable		DNA-directed RNA polymerase subunit beta	0.24	2.7.7.6	0.57
PIR_01187.1	unavailable		Kinesin heavy chain	0.11
PIR_01188.1	unavailable		Store-operated calcium entry regulator STIMATE	0.45
PIR_01189.1	unavailable		Cathepsin B	0.12	3.4.22.-	0.23
PIR_01190.1	unavailable		Serine/threonine-protein phosphatase Pgam5, mitochondrial	0.42	3.1.3.16	0.57
PIR_01191.1	unavailable		Uncharacterized protein	0.63
PIR_01192.1	unavailable		Uncharacterized protein	0.67
PIR_01193.1	unavailable		Syntaxin-binding protein 1	0.15
PIR_01194.1	unavailable		Uncharacterized protein	0.61
PIR_01195.1	unavailable		Molybdate transporter 1	0.39
PIR_01196.1	unavailable		26S proteasome non-ATPase regulatory subunit 1	0.21	3.2.1.14	0.07
PIR_01197.1	unavailable		Uncharacterized protein	0.44
PIR_01198.1	unavailable		Glucose-repressible alcohol dehydrogenase transcriptional effector	0.22	3.1.13.4	0.44
PIR_01199.1	unavailable		DNA-directed RNA polymerase II subunit RPB11	0.24
PIR_01200.1	unavailable		Cyclin-dependent kinase inhibitor 1C	0.55
PIR_01201.1	unavailable		Uncharacterized protein	0.68
PIR_01202.1	unavailable		Succinate--CoA ligase [ADP-forming] subunit alpha	0.19	6.2.1.5	0.34
PIR_01203.1	unavailable		Uncharacterized protein	1.08
PIR_01204.1	unavailable		DNA repair and recombination protein RAD54-like	0.11	3.6.4.-	0.35
PIR_01205.1	unavailable		GTP-binding nuclear protein Ran	0.18
PIR_01206.1	unavailable		Uncharacterized protein	0.87
PIR_01207.1	unavailable		Uncharacterized protein	0.67
PIR_01208.1	unavailable		Uncharacterized protein	0.65
PIR_01209.1	unavailable		Actin cytoskeleton-regulatory complex protein PAN1	0.09	2.7.11.1	0.1
PIR_01210.1	unavailable		Uncharacterized protein	1.06
PIR_01211.1	unavailable		Nucleotide-binding oligomerization domain-containing protein 2	0.16	2.7.11.1	0.07
PIR_01212.1	unavailable		Protein PNS1	0.25
PIR_01213.1	unavailable		Uncharacterized protein	0.65	2.7.11.1	0.01
PIR_01214.1	unavailable		Myosin-7	0.11	2.7.11.1	0.07
PIR_01215.1	unavailable		Metal transporter CNNM4	0.13
PIR_01216.1	unavailable		Uncharacterized oxidoreductase C115.03	0.09	1.-.-.-	0.38
PIR_01217.1	unavailable		Eukaryotic translation initiation factor 2-alpha kinase 1	0.13	2.7.11.1	0.49
PIR_01218.1	unavailable		Uncharacterized protein	0.85
PIR_01219.1	unavailable		Uncharacterized protein	0.72
PIR_01220.1	unavailable		Uncharacterized protein	1.17
PIR_01221.1	unavailable		Ras-like GTP-binding protein YPT1	0.15
PIR_01222.1	unavailable		Uncharacterized protein	0.74
PIR_01223.1	unavailable		Carbamoyl-phosphate synthase large chain	0.4	6.3.5.5	0.51
PIR_01224.1	unavailable		N-acetyl-gamma-glutamyl-phosphate reductase	0.45	1.2.1.38	0.46
PIR_01225.1	unavailable		Phospholipid phosphatase 6	0.49	3.1.3.-	0.57
PIR_01226.1	unavailable		Uncharacterized protein	0.66
PIR_01227.1	unavailable		Probable cytosolic iron-sulfur protein assembly protein 1	0.24
PIR_01228.1	unavailable		Uncharacterized protein	1.12
PIR_01229.1	unavailable		GDP-mannose transporter	0.28
PIR_01230.1	unavailable		Uncharacterized protein	1.02
PIR_01231.1	unavailable		Plectin	0.1	2.7.11.1	0.06
PIR_01232.1	unavailable		Uncharacterized protein	0.7
PIR_01233.1	unavailable		Neurofilament medium polypeptide	0.22	3.1.3.77	0.22
PIR_01234.1	unavailable		Uncharacterized protein C17orf53	0.55
PIR_01235.1	unavailable		Cytochrome P450 86A7	0.08	1.14.-.-	0.22
PIR_01236.1	unavailable		Uncharacterized protein	0.69
PIR_01237.1	unavailable		1-acyl-sn-glycerol-3-phosphate acyltransferase	0.26	2.3.1.51	0.51
PIR_01238.1	unavailable	null	null	manual
PIR_01239.1	unavailable		Uncharacterized protein	0.65
PIR_01240.1	unavailable		Extended synaptotagmin-1	0.19
PIR_01241.1	unavailable		Phosphate carrier protein, mitochondrial	0.27
PIR_01242.1	unavailable		Uncharacterized protein	0.78
PIR_01243.1	unavailable		Uncharacterized protein	0.76
PIR_01244.1	unavailable	null	null	manual
PIR_01245.1	unavailable		Cell wall protein AWA1	0.55
PIR_01246.1	unavailable		Uncharacterized protein	0.85
PIR_01247.1	unavailable		Uncharacterized protein	0.82
PIR_01248.1	unavailable		Flocculation protein FLO11	0.17
PIR_01249.1	unavailable		Anthranilate synthase component 1	0.3	4.1.3.27	0.43
PIR_01250.1	unavailable		Protein mesA	0.55
PIR_01251.1	unavailable		Uncharacterized protein	0.62
PIR_01252.1	unavailable		Uncharacterized protein	0.71
PIR_01253.1	unavailable		Uncharacterized protein	1.35
PIR_01254.1	unavailable		ADP-ribosylation factor GTPase-activating protein 3	0.12
PIR_01255.1	unavailable		Mesencephalic astrocyte-derived neurotrophic factor homolog	0.37
PIR_01256.1	unavailable		Inositol-3-phosphate synthase	0.39	5.5.1.4	0.57
PIR_01257.1	unavailable		Uncharacterized protein	0.61
PIR_01258.1	unavailable		Importin subunit alpha-5	0.14
PIR_01259.1	unavailable		Uncharacterized protein	0.76
PIR_01260.1	unavailable		CDK5 regulatory subunit-associated protein 3	0.36
PIR_01261.1	unavailable	null	null	manual
PIR_01262.1	unavailable		Annexin A1	0.13	2.7.7.6	0.12
PIR_01263.1	unavailable		Peptidyl-prolyl cis-trans isomerase A	0.18	5.2.1.8	0.57
PIR_01264.1	unavailable		RNA polymerase II degradation factor 1	0.17
PIR_01265.1	unavailable		Unconventional myosin-Ic	0.1
PIR_01266.1	unavailable		Ribonuclease HII	0.49	3.1.26.4	0.5
PIR_01267.1	unavailable		Asparagine--tRNA ligase	0.24	6.1.1.22	0.25
PIR_01268.1	unavailable		Protein SWAP	0.55
PIR_01269.1	unavailable		Zinc finger Ran-binding domain-containing protein 2	0.1	3.6.4.13	0.1
PIR_01270.1	unavailable		GRAM domain-containing protein 1A	0.19
PIR_01271.1	unavailable		Uncharacterized protein	0.85
PIR_01272.1	unavailable		Uncharacterized protein	0.78
PIR_01273.1	unavailable		1-acylglycerol-3-phosphate O-acyltransferase ABHD5	0.26	2.3.1.51	0.34
PIR_01274.1	unavailable		RING finger protein B	0.3
PIR_01275.1	unavailable		Zinc finger Ran-binding domain-containing protein 2	0.1	5.2.1.8	0.09
PIR_01276.1	unavailable		V-type proton ATPase subunit C	0.27
PIR_01277.1	unavailable		Lon protease	0.36	3.4.21.53	0.45
PIR_01278.1	unavailable		ADP-ribosyl-[dinitrogen reductase] glycohydrolase	0.25	3.2.2.-	0.25
PIR_01279.1	unavailable		Uncharacterized protein	0.58	3.1.3.74	0.06
PIR_01280.1	unavailable		D-2-hydroxyglutarate dehydrogenase, mitochondrial	0.16	1.1.2.4	0.19
PIR_01281.1	unavailable		Chaperone protein HtpG	0.47
PIR_01282.1	unavailable		Ribose-phosphate pyrophosphokinase	0.3	2.7.6.1	0.57
PIR_01283.1	unavailable		Protein YOP1	0.16
PIR_01284.1	unavailable		Cytosolic carboxypeptidase 1	0.19	3.4.17.-	0.55
PIR_01285.1	unavailable		Uncharacterized protein	0.81
PIR_01286.1	unavailable		Uncharacterized protein	0.65
PIR_01287.1	unavailable		Homeobox protein Meis1	0.1
PIR_01288.1	unavailable		Uncharacterized protein	0.66
PIR_01289.1	unavailable		Carbonyl reductase family member 4	0.11	1.1.1.100	0.21
PIR_01290.1	unavailable		Dolichyl pyrophosphate Glc1Man9GlcNAc2 alpha-1,3-glucosyltransferase	0.28	2.4.1.265	0.39
PIR_01291.1	unavailable		Uncharacterized protein	0.72
PIR_01292.1	unavailable		Omega-amidase NIT2	0.13	3.5.-.-	0.26
PIR_01293.1	unavailable		Nucleolin	0.57
PIR_01294.1	unavailable		Copper-exporting P-type ATPase A	0.12	3.6.3.54	0.31
PIR_01295.1	unavailable		Ribosomal large subunit pseudouridine synthase C	0.25	5.4.99.24	0.25
PIR_01296.1	unavailable		EF-hand domain-containing family member C2	0.4
PIR_01297.1	unavailable		Nucleolar protein 58	0.38
PIR_01298.1	unavailable		Uncharacterized protein	0.68
PIR_01299.1	unavailable		Histone deacetylase 4	0.13	3.5.1.98	0.43
PIR_01300.1	unavailable		Carbamoyl-phosphate synthase large chain	0.4	6.3.5.5	0.51
PIR_01301.1	unavailable		Uncharacterized protein	0.71
PIR_01302.1	unavailable		Uncharacterized protein	0.89
PIR_01303.1	unavailable		Uncharacterized protein	0.55
PIR_01304.1	unavailable		RNA-dependent RNA polymerase 1	0.17	2.7.7.48	0.46
PIR_01305.1	unavailable		ER membrane protein complex subunit 1	0.57
PIR_01306.1	unavailable		Uncharacterized protein	0.71
PIR_01307.1	unavailable		Uncharacterized protein	0.28	1.1.1.205	0.01
PIR_01308.1	unavailable		Uncharacterized protein	0.87
PIR_01309.1	unavailable		Protein PNS1	0.19
PIR_01310.1	unavailable		Protein PNS1	0.19
PIR_01311.1	unavailable		Bis(5'-adenosyl)-triphosphatase	0.44	3.6.1.29	0.44
PIR_01312.1	unavailable		Salivary glue protein Sgs-3	0.1	2.7.11.1	0.1
PIR_01313.1	unavailable		Mucin-19	0.22
PIR_01314.1	unavailable		Acid phosphatase type 7	0.12	3.1.3.2	0.39
PIR_01315.1	unavailable		Acid phosphatase type 7	0.12	3.1.3.2	0.39
PIR_01316.1	unavailable		DNA-directed RNA polymerase II subunit RPB1	0.09	3.2.1.14	0.1
PIR_01317.1	unavailable		Acid phosphatase type 7	0.12	3.1.3.2	0.4
PIR_01318.1	unavailable		Acid phosphatase type 7	0.12	3.1.3.2	0.39
PIR_01319.1	unavailable		Eukaryotic translation initiation factor 3 subunit A	0.13	2.7.11.1	0.1
PIR_01320.1	unavailable		Eukaryotic translation initiation factor 5B	0.31	2.7.11.1	0.31
PIR_01321.1	unavailable		Cytokinin hydroxylase	0.08	1.14.-.-	0.28
PIR_01322.1	unavailable		EH domain-containing protein 1	0.23	3.6.5.2	0.11
PIR_01323.1	unavailable		Anthranilate phosphoribosyltransferase	0.49	2.4.2.18	0.57
PIR_01324.1	unavailable		Uncharacterized protein	0.75
PIR_01325.1	unavailable		Uncharacterized protein	0.68
PIR_01326.1	unavailable		Uncharacterized protein	0.82
PIR_01327.1	unavailable		RUS1 family protein C16orf58 homolog	0.21
PIR_01328.1	unavailable	null	null	manual
PIR_01329.1	unavailable		Cilia- and flagella-associated protein 43	0.56
PIR_01330.1	unavailable		Nucleolar pre-ribosomal-associated protein 1	0.56
PIR_01331.1	unavailable		Stomatin-like protein 2, mitochondrial	0.12
PIR_01332.1	unavailable		Uncharacterized protein	0.71
PIR_01333.1	unavailable		U3 small nucleolar RNA-associated protein 20	0.31
PIR_01334.1	unavailable		DNA mismatch repair protein MutS	0.43
PIR_01335.1	unavailable		Uncharacterized protein	0.7
PIR_01336.1	unavailable		Uncharacterized protein	0.9
PIR_01337.1	unavailable		Myosin-7	0.11
PIR_01338.1	unavailable		Uncharacterized protein	0.92
PIR_01339.1	unavailable		Uncharacterized protein	0.77
PIR_01340.1	unavailable		Aspartate racemase	0.5	5.1.1.13	0.5
PIR_01341.1	unavailable		Uncharacterized protein	0.74
PIR_01342.1	unavailable		Potassium/sodium hyperpolarization-activated cyclic nucleotide-gated channel 4	0.36
PIR_01343.1	unavailable		Uncharacterized protein	0.58	2.7.11.25	0.06
PIR_01344.1	unavailable		Uncharacterized protein	0.71
PIR_01345.1	unavailable	null	null	manual
PIR_01346.1	unavailable		Uncharacterized protein	0.92
PIR_01347.1	unavailable		5,10-methylenetetrahydrofolate reductase	0.23	1.5.1.20	0.57
PIR_01348.1	unavailable		Phosphatidylinositol 4-kinase beta	0.18	2.7.1.67	0.31
PIR_01349.1	unavailable		Phosphatidylinositol 5-phosphate 4-kinase type-2 gamma	0.17	2.7.1.68	0.35
PIR_01350.1	unavailable		Mediator of RNA polymerase II transcription subunit 14	0.53
PIR_01351.1	unavailable		Protein disulfide-isomerase	0.18	5.3.4.1	0.45
PIR_01352.1	unavailable		UPF0145 protein DehaBAV1_1363	0.01
PIR_01353.1	unavailable	null	null	manual
PIR_01354.1	unavailable		Choline transporter-like protein 2	0.2
PIR_01355.1	unavailable		Titin homolog	0.22	2.7.11.1	0.22
PIR_01356.1	unavailable		Nuclear transcription factor Y subunit gamma	0.21	2.7.7.7	0.14
PIR_01357.1	unavailable		Triose phosphate/phosphate translocator, chloroplastic	0.16
PIR_01358.1	unavailable		Bifunctional polymyxin resistance protein ArnA	0.29	2.1.2.13, 1.1.1.305	0.3
PIR_01359.1	unavailable		Protein phosphatase 1G	0.1	3.1.3.16	0.57
PIR_01360.1	unavailable		BET1-like protein	0.28
PIR_01361.1	unavailable		Probable WRKY transcription factor 19	0.55
PIR_01362.1	unavailable		Probable WRKY transcription factor 19	0.55
PIR_01363.1	unavailable		Stress response protein NST1	0.13	2.1.1.43	0.05
PIR_01364.1	unavailable		Uncharacterized protein	0.64
PIR_01365.1	unavailable		Uncharacterized protein	0.65
PIR_01366.1	unavailable		Uncharacterized protein	0.8
PIR_01367.1	unavailable		Probable septum site-determining protein MinC	0.49
PIR_01368.1	unavailable		CSC1-like protein 1	0.17
PIR_01369.1	unavailable		Protein disulfide-isomerase	0.22	5.3.4.1	0.3
PIR_01370.1	unavailable		Uncharacterized protein	0.72
PIR_01371.1	unavailable		Vacuolar protein sorting-associated protein 16 homolog	0.4
PIR_01372.1	unavailable		Uncharacterized protein	0.86
PIR_01373.1	unavailable	null	null	manual
PIR_01374.1	unavailable		Probable WRKY transcription factor 19	0.55
PIR_01375.1	unavailable		Lateral signaling target protein 2 homolog	0.49
PIR_01376.1	unavailable		Myosin-11	0.1
PIR_01377.1	unavailable		Uncharacterized protein	1.41
PIR_01378.1	unavailable		Renalase	0.57	1.6.3.5	0.57
PIR_01379.1	unavailable		Uncharacterized protein	0.93
PIR_01380.1	unavailable		Rho-associated protein kinase 2	0.1	2.7.11.1	0.1
PIR_01381.1	unavailable		Transcription factor IWS1	0.3
PIR_01382.1	unavailable		Uncharacterized protein	0.68
PIR_01383.1	unavailable	null	null	manual
PIR_01384.1	unavailable		Growth arrest-specific protein 8	0.12
PIR_01385.1	unavailable		WD repeat-containing protein 92	0.5
PIR_01386.1	unavailable		Presenilin-1	0.27	3.4.23.-	0.5
PIR_01387.1	unavailable		CCR4-NOT transcription complex subunit 2	0.2
PIR_01388.1	unavailable		Uncharacterized protein	1.09
PIR_01389.1	unavailable		H(+)/Cl(-) exchange transporter ClcA	0.17
PIR_01390.1	unavailable		Uncharacterized protein	0.69
PIR_01391.1	unavailable		NADPH dehydrogenase	0.2	1.6.99.1	0.33
PIR_01392.1	unavailable		NADPH dehydrogenase	0.21	1.6.99.1	0.33
PIR_01393.1	unavailable		Uncharacterized protein	0.57
PIR_01394.1	unavailable		Alcohol dehydrogenase	0.15	1.1.1.1	0.28
PIR_01395.1	unavailable		Transmembrane protein 50B	0.38
PIR_01396.1	unavailable		Uncharacterized protein	0.65
PIR_01397.1	unavailable		Uncharacterized protein	0.94
PIR_01398.1	unavailable		Uncharacterized protein	0.52
PIR_01399.1	unavailable		Stress-induced-phosphoprotein 1	0.12	3.1.3.16	0.12
PIR_01400.1	unavailable		Uncharacterized protein	0.69
PIR_01401.1	unavailable		Protein RER1	0.34
PIR_01402.1	unavailable		Cardiolipin synthase (CMP-forming)	0.19	2.7.8.5	0.29
PIR_01403.1	unavailable		Ethanolamine kinase 2	0.13	2.7.1.82	0.28
PIR_01404.1	unavailable		Uncharacterized protein	0.65
PIR_01405.1	unavailable		Uncharacterized protein	0.68
PIR_01406.1	unavailable		Cellulose synthase catalytic subunit [UDP-forming]	0.22	2.4.1.12	0.52
PIR_01407.1	unavailable		Uncharacterized protein	0.65
PIR_01408.1	unavailable		Elongation factor Tu	0.4
PIR_01409.1	unavailable		Uncharacterized protein	1.35
PIR_01410.1	unavailable	null	null	manual
PIR_01411.1	unavailable		Uncharacterized protein	0.71
PIR_01412.1	unavailable		Uncharacterized protein	0.71
PIR_01413.1	unavailable		Uncharacterized protein	0.7
PIR_01414.1	unavailable		Uncharacterized protein	0.7
PIR_01415.1	unavailable		Putative ankyrin repeat protein RF_0381	0.5
PIR_01416.1	unavailable		Uncharacterized protein	0.74
PIR_01417.1	unavailable		2-succinylbenzoate--CoA ligase	0.16	6.2.1.-	0.19
PIR_01418.1	unavailable		Transmembrane and coiled-coil domain-containing protein 4	0.29
PIR_01419.1	unavailable		Transmembrane and coiled-coil domain-containing protein 4	0.29
PIR_01420.1	unavailable		Uncharacterized protein	0.54	4.6.1.1	0.1
PIR_01421.1	unavailable		Probable multidrug resistance protein NorM	0.14
PIR_01422.1	unavailable		Protein KTI12 homolog	0.48
PIR_01423.1	unavailable		Osteocalcin 2	0.55
PIR_01424.1	unavailable		LisH domain-containing protein C1711.05	0.55
PIR_01425.1	unavailable		Myosin-7	0.11	2.7.11.1	0.05
PIR_01426.1	unavailable		Uncharacterized protein	0.73
PIR_01427.1	unavailable	null	null	manual
PIR_01428.1	unavailable		Carbonic anhydrase	0.25	4.2.1.1	0.57
PIR_01429.1	unavailable		Transcription initiation factor TFIID subunit 12	0.37
PIR_01430.1	unavailable		Uncharacterized protein	0.8
PIR_01431.1	unavailable		Aprataxin	0.27	3.-.-.-	0.46
PIR_01432.1	unavailable		Ras-like GTP-binding protein YPT1	0.15
PIR_01433.1	unavailable		Regulator of chromosome condensation	0.12	6.3.2.-	0.19
PIR_01434.1	unavailable		Actin cytoskeleton-regulatory complex protein PAN1	0.25
PIR_01435.1	unavailable		Uncharacterized protein	1.03
PIR_01436.1	unavailable		Carbonic anhydrase	0.28	4.2.1.1	0.57
PIR_01437.1	unavailable		Carbonic anhydrase	0.25	4.2.1.1	0.57
PIR_01438.1	unavailable	null	null	manual
PIR_01439.1	unavailable		Ribosomal RNA large subunit methyltransferase E	0.36	2.1.1.166	0.36
PIR_01440.1	unavailable		Uncharacterized protein	0.76
PIR_01441.1	unavailable		Probable deoxyhypusine synthase	0.3	2.5.1.46	0.49
PIR_01442.1	unavailable		Coiled-coil domain-containing protein 108	0.56
PIR_01443.1	unavailable		Orotate phosphoribosyltransferase	0.5	2.4.2.10	0.5
PIR_01444.1	unavailable		Vesicle transport protein GOT1B	0.22
PIR_01445.1	unavailable		GTP cyclohydrolase-2	0.28	3.5.4.25	0.28
PIR_01446.1	unavailable		Putative uncharacterized protein	0.65
PIR_01447.1	unavailable		Adenylate kinase	0.55	2.7.4.3	0.57
PIR_01448.1	unavailable		Peroxiredoxin	0.2	1.11.1.15	0.53
PIR_01449.1	unavailable		Uncharacterized protein	0.71
PIR_01450.1	unavailable		Ragulator complex protein LAMTOR3	0.39
PIR_01451.1	unavailable		Xenotropic and polytropic retrovirus receptor 1 homolog	0.19
PIR_01452.1	unavailable		Inositol-1-monophosphatase	0.2	3.1.3.25	0.4
PIR_01453.1	unavailable		Guanine nucleotide-binding protein subunit beta-like protein	0.16	2.7.11.1	0.01
PIR_01454.1	unavailable		Ubiquitin-60S ribosomal protein L40	0.24
PIR_01455.1	unavailable		Uncharacterized protein	0.69
PIR_01456.1	unavailable		Uncharacterized protein	0.85
PIR_01457.1	unavailable		ATP synthase subunit d, mitochondrial	0.57
PIR_01458.1	unavailable		Respiratory supercomplex factor 1, mitochondrial	0.47
PIR_01459.1	unavailable		Syntaxin-5	0.32
PIR_01460.1	unavailable		Uncharacterized protein	0.67
PIR_01461.1	unavailable		Uncharacterized protein	0.67
PIR_01462.1	unavailable		Protein NLP3	0.55
PIR_01463.1	unavailable		Phosphoribosylaminoimidazole-succinocarboxamide synthase	0.54	6.3.2.6	0.57
PIR_01464.1	unavailable		Magnesium transporter NIPA2	0.16
PIR_01465.1	unavailable		Uncharacterized protein	0.68
PIR_01466.1	unavailable		Mitochondrial 2-oxodicarboxylate carrier	0.1
PIR_01467.1	unavailable		Uncharacterized protein	0.73
PIR_01468.1	unavailable		60S ribosomal protein L19	0.28
PIR_01469.1	unavailable		Uncharacterized protein	0.6
PIR_01470.1	unavailable		Uncharacterized protein	0.62
PIR_01471.1	unavailable		Phosphatidylinositol 3-kinase catalytic subunit type 3	0.14	2.7.1.137	0.28
PIR_01472.1	unavailable		Uncharacterized protein	1.01
PIR_01473.1	unavailable		Uncharacterized protein	0.7
PIR_01474.1	unavailable		ATP phosphoribosyltransferase	0.57	2.4.2.17	0.57
PIR_01475.1	unavailable		Rho-associated protein kinase 2	0.1	2.7.11.1	0.11
PIR_01476.1	unavailable		Uncharacterized protein	0.68
PIR_01477.1	unavailable		Putative DNA helicase ino80	0.07	2.1.1.-	0.07
PIR_01478.1	unavailable		Nuclear pore complex protein Nup98-Nup96	0.1	3.4.21.-	0.07
PIR_01479.1	unavailable		Nuclear pore complex protein Nup98-Nup96	0.3	3.4.21.-	0.1
PIR_01480.1	unavailable		Uncharacterized protein	0.7
PIR_01481.1	unavailable		Myosin-7	0.11	2.7.11.1	0.05
PIR_01482.1	unavailable		Platelet-activating factor acetylhydrolase IB subunit alpha	0.12	2.7.11.1	0.01
PIR_01483.1	unavailable		Eukaryotic translation initiation factor 2-alpha kinase 1	0.16	2.7.11.1	0.45
PIR_01484.1	unavailable		Uncharacterized protein	0.7
PIR_01485.1	unavailable		Retrovirus-related Pol polyprotein from type-1 retrotransposable element R2	0.15	2.7.7.49	0.17
PIR_01486.1	unavailable		Temptin	0.55
PIR_01487.1	unavailable		Temptin	0.55
PIR_01488.1	unavailable		Temptin	0.55
PIR_01489.1	unavailable		Uncharacterized protein	0.71
PIR_01490.1	unavailable		Uncharacterized protein	0.84
PIR_01491.1	unavailable		Calcium uptake protein 1, mitochondrial	0.36
PIR_01492.1	unavailable		Probable mannosyl-oligosaccharide alpha-1,2-mannosidase 1B	0.16	3.2.1.113	0.49
PIR_01493.1	unavailable		Uncharacterized protein	0.69
PIR_01494.1	unavailable		ATP-dependent zinc metalloprotease FtsH	0.39	3.4.24.-	0.57
PIR_01495.1	unavailable		30S ribosomal protein S5	0.41
PIR_01496.1	unavailable		Uncharacterized protein	0.69
PIR_01497.1	unavailable		Uncharacterized protein	0.82
PIR_01498.1	unavailable		Uncharacterized protein	0.76
PIR_01499.1	unavailable		Adenylate cyclase	0.57	4.6.1.1	0.57
PIR_01500.1	unavailable		Calcium-binding mitochondrial carrier protein SCaMC-1	0.14
PIR_01501.1	unavailable		Alkaline ceramidase 1	0.2	3.5.1.-	0.32
PIR_01502.1	unavailable		Potassium voltage-gated channel subfamily H member 2	0.11
PIR_01503.1	unavailable		Uncharacterized protein	0.62
PIR_01504.1	unavailable		Putative alpha-1,3-mannosyltransferase MNN1	0.55	2.4.1.-	0.55
PIR_01505.1	unavailable		Serine/threonine-protein kinase PLK4	0.19	2.7.11.1	0.38
PIR_01506.1	unavailable		Uncharacterized protein	0.79
PIR_01507.1	unavailable		Uncharacterized protein	0.66
PIR_01508.1	unavailable		Adenylyltransferase and sulfurtransferase MOCS3	0.18	2.7.7.80, 2.8.1.11	0.23
PIR_01509.1	unavailable		Serine/threonine-protein phosphatase 2A 65 kDa regulatory subunit A alpha isoform	0.22
PIR_01510.1	unavailable		Uncharacterized protein	0.58
PIR_01511.1	unavailable		Dimethylaniline monooxygenase [N-oxide-forming] 2	0.14	1.14.13.8	0.26
PIR_01512.1	unavailable		Zinc finger Ran-binding domain-containing protein 2	0.1	2.7.11.22, 2.7.11.23	0.09
PIR_01513.1	unavailable		Uncharacterized protein	0.84
PIR_01514.1	unavailable		Uncharacterized protein	0.69
PIR_01515.1	unavailable		Uncharacterized protein	0.74
PIR_01516.1	unavailable		D-arabinono-1,4-lactone oxidase	0.25	1.1.3.37	0.28
PIR_01517.1	unavailable		Uncharacterized AIM2 family protein C30D10.14	0.55
PIR_01518.1	unavailable		Mannosyl phosphorylinositol ceramide synthase SUR1	0.15	2.4.-.-	0.47
PIR_01519.1	unavailable		Probable E3 ubiquitin-protein ligase hulA	0.11	6.3.2.-	0.56
PIR_01520.1	unavailable		NAD/NADP-dependent betaine aldehyde dehydrogenase	0.17	1.2.1.8	0.26
PIR_01521.1	unavailable		Spindle pole body component 110	0.25
PIR_01522.1	unavailable		Uncharacterized protein	0.76
PIR_01523.1	unavailable	null	null	manual
PIR_01524.1	unavailable		Uncharacterized protein	0.69
PIR_01525.1	unavailable		Uncharacterized protein	0.73
PIR_01526.1	unavailable		40S ribosomal protein S1	0.33
PIR_01527.1	unavailable		Uncharacterized protein	1
PIR_01528.1	unavailable		Uncharacterized protein	0.57
PIR_01529.1	unavailable		Uncharacterized protein	0.69
PIR_01530.1	unavailable		Uncharacterized protein	0.74
PIR_01531.1	unavailable		Uncharacterized protein	0.6
PIR_01532.1	unavailable	null	null	manual
PIR_01533.1	unavailable		Phosphatidylinositol:ceramide inositolphosphotransferase	0.26	2.7.8.-	0.57
PIR_01534.1	unavailable	null	null	manual
PIR_01535.1	unavailable		Uncharacterized protein	0.8
PIR_01536.1	unavailable		TIMELESS-interacting protein	0.55
PIR_01537.1	unavailable		Uncharacterized protein	0.86
PIR_01538.1	unavailable		Uncharacterized protein	1.07
PIR_01539.1	unavailable		Heat shock factor protein 1	0.15
PIR_01540.1	unavailable		Uncharacterized protein	0.71
PIR_01541.1	unavailable		Uncharacterized protein	0.7
PIR_01542.1	unavailable		Uncharacterized protein	0.72
PIR_01543.1	unavailable		Uncharacterized protein	0.65
PIR_01544.1	unavailable		Serine/threonine-protein kinase PKZ1	0.19	2.7.11.1	0.35
PIR_01545.1	unavailable		Cytochrome c oxidase copper chaperone	0.43
PIR_01546.1	unavailable		Uncharacterized protein	0.67
PIR_01547.1	unavailable		UPF0301 protein YqgE	0.06
PIR_01548.1	unavailable		Uncharacterized membrane protein C365.16	0.55
PIR_01549.1	unavailable		Protein FAM173B	0.3	2.1.1.-	0.25
PIR_01550.1	unavailable		Uncharacterized protein	0.7
PIR_01551.1	unavailable		DNA mismatch repair protein MutS	0.46
PIR_01552.1	unavailable		Elongation factor 2	0.57	3.6.5.-	0.07
PIR_01553.1	unavailable		WD repeat-containing protein 81	0.11
PIR_01554.1	unavailable		Uncharacterized protein	0.7
PIR_01555.1	unavailable	null	null	manual
PIR_01556.1	unavailable		Uncharacterized protein	0.7
PIR_01557.1	unavailable		Uncharacterized protein	0.71
PIR_01558.1	unavailable		Lysine-specific histone demethylase 1B	0.17	1.-.-.-	0.52
PIR_01559.1	unavailable		Pumilio homolog 1	0.16
PIR_01560.1	unavailable		Uncharacterized protein	0.62
PIR_01561.1	unavailable		ATP-dependent RNA helicase DBP4	0.17	3.6.4.13	0.42
PIR_01562.1	unavailable		Uncharacterized protein	0.66
PIR_01563.1	unavailable		Ras-related protein Rab-11A	0.12
PIR_01564.1	unavailable		Putative gluconeogenesis factor	0.36	3.1.3.-	0.08
PIR_01565.1	unavailable		Serine-rich adhesin for platelets	0.12
PIR_01566.1	unavailable		Uncharacterized protein	0.65
PIR_01567.1	unavailable		Ubiquitin-conjugating enzyme E2 2	0.16	2.3.2.23	0.47
PIR_01568.1	unavailable		Syntaxin-7	0.22
PIR_01569.1	unavailable		Uncharacterized protein	0.7
PIR_01570.1	unavailable		Tubulin beta chain	0.39
PIR_01571.1	unavailable	null	null	manual
PIR_01572.1	unavailable	null	null	manual
PIR_01573.1	unavailable		Uncharacterized protein	0.78
PIR_01574.1	unavailable		Uncharacterized protein	0.69
PIR_01575.1	unavailable		Uncharacterized protein	0.71
PIR_01576.1	unavailable		U6 snRNA-associated Sm-like protein LSm3	0.32
PIR_01577.1	unavailable		Cellular nucleic acid-binding protein	0.1	2.7.11.1	0.12
PIR_01578.1	unavailable		Short transient receptor potential channel 4-associated protein	0.56
PIR_01579.1	unavailable		mRNA export factor	0.24
PIR_01580.1	unavailable		Endochitinase A	0.09	3.2.1.14	0.1
PIR_01581.1	unavailable		F-box/LRR-repeat protein 20	0.57
PIR_01582.1	unavailable		Regulator of chromosome condensation	0.12	6.3.2.-	0.19
PIR_01583.1	unavailable		Tubby protein homolog 1	0.56
PIR_01584.1	unavailable		DNA-directed RNA polymerase II subunit RPB1	0.11	2.7.7.6	0.12
PIR_01585.1	unavailable		Uncharacterized protein	0.73
PIR_01586.1	unavailable		Myosin-4	0.1	2.7.11.1	0.05
PIR_01587.1	unavailable		COP9 signalosome complex subunit 4	0.57
PIR_01588.1	unavailable		Alpha-1,2-mannosyltransferase ALG9	0.26	2.4.1.261, 2.4.1.259	0.38
PIR_01589.1	unavailable		Guanylate cyclase soluble subunit beta-1	0.1	4.6.1.2	0.46
PIR_01590.1	unavailable		Uncharacterized protein	0.71	2.7.11.1	0.11
PIR_01591.1	unavailable		Uncharacterized protein	0.84
PIR_01592.1	unavailable		Retinal dehydrogenase 1	0.12	1.2.1.8	0.25
PIR_01593.1	unavailable		Uncharacterized protein	0.61
PIR_01594.1	unavailable		Kinesin heavy chain	0.11
PIR_01595.1	unavailable		NADPH:adrenodoxin oxidoreductase, mitochondrial	0.27	1.18.1.6	0.35
PIR_01596.1	unavailable		Myosin-7	0.11
PIR_01597.1	unavailable		Uncharacterized protein	0.61
PIR_01598.1	unavailable		Uncharacterized protein	0.68
PIR_01599.1	unavailable		Uncharacterized protein C1orf228	0.3
PIR_01600.1	unavailable		Nucleolar protein 58	0.55
PIR_01601.1	unavailable		Uncharacterized protein	0.69
PIR_01602.1	unavailable		Trichohyalin	0.45
PIR_01603.1	unavailable		Myosin-7	0.12
PIR_01604.1	unavailable		Conserved oligomeric Golgi complex subunit 5	0.57
PIR_01605.1	unavailable		Uncharacterized protein	0.86
PIR_01606.1	unavailable		Zinc import ATP-binding protein ZnuC	0.13	3.6.3.-	0.2
PIR_01607.1	unavailable		Annexin A1	0.13
PIR_01608.1	unavailable		Coiled-coil alpha-helical rod protein 1	0.23
PIR_01609.1	unavailable		Uncharacterized protein	0.8	2.7.10.2	0.07
PIR_01610.1	unavailable		Myosin-7	0.11	2.7.11.1	0.05
PIR_01611.1	unavailable		Uncharacterized protein TP_0851	0.5
PIR_01612.1	unavailable		Pleckstrin homology domain-containing protein 1	0.3
PIR_01613.1	unavailable		Sphingosine kinase 2	0.17	2.7.1.91	0.4
PIR_01614.1	unavailable		Dual specificity tyrosine-phosphorylation-regulated kinase 1A	0.1	2.7.12.1	0.29
PIR_01615.1	unavailable		Golgi SNAP receptor complex member 2	0.32
PIR_01616.1	unavailable		Serine-rich adhesin for platelets	0.09	2.7.11.1	0.11
PIR_01617.1	unavailable		Leucine zipper transcription factor-like protein 1	0.57
PIR_01618.1	unavailable		Phosphatidylinositol 5-phosphate 4-kinase type-2 alpha	0.15	2.7.1.68	0.38
PIR_01619.1	unavailable		Cytosolic Fe-S cluster assembly factor NAR1	0.22	1.12.7.2	0.02
PIR_01620.1	unavailable		Protoheme IX farnesyltransferase	0.4	2.5.1.-	0.57
PIR_01621.1	unavailable		Kinesin-like protein unc-104	0.1
PIR_01622.1	unavailable		Uncharacterized protein	0.69
PIR_01623.1	unavailable		Protein transport protein SEC24	0.17
PIR_01624.1	unavailable		Lysosomal Pro-X carboxypeptidase	0.21	3.4.-.-	0.32
PIR_01625.1	unavailable		Uncharacterized protein	0.68
PIR_01626.1	unavailable		Uncharacterized protein	0.71
PIR_01627.1	unavailable	null	null	manual
PIR_01628.1	unavailable		Rab9 effector protein with kelch motifs	0.14	2.7.11.1	0.08
PIR_01629.1	unavailable		Anoctamin-4	0.13
PIR_01630.1	unavailable		Serine-rich adhesin for platelets	0.1	3.2.1.17	0.06
PIR_01631.1	unavailable		Uncharacterized protein	0.67
PIR_01632.1	unavailable		Leucine-rich repeat-containing protein 18	0.15	2.7.11.1	0.07
PIR_01633.1	unavailable		Leucine-rich repeat protein soc-2 homolog	0.14	2.7.11.1	0.1
PIR_01634.1	unavailable		Probable E3 ubiquitin-protein ligase makorin-2	0.24	6.3.2.-	0.55
PIR_01635.1	unavailable		Phospholipid phosphatase 5	0.19	3.1.3.4	0.38
PIR_01636.1	unavailable		Glucose-repressible alcohol dehydrogenase transcriptional effector	0.3	3.1.13.4	0.51
PIR_01637.1	unavailable		Manganese-dependent ADP-ribose/CDP-alcohol diphosphatase	0.57	3.6.1.53, 3.6.1.16, 3.6.1.13	0.57
PIR_01638.1	unavailable		Uncharacterized protein	0.7
PIR_01639.1	unavailable		NADPH dehydrogenase	0.21	1.6.99.1	0.31
PIR_01640.1	unavailable		Putative E3 ubiquitin-protein ligase UBR7	0.31	6.3.2.-	0.45
PIR_01641.1	unavailable		Uncharacterized protein YqkD	0.5
PIR_01642.1	unavailable		Uncharacterized protein	0.65
PIR_01643.1	unavailable		Mucin-1	0.09	3.2.1.14	0.1
PIR_01644.1	unavailable		Proteoglycan 4	0.17
PIR_01645.1	unavailable		Lysine-rich arabinogalactan protein 19	0.15	3.4.22.-	0.15
PIR_01646.1	unavailable	null	null	manual
PIR_01647.1	unavailable		Glucose-6-phosphate exchanger SLC37A2	0.24
PIR_01648.1	unavailable		BCL-6 corepressor-like protein 1	0.07	2.7.11.1	0.1
PIR_01649.1	unavailable		Nucleolin	0.19
PIR_01650.1	unavailable		Conserved oligomeric Golgi complex subunit 4	0.55
PIR_01651.1	unavailable		Adenylate kinase	0.39	2.7.4.3	0.4
PIR_01652.1	unavailable		V-type proton ATPase subunit H	0.4
PIR_01653.1	unavailable		Mucin-1	0.09	2.7.11.1	0.12
PIR_01654.1	unavailable	null	null	manual
PIR_01655.1	unavailable		Uncharacterized protein	0.8
PIR_01656.1	unavailable		Uncharacterized protein	0.73
PIR_01657.1	unavailable		Serine/threonine-protein kinase SIK1	0.09	2.7.11.1	0.52
PIR_01658.1	unavailable		Serine-rich adhesin for platelets	0.25
PIR_01659.1	unavailable	null	null	manual
PIR_01660.1	unavailable		NADP-specific glutamate dehydrogenase	0.23	1.4.1.4	0.26
PIR_01661.1	unavailable		Uncharacterized protein	0.64
PIR_01662.1	unavailable		Mucin-7	0.11	2.7.11.1	0.11
PIR_01663.1	unavailable		Ubiquinone/menaquinone biosynthesis C-methyltransferase UbiE	0.43	2.1.1.201, 2.1.1.163	0.43
PIR_01664.1	unavailable		Stress-induced-phosphoprotein 1	0.12	2.4.1.-	0.12
PIR_01665.1	unavailable		DDB1- and CUL4-associated factor homolog 1	0.26	2.7.11.1	0.26
PIR_01666.1	unavailable		Histidine protein methyltransferase 1 homolog	0.49	2.1.1.-	0.49
PIR_01667.1	unavailable		Uncharacterized protein	0.67
PIR_01668.1	unavailable		Uncharacterized protein	0.54
PIR_01669.1	unavailable		Ubiquitin carboxyl-terminal hydrolase 4	0.13	3.4.19.12	0.57
PIR_01670.1	unavailable		Uncharacterized protein	0.66
PIR_01671.1	unavailable		Lectin L6	0.55
PIR_01672.1	unavailable	null	null	manual
PIR_01673.1	unavailable		Ornithine decarboxylase	0.26	4.1.1.17	0.3
PIR_01674.1	unavailable		Ornithine decarboxylase	0.28	4.1.1.17	0.32
PIR_01675.1	unavailable		Uncharacterized protein	0.37
PIR_01676.1	unavailable		Uncharacterized protein	0.71
PIR_01677.1	unavailable		Alpha-1,2-mannosyltransferase MNN2	0.3	2.4.1.-	0.56
PIR_01678.1	unavailable		Uncharacterized protein	1.05
PIR_01679.1	unavailable		Protein phosphatase 1A	0.1	3.1.3.16	0.56
PIR_01680.1	unavailable		Alpha-1,2-mannosyltransferase MNN2	0.3	2.4.1.-	0.56
PIR_01681.1	unavailable		Pleckstrin homology domain-containing family F member 1	0.24
PIR_01682.1	unavailable		Acetyl-coenzyme A transporter 1	0.32
PIR_01683.1	unavailable		SCF ubiquitin ligase complex protein SKP1a	0.11
PIR_01684.1	unavailable		Uncharacterized protein YkwD	0.5
PIR_01685.1	unavailable		Gamete and mating-type specific protein A	0.3	3.4.22.-	0.3
PIR_01686.1	unavailable		Kallikrein-8	0.09	3.4.21.-	0.25
PIR_01687.1	unavailable	null	null	manual
PIR_01688.1	unavailable		Serine-rich adhesin for platelets	0.11	3.1.3.16	0.06
PIR_01689.1	unavailable		Uncharacterized protein	0.65
PIR_01690.1	unavailable		Lysophospholipid acyltransferase 5	0.19	2.3.1.-	0.19
PIR_01691.1	unavailable		Lysophospholipid acyltransferase 7	0.22	2.3.1.-	0.16
PIR_01692.1	unavailable		Septum formation protein Maf	0.11	2.1.1.-	0.05
PIR_01693.1	unavailable		Dynein heavy chain, cytoplasmic	0.17
PIR_01694.1	unavailable		Uncharacterized protein	0.69
PIR_01695.1	unavailable		Cytochrome b-245 heavy chain	0.18	1.-.-.-	0.24
PIR_01696.1	unavailable		Myosin-7	0.12
PIR_01697.1	unavailable		Uncharacterized protein	0.69
PIR_01698.1	unavailable		Peptidyl-prolyl cis-trans isomerase NIMA-interacting 1	0.25	5.2.1.8	0.57
PIR_01699.1	unavailable		Probable protein kinase UbiB	0.32	2.7.-.-	0.45
PIR_01700.1	unavailable		Uncharacterized protein	0.67
PIR_01701.1	unavailable		Diacylglycerol O-acyltransferase 2	0.21	2.3.1.22	0.23
PIR_01702.1	unavailable		Exonuclease mut-7 homolog	0.56	3.1.-.-	0.56
PIR_01703.1	unavailable		Uncharacterized protein	0.97
PIR_01704.1	unavailable		Uncharacterized protein	0.71
PIR_01705.1	unavailable		Retrotransposon-like protein 1	0.55
PIR_01706.1	unavailable		Elongation factor 1-alpha	0.46
PIR_01707.1	unavailable		Replication factor C small subunit	0.2
PIR_01708.1	unavailable		WD repeat-containing protein WRAP73	0.56
PIR_01709.1	unavailable		Zinc finger CCHC-type and RNA-binding motif-containing protein 1	0.5
PIR_01710.1	unavailable		Uncharacterized protein	0.75
PIR_01711.1	unavailable		Serine/threonine-protein phosphatase 2A regulatory subunit B'' subunit gamma	0.29
PIR_01712.1	unavailable		Uncharacterized protein	0.7
PIR_01713.1	unavailable		Probable E3 ubiquitin-protein ligase hulA	0.11	6.3.2.-	0.57
PIR_01714.1	unavailable		Hepatocyte growth factor-regulated tyrosine kinase substrate	0.25
PIR_01715.1	unavailable		Late embryogenesis abundant protein, group 3	0.23
PIR_01716.1	unavailable		Threonine dehydratase	0.42	4.3.1.19	0.79
PIR_01717.1	unavailable		Vacuolar-sorting receptor 1	0.19
PIR_01718.1	unavailable		Exocyst complex component 2	0.57
PIR_01719.1	unavailable		cGMP-specific 3',5'-cyclic phosphodiesterase	0.17	3.1.4.53	0.24
PIR_01720.1	unavailable		Phosphoserine phosphatase	0.51	3.1.3.3	0.57
PIR_01721.1	unavailable		Ribosome production factor 2 homolog	0.52
PIR_01722.1	unavailable		Eukaryotic translation initiation factor 4H	0.15
PIR_01723.1	unavailable		Proteasome subunit alpha	0.17	3.4.25.1	0.57
PIR_01724.1	unavailable		Vesicle-associated membrane protein 7	0.17
PIR_01725.1	unavailable		Uncharacterized protein	0.74
PIR_01726.1	unavailable		Presenilin-1	0.27	3.4.23.-	0.5
PIR_01727.1	unavailable		RCC1 and BTB domain-containing protein 2	0.47
PIR_01728.1	unavailable		Probable allantoicase	0.45	3.5.3.4	0.57
PIR_01729.1	unavailable		Pre-mRNA-processing factor 17	0.32
PIR_01730.1	unavailable		Pre-mRNA-splicing factor CLF1	0.24
PIR_01731.1	unavailable		40S ribosomal protein S12	0.48
PIR_01732.1	unavailable		Mitogen-activated protein kinase HOG1	0.12	2.7.12.1	0.29
PIR_01733.1	unavailable		Respiratory supercomplex factor 1, mitochondrial	0.55
PIR_01734.1	unavailable		Uncharacterized protein	0.71
PIR_01735.1	unavailable		Interferon-induced GTP-binding protein Mx1	0.16	3.6.5.5	0.24
PIR_01736.1	unavailable		Counting factor 60	0.3	3.1.3.2	0.3
PIR_01737.1	unavailable		Uncharacterized protein	0.61
PIR_01738.1	unavailable		Adenosine deaminase	0.43	3.5.4.4	0.44
PIR_01739.1	unavailable		Uncharacterized protein	0.74
PIR_01740.1	unavailable		MAP kinase-interacting serine/threonine-protein kinase 2	0.1	2.7.11.1	0.49
PIR_01741.1	unavailable		Uncharacterized protein	0.74
PIR_01742.1	unavailable		Uncharacterized protein	0.69
PIR_01743.1	unavailable		Uncharacterized protein	0.71
PIR_01744.1	unavailable		tRNA (adenine(37)-N6)-methyltransferase	0.37	2.1.1.-	0.47
PIR_01745.1	unavailable		Location of vulva defective 1	0.55
PIR_01746.1	unavailable		Histidinol-phosphate aminotransferase	0.55	2.6.1.9	0.57
PIR_01747.1	unavailable		Uncharacterized protein	0.81
PIR_01748.1	unavailable		Uncharacterized protein	0.59
PIR_01749.1	unavailable		Formin-like protein 3	0.1
PIR_01750.1	unavailable		NAD/NADP-dependent betaine aldehyde dehydrogenase	0.17	1.2.1.8	0.31
PIR_01751.1	unavailable		Flap endonuclease 1	0.63	3.1.-.-	0.67
PIR_01752.1	unavailable		Growth hormone-regulated TBC protein 1	0.11
PIR_01753.1	unavailable		Uncharacterized protein	0.79
PIR_01754.1	unavailable		Tobamovirus multiplication protein 1	0.26
PIR_01755.1	unavailable		Uncharacterized protein	0.69
PIR_01756.1	unavailable		F-box/LRR-repeat protein 15	0.15
PIR_01757.1	unavailable		Uncharacterized protein	0.72
PIR_01758.1	unavailable		Peptidyl-prolyl cis-trans isomerase FKBP5	0.23	5.2.1.8	0.48
PIR_01759.1	unavailable		Polypyrimidine tract-binding protein 1	0.2
PIR_01760.1	unavailable		Chromatin assembly factor 1 subunit A	0.32	2.7.11.1	0.1
PIR_01761.1	unavailable		Elicitin-like protein 1	0.33
PIR_01762.1	unavailable		Glycine amidinotransferase, mitochondrial	0.44	2.1.4.1	0.44
PIR_01763.1	unavailable		Putative DNA helicase INO80	0.27	3.6.4.12	0.3
PIR_01764.1	unavailable		L-threonine 3-dehydrogenase, mitochondrial	0.16	1.1.1.103	0.16
PIR_01765.1	unavailable		Actin	0.32
PIR_01766.1	unavailable		Cathepsin D	0.13	3.4.23.-	0.18
PIR_01767.1	unavailable		Probable E3 ubiquitin-protein ligase hulA	0.11	6.3.2.-	0.57
PIR_01768.1	unavailable		Uncharacterized protein	0.65
PIR_01769.1	unavailable		Mediator of RNA polymerase II transcription subunit 15	0.1	2.7.11.1	0.1
PIR_01770.1	unavailable	null	null	manual
PIR_01771.1	unavailable		Cathepsin D	0.13	3.4.23.-	0.19
PIR_01772.1	unavailable		Uncharacterized protein	0.73
PIR_01773.1	unavailable		Uncharacterized protein	0.8
PIR_01774.1	unavailable		Uncharacterized protein	0.7
PIR_01775.1	unavailable		Uncharacterized protein	0.72
PIR_01776.1	unavailable		Ubiquitin-like modifier-activating enzyme ATG7	0.45
PIR_01777.1	unavailable		BolA-like protein 2	0.26
PIR_01778.1	unavailable		Vacuolar protein sorting-associated protein 35	0.4
PIR_01779.1	unavailable		Uncharacterized protein	0.63
PIR_01780.1	unavailable		Guanylate-binding protein 1	0.27	3.6.5.-	0.47
PIR_01781.1	unavailable		Calcium uniporter protein, mitochondrial	0.4
PIR_01782.1	unavailable		Cathepsin K	0.12	3.4.22.-	0.28
PIR_01783.1	unavailable		CAAX prenyl protease 1 homolog	0.4	3.4.24.84	0.52
PIR_01784.1	unavailable		Poly [ADP-ribose] polymerase 1	0.28	2.4.2.30	0.57
PIR_01785.1	unavailable		Aspartokinase	0.26	2.7.2.4	0.43
PIR_01786.1	unavailable		Uncharacterized protein	0.66
PIR_01787.1	unavailable	null	null	manual
PIR_01788.1	unavailable		Uncharacterized protein	0.71
PIR_01789.1	unavailable		Uncharacterized protein	0.72
PIR_01790.1	unavailable	null	null	manual
PIR_01791.1	unavailable		Vacuolar protein sorting-associated protein 13A	0.17
PIR_01792.1	unavailable		Uncharacterized protein	0.66
PIR_01793.1	unavailable		Sn1-specific diacylglycerol lipase alpha	0.32	3.1.1.-	0.57
PIR_01794.1	unavailable		Ras-like GTP-binding protein YPT1	0.15
PIR_01795.1	unavailable		Uncharacterized protein	0.65
PIR_01796.1	unavailable		Uncharacterized protein	0.8
PIR_01797.1	unavailable		Uncharacterized protein	0.69
PIR_01798.1	unavailable		Uncharacterized protein	0.67
PIR_01799.1	unavailable		Uncharacterized protein	0.62
PIR_01800.1	unavailable		4-hydroxyphenylpyruvate dioxygenase	0.46	1.13.11.27	0.49
PIR_01801.1	unavailable		Uncharacterized protein	0.68
PIR_01802.1	unavailable		Uncharacterized protein	0.68
PIR_01803.1	unavailable		Uncharacterized protein	0.71
PIR_01804.1	unavailable		Solute carrier family 12 member 9	0.13
PIR_01805.1	unavailable		Calcium/calmodulin-dependent protein kinase type II subunit delta	0.1	2.7.11.1	0.34
PIR_01806.1	unavailable		Histone H3.v1	0.17	3.6.4.-	0.45
PIR_01807.1	unavailable		DNA replication ATP-dependent helicase/nuclease DNA2	0.12	3.6.4.-	0.26
PIR_01808.1	unavailable		Uncharacterized protein	0.7
PIR_01809.1	unavailable		Uncharacterized protein	0.73
PIR_01810.1	unavailable		AP-2 complex subunit sigma	0.22
PIR_01811.1	unavailable		Zinc finger BED domain-containing protein DAYSLEEPER	0.55
PIR_01812.1	unavailable		3-ketoacyl-CoA thiolase	0.23	2.3.1.16	0.36
PIR_01813.1	unavailable		U1 small nuclear ribonucleoprotein 70 kDa	0.11	5.2.1.8	0.11
PIR_01814.1	unavailable		UDP-glucose:glycoprotein glucosyltransferase	0.24	2.4.1.-	0.52
PIR_01815.1	unavailable		tRNA (adenine(37)-N6)-methyltransferase	0.4	2.1.1.-	0.52
PIR_01816.1	unavailable	null	null	manual
PIR_01817.1	unavailable		Histidine--tRNA ligase	0.5	6.1.1.21	0.5
PIR_01818.1	unavailable		Uncharacterized protein	1.39
PIR_01819.1	unavailable		Putative mediator of RNA polymerase II transcription subunit 26	0.55
PIR_01820.1	unavailable		Uncharacterized protein	0.7
PIR_01821.1	unavailable		WD repeat-containing protein 6	0.57
PIR_01822.1	unavailable		Autophagy-related protein 8	0.34
PIR_01823.1	unavailable		Ras-like GTP-binding protein YPT1	0.15
PIR_01824.1	unavailable		Protein transport protein SEC13	0.24	2.7.11.1	0.01
PIR_01825.1	unavailable		Replication factor C small subunit	0.2
PIR_01826.1	unavailable		Dual oxidase 1	0.12	1.11.1.-, 1.6.3.-	0.23
PIR_01827.1	unavailable		Glutaminyl-peptide cyclotransferase	0.55	2.3.2.5	0.55
PIR_01828.1	unavailable		Myosin-7	0.11	2.7.11.1	0.09
PIR_01829.1	unavailable		Counting factor 60	0.55
PIR_01830.1	unavailable		Uncharacterized protein C7orf50 homolog	0.55
PIR_01831.1	unavailable		Uncharacterized protein	0.73
PIR_01832.1	unavailable		Protein ERGIC-53	0.24
PIR_01833.1	unavailable		Uncharacterized protein	0.83
PIR_01834.1	unavailable		ATP-dependent RNA helicase DBP7	0.17	3.6.4.13	0.57
PIR_01835.1	unavailable		Uncharacterized protein	0.7
PIR_01836.1	unavailable		Uncharacterized protein	0.66
PIR_01837.1	unavailable		Uncharacterized protein	0.54
PIR_01838.1	unavailable		Uncharacterized protein	1.21
PIR_01839.1	unavailable		Uncharacterized protein	0.71
PIR_01840.1	unavailable		Uncharacterized protein	0.7
PIR_01841.1	unavailable		Echinoderm microtubule-associated protein-like 4	0.14
PIR_01842.1	unavailable		Protein translation factor SUI1 homolog	0.28
PIR_01843.1	unavailable		54S ribosomal protein L51, mitochondrial	0.57
PIR_01844.1	unavailable		Uncharacterized protein	0.64
PIR_01845.1	unavailable		Serine/threonine-protein kinase TEL1	0.15	2.7.11.1	0.55
PIR_01846.1	unavailable		Uncharacterized protein	0.72
PIR_01847.1	unavailable		Methyltransferase-like protein 22	0.56	2.1.1.-	0.56
PIR_01848.1	unavailable		Fatty acid oxidation complex subunit alpha	0.21	5.1.2.3, 4.2.1.17, 1.1.1.35	0.17
PIR_01849.1	unavailable		Ribosomal protein L15	0.77
PIR_01850.1	unavailable		Myosin-11	0.1	2.7.11.1	0.09
PIR_01851.1	unavailable		Jerky protein homolog-like	0.17
PIR_01852.1	unavailable		DNA gyrase subunit B	0.27	5.99.1.3	0.57
PIR_01853.1	unavailable		Ubiquitin-conjugating enzyme E2 variant 2	0.26
PIR_01854.1	unavailable		Uncharacterized protein	0.7
PIR_01855.1	unavailable		Probable nicotinate-nucleotide adenylyltransferase	0.5	2.7.7.18	0.5
PIR_01856.1	unavailable		D-aminoacyl-tRNA deacylase	0.45	3.1.1.96	0.45
PIR_01857.1	unavailable		Long-chain-fatty-acid--CoA ligase 1	0.1	6.2.1.3	0.35
PIR_01858.1	unavailable		NADH dehydrogenase [ubiquinone] 1 beta subcomplex subunit 2	0.55
PIR_01859.1	unavailable		Proteasome-activating nucleotidase	0.14	3.6.4.6	0.12
PIR_01860.1	unavailable		Peptidyl-prolyl cis-trans isomerase A	0.18	5.2.1.8	0.57
PIR_01861.1	unavailable		Uncharacterized protein	0.8
PIR_01862.1	unavailable		SWI/SNF-related matrix-associated actin-dependent regulator of chromatin subfamily B member 1	0.42
PIR_01863.1	unavailable		Frataxin, mitochondrial	0.4	1.16.3.1	0.53
PIR_01864.1	unavailable		Uncharacterized protein	0.66
PIR_01865.1	unavailable		Uncharacterized protein	0.68
PIR_01866.1	unavailable		Myosin-4	0.1
PIR_01867.1	unavailable		Forkhead box protein P2	0.14	2.7.11.1	0.11
PIR_01868.1	unavailable		Carboxypeptidase Y homolog A	0.2	3.4.16.-	0.33
PIR_01869.1	unavailable		Uncharacterized protein	0.7
PIR_01870.1	unavailable		Endochitinase A	0.08	2.7.11.1	0.1
PIR_01871.1	unavailable		Probable E3 ubiquitin-protein ligase hulA	0.11	6.3.2.-	0.57
PIR_01872.1	unavailable		Uncharacterized protein	0.53	3.1.2.15	0.05
PIR_01873.1	unavailable		Thymidine kinase	0.53	2.7.1.21	0.57
PIR_01874.1	unavailable		Suppressor protein SRP40	0.22
PIR_01875.1	unavailable		Uncharacterized protein	0.68
PIR_01876.1	unavailable		Uncharacterized protein	0.93
PIR_01877.1	unavailable		Uncharacterized protein	0.88
PIR_01878.1	unavailable		Uncharacterized protein	0.73
PIR_01879.1	unavailable		Uncharacterized protein	0.97
PIR_01880.1	unavailable		Uncharacterized protein	0.79
PIR_01881.1	unavailable		DNA damage-binding protein 1	0.25
PIR_01882.1	unavailable		Vam6/Vps39-like protein	0.26
PIR_01883.1	unavailable		Uncharacterized protein	0.67
PIR_01884.1	unavailable		Nucleolar protein 10	0.09	3.2.1.-	0.07
PIR_01885.1	unavailable		ATP-dependent RNA helicase DDX1	0.45	3.6.4.13	0.57
PIR_01886.1	unavailable		Annexin A7	0.1	3.4.22.-	0.07
PIR_01887.1	unavailable		cAMP-dependent protein kinase catalytic subunit alpha	0.11	2.7.11.1	0.32
PIR_01888.1	unavailable		rRNA-processing protein UTP23 homolog	0.37
PIR_01889.1	unavailable		Cathepsin L1	0.09	3.4.22.-	0.37
PIR_01890.1	unavailable		Uncharacterized protein	1.05
PIR_01891.1	unavailable		Cystine/glutamate transporter	0.21
PIR_01892.1	unavailable		Pre-mRNA-processing factor 39	0.34
PIR_01893.1	unavailable		Angiomotin	0.3
PIR_01894.1	unavailable		V-type proton ATPase subunit F	0.47
PIR_01895.1	unavailable		Probable phospholipid-transporting ATPase IIB	0.11	3.6.3.1	0.54
PIR_01896.1	unavailable		ADP-ribosylation factor 1	0.18	6.3.2.-	0.09
PIR_01897.1	unavailable		Polypyrimidine tract-binding protein 1	0.2
PIR_01898.1	unavailable		Uncharacterized protein	0.97
PIR_01899.1	unavailable		Uncharacterized protein	0.77
PIR_01900.1	unavailable	null	null	manual
PIR_01901.1	unavailable		Putative uncharacterized protein	0.33
PIR_01902.1	unavailable		Uncharacterized protein	0.65
PIR_01903.1	unavailable		Transmembrane protein	0.29
PIR_01904.1	unavailable		Cullin-3	0.16
PIR_01905.1	unavailable		WD repeat-containing protein 46	0.37
PIR_01906.1	unavailable		Type II inositol 3,4-bisphosphate 4-phosphatase	0.2	3.1.3.66	0.28
PIR_01907.1	unavailable		Brefeldin A-inhibited guanine nucleotide-exchange protein 1	0.12
PIR_01908.1	unavailable		Probable E3 ubiquitin ligase complex SCF subunit sconB	0.29
PIR_01909.1	unavailable		Uncharacterized protein	0.67
PIR_01910.1	unavailable		Uncharacterized protein	1.2
PIR_01911.1	unavailable		WAS/WASL-interacting protein family member 2	0.22
PIR_01912.1	unavailable		Uncharacterized protein	0.66
PIR_01913.1	unavailable		Uncharacterized protein	0.67
PIR_01914.1	unavailable		Dual specificity protein phosphatase CDC14A	0.15	3.1.3.16, 3.1.3.48	0.34
PIR_01915.1	unavailable		Aromatic peroxygenase	0.3	1.11.1.-	0.3
PIR_01916.1	unavailable		Uncharacterized protein	0.69
PIR_01917.1	unavailable		Transcriptional activator Myb	0.19
PIR_01918.1	unavailable		Meiosis expressed gene 1 protein homolog	0.57
PIR_01919.1	unavailable		Peptidyl-prolyl cis-trans isomerase FKBP5	0.21	5.2.1.8	0.46
PIR_01920.1	unavailable		Heme oxygenase 1	0.29	1.14.14.18	0.57
PIR_01921.1	unavailable		TBC1 domain family member 12	0.12
PIR_01922.1	unavailable		Adenylate cyclase, terminal-differentiation specific	0.13	2.1.1.43	0.13
PIR_01923.1	unavailable		Germinal-center associated nuclear protein	0.23	2.3.1.-	0.13
PIR_01924.1	unavailable		Serrate RNA effector molecule	0.55
PIR_01925.1	unavailable		Uncharacterized protein	0.89
PIR_01926.1	unavailable		Uncharacterized protein	0.55	3.1.4.-	0.23
PIR_01927.1	unavailable		Parafibromin	0.32
PIR_01928.1	unavailable		Peptidyl-prolyl cis-trans isomerase-like 1	0.13	5.2.1.8	0.5
PIR_01929.1	unavailable		Uncharacterized protein	0.85
PIR_01930.1	unavailable		Syntaxin-18	0.57
PIR_01931.1	unavailable		Uncharacterized protein	0.64
PIR_01932.1	unavailable		Uncharacterized protein	0.8
PIR_01933.1	unavailable		Amidophosphoribosyltransferase	0.33	2.4.2.14	0.37
PIR_01934.1	unavailable		Exportin-2	0.35
PIR_01935.1	unavailable		Cortactin-binding protein 2	0.13	2.7.11.1	0.12
PIR_01936.1	unavailable		Uncharacterized protein	0.66
PIR_01937.1	unavailable		G2/mitotic-specific cyclin-B2	0.14
PIR_01938.1	unavailable		Dynein heavy chain, cytoplasmic	0.17
PIR_01939.1	unavailable		Dynein regulatory complex subunit 7	0.51
PIR_01940.1	unavailable		60S acidic ribosomal protein P1	0.26
PIR_01941.1	unavailable		Uncharacterized protein	1.08
PIR_01942.1	unavailable		Serine/threonine-protein kinase 4	0.14	2.7.11.1	0.4
PIR_01943.1	unavailable		YTH domain-containing family protein 2	0.27
PIR_01944.1	unavailable		Uncharacterized protein	0.74
PIR_01945.1	unavailable		Proteasome-activating nucleotidase	0.15
PIR_01946.1	unavailable		Methionine synthase	0.27	2.1.1.13	0.29
PIR_01947.1	unavailable	null	null	manual
PIR_01948.1	unavailable		Uncharacterized protein	0.91
PIR_01949.1	unavailable		Methylmalonyl-CoA mutase, mitochondrial	0.17	5.4.99.2	0.43
PIR_01950.1	unavailable		Neurobeachin	0.12	2.7.10.-	0.06
PIR_01951.1	unavailable		tRNA (guanine-N(7)-)-methyltransferase	0.56	2.1.1.33	0.57
PIR_01952.1	unavailable		DNA repair protein complementing XP-A cells	0.3
PIR_01953.1	unavailable		Uncharacterized protein	0.7
PIR_01954.1	unavailable		Solute carrier family 35 member F5	0.28
PIR_01955.1	unavailable		Protein PNS1	0.47
PIR_01956.1	unavailable		Uncharacterized protein	0.93
PIR_01957.1	unavailable		Uncharacterized protein	0.67
PIR_01958.1	unavailable		F-box/LRR-repeat protein 2	0.14
PIR_01959.1	unavailable		Signal recognition particle subunit SRP72	0.57
PIR_01960.1	unavailable		50S ribosomal protein L19	0.5
PIR_01961.1	unavailable		Putative chloroquine resistance transporter	0.22
PIR_01962.1	unavailable		1-acyl-sn-glycerol-3-phosphate acyltransferase delta	0.2	2.3.1.51	0.45
PIR_01963.1	unavailable		Calcium/calmodulin-dependent protein kinase type II subunit delta	0.1	2.7.11.1	0.44
PIR_01964.1	unavailable		Uncharacterized protein	0.76
PIR_01965.1	unavailable		Sodium-coupled neutral amino acid transporter 2	0.14
PIR_01966.1	unavailable		Pre-mRNA-splicing factor 38B	0.39
PIR_01967.1	unavailable		Lissencephaly-1 homolog	0.14
PIR_01968.1	unavailable		Uncharacterized protein	0.67
PIR_01969.1	unavailable		Uncharacterized protein	0.68
PIR_01970.1	unavailable		Adenylyl cyclase-associated protein 1	0.27
PIR_01971.1	unavailable	null	null	manual
PIR_01972.1	unavailable		Putative mediator of RNA polymerase II transcription subunit 26	0.15
PIR_01973.1	unavailable		Myosin-11	0.1	2.7.11.1	0.05
PIR_01974.1	unavailable		Corepressor interacting with RBPJ 1	0.22
PIR_01975.1	unavailable		Serine/threonine-protein kinase Sgk1	0.12	2.7.11.1	0.36
PIR_01976.1	unavailable		Peptidyl-prolyl cis-trans isomerase D	0.21	5.2.1.8	0.57
PIR_01977.1	unavailable		Probable beta-glucosidase I	0.12	3.2.1.21	0.4
PIR_01978.1	unavailable		Phospholipase DDHD1	0.22	3.1.1.-	0.42
PIR_01979.1	unavailable		Defective in cullin neddylation protein 1	0.22
PIR_01980.1	unavailable		Uncharacterized protein	0.71
PIR_01981.1	unavailable		Cyclin-dependent kinase 1	0.18	2.7.11.22, 2.7.11.23	0.33
PIR_01982.1	unavailable		Uncharacterized protein	0.7
PIR_01983.1	unavailable		Uncharacterized protein	0.72
PIR_01984.1	unavailable		Major facilitator superfamily domain-containing protein 12	0.39
PIR_01985.1	unavailable		Transmembrane protein 41B	0.31
PIR_01986.1	unavailable		MAP kinase-activating death domain protein	0.13
PIR_01987.1	unavailable		Uncharacterized protein	0.81
PIR_01988.1	unavailable		Uncharacterized protein	0.69
PIR_01989.1	unavailable		DNA repair and recombination protein RadA	0.25
PIR_01990.1	unavailable		Probable exo-1,4-beta-xylosidase xlnD	0.12	3.2.1.21	0.41
PIR_01991.1	unavailable		Uncharacterized protein	0.67
PIR_01992.1	unavailable		Ras-related protein Rab-7a	0.11
PIR_01993.1	unavailable		Aladin	0.57
PIR_01994.1	unavailable		Peroxisomal biogenesis factor 6	0.13	3.6.4.6	0.12
PIR_01995.1	unavailable		Uncharacterized protein	0.91
PIR_01996.1	unavailable		Transmembrane protein 145	0.55
PIR_01997.1	unavailable		Uncharacterized protein	0.72
PIR_01998.1	unavailable		Uncharacterized protein	0.7
[truncated: 15,729 more rows]

## Sheet: Result from pipeline a0.5
	Confidence Level (from A to E) A: Confidence Level – Very High (Swissprot score >06) B: Confidence Level – High (Swissprot score <0,6 p Stramenopiles) C: Confidence Level – Medium (–Swissprot 0,1 < score < 0,6 Fungi/ No Swissprot > 0,6) D: Confidence Level – Low (No Swissprot 0,1<score < 0,6 Stramenopiles or Fungi) E: Confidence Level –Very Low (0,1<score < 0,6 Evidence in the literature)
	Genes	Status	Name	Product	Score	EC Number(s)	Score	Swissprot (S) UniprotKB(U)	Confidence Level
	PIR_00997.1	unavailable		Phospholipase D alpha 1	0.21	3.1.4.4	0.62	S	A
	PIR_01716.1	unavailable		Threonine dehydratase	0.42	4.3.1.19	0.79	U	C
	PIR_01751.1	unavailable		Flap endonuclease 1	0.63	3.1.-.-	0.67	S	A
	PIR_02057.1	unavailable		Aspartyl/glutamyl-tRNA(Asn/Gln) amidotransferase subunit B	0.48	6.3.5.-	0.62	S	A
	PIR_02237.1	unavailable		Flap endonuclease 1	0.63	3.1.-.-	0.71	S	A
	PIR_02454.1	unavailable		Histone-lysine N-methyltransferase, H3 lysine-79 specific	0.71	2.1.1.43	0.71	U	C
	PIR_03133.1	unavailable		Peroxiredoxin	0.12	1.11.1.15	0.64	S	A
	PIR_04140.1	unavailable		Alpha-tubulin N-acetyltransferase	0.35	2.3.1.108	0.62	S	A
	PIR_04487.1	unavailable		Adenylosuccinate synthetase	0.44	6.3.4.4	0.64	S	A
	PIR_04497.1	unavailable		Protein disulfide-isomerase	0.68	5.3.4.1	0.68	U	C
	PIR_04567.1	unavailable		Flap endonuclease 1	0.56	3.1.-.-	0.64	S	A
	PIR_05106.1	unavailable		Rhomboid-like protein	0.96	3.4.21.-	0.96	U	C
	PIR_05111.1	unavailable		Phosphatidate cytidylyltransferase	0.72	2.7.7.41	0.85	U	C
	PIR_06035.1	unavailable		Phosphodiesterase	0.7	3.1.4.-	0.7	U	C
	PIR_06134.1	unavailable		Arginine biosynthesis bifunctional protein ArgJ	0.36	2.3.1.1, 2.3.1.35	0.64	S	A
	PIR_06586.1	unavailable		Phosphatidate cytidylyltransferase	0.61	2.7.7.41	0.75	U	C
	PIR_06699.1	unavailable		GMP reductase	0.59	1.7.1.7	0.62	S	A
	PIR_06835.1	unavailable		Phospholipase D alpha 1	0.21	3.1.4.4	0.62	S	A
	PIR_07224.1	unavailable		Lipoyl synthase, mitochondrial	0.53	2.8.1.8	0.67	S	A
	PIR_07498.1	unavailable		ATP-dependent zinc metalloprotease FtsH	0.49	3.4.24.-	0.64	S	A
	PIR_07529.1	unavailable		Inosine triphosphate pyrophosphatase	0.4	3.6.1.19	0.62	S	A
	PIR_07932.1	unavailable		Serine/threonine-protein kinase PKZ1	0.15	2.7.11.1	0.66	S	A
	PIR_08534.1	unavailable		Flap endonuclease 1	0.61	3.1.-.-	0.71	S	A
	PIR_08705.1	unavailable		Chorismate synthase	0.71	4.2.3.5	0.63	U	C
	PIR_09142.1	unavailable		Peroxiredoxin	0.14	1.11.1.15	0.64	S	A
	PIR_09764.1	unavailable		Phosphatidate cytidylyltransferase	0.75	2.7.7.41	0.73	U	C
	PIR_10049.1	unavailable		Peroxiredoxin	0.14	1.11.1.15	0.64	S	A
	PIR_10442.1	unavailable		Phospholipase D alpha 1	0.21	3.1.4.4	0.62	S	A
	PIR_10578.1	unavailable		Peroxiredoxin	0.14	1.11.1.15	0.64	S	A
	PIR_10860.1	unavailable		4-hydroxybenzoate polyprenyltransferase, mitochondrial	0.76	2.5.1.39	0.74	U	C
	PIR_11395.1	unavailable		DNA-directed RNA polymerase subunit beta'	0.17	2.7.7.6	0.64	S	A
	PIR_11405.1	unavailable		tRNA (guanine(37)-N1)-methyltransferase	0.58	2.1.1.228	0.66	S	A
	PIR_11425.1	unavailable		Imidazoleglycerol-phosphate dehydratase	0.62	4.2.1.19	0.62	S	A
	PIR_11441.1	unavailable		Imidazoleglycerol-phosphate dehydratase	0.62	4.2.1.19	0.62	S	A
	PIR_11742.1	unavailable		Purple acid phosphatase	0.74	3.1.3.2	0.88	S	A
	PIR_11984.1	unavailable		Purple acid phosphatase	0.74	3.1.3.2	0.88	U	C
	PIR_12655.1	unavailable		Imidazoleglycerol-phosphate dehydratase	0.65	4.2.1.19	0.65	U	C
	PIR_12912.1	unavailable		Phosphatidate cytidylyltransferase	0.76	2.7.7.41	0.76	U	C
	PIR_12961.1	unavailable		Aminoacylase-1	0.72	3.5.1.14	0.81	U	C
	PIR_13180.1	unavailable		Imidazoleglycerol-phosphate dehydratase	0.65	4.2.1.19	0.65	S	A
	PIR_13240.1	unavailable		Imidazoleglycerol-phosphate dehydratase	0.62	4.2.1.19	0.62	S	A
	PIR_13844.1	unavailable		Purple acid phosphatase	0.72	3.1.3.2	0.86	U	C
	PIR_14208.1	unavailable		25S rRNA adenine-N(1) methyltransferase	0.35	2.1.1.-	0.61	U	C
	PIR_14408.1	unavailable		Elongation of fatty acids protein	0.85	2.3.1.199	0.93	U	C
	PIR_14568.1	unavailable		Serine protease	0.66	3.4.21.-	0.66	U	C
	PIR_15126.1	unavailable		Poly [ADP-ribose] polymerase	0.79	2.4.2.30	0.79	U	C
	PIR_15451.1	unavailable		Imidazoleglycerol-phosphate dehydratase	0.65	4.2.1.19	0.65	S	A
	PIR_15502.1	unavailable		Endonuclease III homolog	0.71	3.2.2.-, 4.2.99.18	0.71	U	C
	PIR_15509.1	unavailable		Carboxylic ester hydrolase	0.65	3.1.1.-	0.65	U	C
	PIR_15664.1	unavailable		Carboxypeptidase	0.77	3.4.16.-	0.91	U	C
	PIR_15698.1	unavailable		Threonylcarbamoyl-AMP synthase	0.79	2.7.7.87	0.79	U	C
	PIR_16204.1	unavailable		Phosphodiesterase	0.8	3.1.4.-	0.8	U	C
	PIR_16213.1	unavailable		Purple acid phosphatase	0.8	3.1.3.2	0.94	U	C
	PIR_16260.1	unavailable		Imidazoleglycerol-phosphate dehydratase	0.65	4.2.1.19	0.65	S	A
	PIR_16264.1	unavailable		Glycylpeptide N-tetradecanoyltransferase	0.79	2.3.1.97	0.86	U	C
	PIR_16265.1	unavailable		Glycylpeptide N-tetradecanoyltransferase	0.79	2.3.1.97	0.86	U	C
	PIR_16594.1	unavailable		NAD(P)H-hydrate epimerase	0.62	5.1.99.6	0.62	S	A
	PIR_16854.1	unavailable		Phosphodiesterase	0.94	3.1.4.-	0.94	S	A
	PIR_17081.1	unavailable		Glucanase	0.91	3.2.1.-	0.91	U	C
	PIR_17233.1	unavailable		Glucanase	0.91	3.2.1.-	0.91	U	C
	PIR_17445.1	unavailable		tRNA-dihydrouridine(47) synthase [NAD(P)(+)]	0.65	1.3.1.-	0.65	U	C
	PIR_17446.1	unavailable		Ribokinase	0.73	2.7.1.15	0.72	U	C
	PIR_17473.1	unavailable		rRNA adenine N(6)-methyltransferase	0.79	2.1.1.-	0.79	U	C
	PIR_17481.1	unavailable		Phospholipid-transporting ATPase	0.8	3.6.3.1	0.8	U	C
	PIR_17604.1	unavailable		Phospholipid-transporting ATPase	0.79	3.6.3.1	0.79	U	C
	PIR_17695.1	unavailable		DNA-directed RNA polymerase subunit	0.79	2.7.7.6	0.79	U	C

## Sheet: Result ppln sc 0.1-0.6 a 0.5
data from Merlin 18/10/2016
Genes	Status	Name	Product	Score	EC Number(s)	Score	Swissprot (S) UniprotKB(U)	Stramenopiles (S) Fungi ( F)	Confidence Level
PIR_00001.1	unavailable		Mitochondrial cardiolipin hydrolase	0.57	3.1.-.-	0.57
PIR_00005.1	unavailable		Sn1-specific diacylglycerol lipase beta	0.57	3.1.1.-	0.57
PIR_00008.1	unavailable		Homoserine O-acetyltransferase	0.48	2.3.1.31	0.48
PIR_00009.1	unavailable		Ubiquitin carboxyl-terminal hydrolase 4	0.17	3.4.19.12	0.56
PIR_00013.1	unavailable		Sulfite reductase [NADPH] flavoprotein alpha-component	0.21	1.8.1.2	0.21
PIR_00017.1	unavailable		Ribonucleases P/MRP protein subunit POP1	0.55	3.1.26.5	0.55
PIR_00018.1	unavailable		NAD-dependent protein deacetylase	0.17	3.5.1.-	0.56
PIR_00020.1	unavailable		tRNA (guanine(26)-N(2))-dimethyltransferase	0.49	2.1.1.216	0.52
PIR_00030.1	unavailable		Calpain-3	0.14	3.4.22.-	0.33
PIR_00032.1	unavailable		Glutamyl-tRNA(Gln) amidotransferase subunit A	0.49	6.3.5.7	0.49
PIR_00034.1	unavailable		5-formyltetrahydrofolate cyclo-ligase	0.29	6.3.3.2	0.46
PIR_00041.1	unavailable		Chromodomain-helicase-DNA-binding protein 8	0.1	3.6.4.12	0.34
PIR_00049.1	unavailable		Signal peptidase complex subunit 1	0.5	3.4.-.-	0.57
PIR_00051.1	unavailable		Mitochondrial cardiolipin hydrolase	0.55	3.1.-.-	0.55
PIR_00055.1	unavailable		Peroxisomal acyl-coenzyme A oxidase 1	0.18	1.3.3.6	0.5
PIR_00059.1	unavailable		Desumoylating isopeptidase 2	0.47	3.4.-.-	0.57
PIR_00062.1	unavailable		Ubiquitin-protein ligase E3A	0.31	6.3.2.-	0.57
PIR_00063.1	unavailable		3-hydroxy-3-methylglutaryl-coenzyme A reductase	0.33	1.1.1.88	0.33
PIR_00064.1	unavailable		Holo-[acyl-carrier-protein] synthase	0.5	2.7.8.7	0.5
PIR_00067.1	unavailable		Putative methyltransferase NSUN7	0.24	2.1.1.-	0.52
PIR_00068.1	unavailable		Leucine-rich repeat receptor-like protein kinase PEPR1	0.08	2.7.11.1	0.5
PIR_00072.1	unavailable		Di-N-acetylchitobiase	0.32	3.2.1.-	0.45
PIR_00074.1	unavailable		5'-AMP-activated protein kinase catalytic subunit alpha-2	0.1	2.7.11.1	0.47
PIR_00076.1	unavailable		Ribose-phosphate pyrophosphokinase	0.37	2.7.6.1	0.57
PIR_00077.1	unavailable		Uncharacterized helicase C694.02	0.15	3.6.4.-	0.37
PIR_00079.1	unavailable		Alcohol dehydrogenase	0.15	1.1.1.1	0.28
PIR_00083.1	unavailable		Sulfate/thiosulfate import ATP-binding protein CysA	0.1	3.6.3.-	0.25
PIR_00087.1	unavailable		Myosin-7	0.11	2.7.11.1	0.11
PIR_00092.1	unavailable		Bifunctional arginine demethylase and lysyl-hydroxylase JMJD6	0.23	1.14.11.-	0.37
PIR_00095.1	unavailable		Ribosomal large subunit pseudouridine synthase D	0.14	5.4.99.-	0.16
PIR_00102.1	unavailable		Trans-1,2-dihydrobenzene-1,2-diol dehydrogenase	0.28	1.1.1.179, 1.3.1.20	0.28
PIR_00111.1	unavailable		tRNA (guanosine(18)-2'-O)-methyltransferase	0.42	2.1.1.34	0.42
PIR_00113.1	unavailable		ATP-dependent RNA helicase DBP2	0.14	3.6.4.13	0.35
PIR_00117.1	unavailable		Serine/threonine-protein kinase PLK4	0.14	2.7.11.1	0.45
PIR_00118.1	unavailable		Ceramide synthase 4	0.13	2.3.1.24	0.28
PIR_00124.1	unavailable		Protein SERAC1	0.4	2.7.9.3	0.23
PIR_00125.1	unavailable		Adenylate cyclase, terminal-differentiation specific	0.22	4.6.1.1	0.22
PIR_00126.1	unavailable		Micronuclear linker histone polyprotein	0.11	2.7.11.1	0.17
PIR_00127.1	unavailable		Glutamate--tRNA ligase	0.45	6.1.1.17	0.57
PIR_00129.1	unavailable		L-seryl-tRNA(Sec) kinase	0.53	2.7.1.164	0.53
PIR_00132.1	unavailable		Tyrosine-protein kinase Fyn	0.11	2.7.11.1	0.34
PIR_00135.1	unavailable		Dentin sialophosphoprotein	0.26	3.2.1.14	0.15
PIR_00137.1	unavailable		E3 ubiquitin-protein ligase RNF181	0.37	6.3.2.-	0.52
PIR_00143.1	unavailable		Carnitine O-palmitoyltransferase 2, mitochondrial	0.17	2.3.1.21	0.32
PIR_00145.1	unavailable		Phosphopantothenate--cysteine ligase	0.19	6.3.2.5	0.51
PIR_00152.1	unavailable		Phosphatidylinositol 4-phosphate 5-kinase type-1 beta	0.15	2.7.1.68	0.53
PIR_00155.1	unavailable		Glutathione S-transferase omega-like 2	0.26	2.5.1.18, 1.8.5.1	0.37
PIR_00170.1	unavailable		Thiamine-phosphate synthase	0.47	2.5.1.3	0.48
PIR_00179.1	unavailable		FAD-linked sulfhydryl oxidase ALR	0.29	1.8.3.2	0.57
PIR_00182.1	unavailable		Serine/threonine-protein kinase PLK4	0.19	2.7.11.1	0.34
PIR_00185.1	unavailable		Serine/threonine-protein kinase PLK4	0.13	2.7.11.1	0.44
PIR_00186.1	unavailable		Maternal embryonic leucine zipper kinase	0.1	2.7.11.1	0.49
PIR_00204.1	unavailable		NADPH dehydrogenase	0.21	1.6.99.1	0.33
PIR_00223.1	unavailable		Mitogen-activated protein kinase kinase kinase 7	0.1	2.7.11.1	0.37
PIR_00224.1	unavailable		Inosine-5'-monophosphate dehydrogenase	0.41	1.1.1.205	0.51
PIR_00225.1	unavailable		GDP-mannose 4,6-dehydratase	0.2	4.2.1.47	0.46
PIR_00226.1	unavailable		Uncharacterized serine-rich protein C215.13	0.11	3.2.1.14	0.19
PIR_00228.1	unavailable		Isocitrate lyase	0.42	4.1.3.1	0.3
PIR_00229.1	unavailable		Peptidyl-prolyl cis-trans isomerase A	0.15	5.2.1.8	0.57
PIR_00230.1	unavailable		Palmitoyl-protein thioesterase 1	0.32	3.1.2.22	0.36
PIR_00231.1	unavailable		Dual specificity phosphatase DUPD1	0.12	3.1.3.16, 3.1.3.48	0.52
PIR_00232.1	unavailable		Neurofilament medium polypeptide	0.11	2.7.11.1	0.11
PIR_00235.1	unavailable		NEDD8-activating enzyme E1 catalytic subunit	0.15	6.3.2.-	0.23
PIR_00236.1	unavailable		tRNA-2-methylthio-N(6)-dimethylallyladenosine synthase	0.42	2.8.4.3	0.43
PIR_00238.1	unavailable		Serine/threonine-protein phosphatase 4 catalytic subunit	0.14	3.1.3.16	0.57
PIR_00239.1	unavailable		Isoaspartyl peptidase/L-asparaginase	0.14	3.5.1.26	0.29
PIR_00244.1	unavailable		Lipid A export ATP-binding/permease protein MsbA	0.1	3.6.3.-	0.16
PIR_00245.1	unavailable		Lipid A export ATP-binding/permease protein MsbA	0.2	3.6.3.-	0.24
PIR_00247.1	unavailable		7,8-dihydro-8-oxoguanine triphosphatase	0.57	3.6.1.56, 3.6.1.55	0.57
PIR_00249.1	unavailable		Endo-1,3(4)-beta-glucanase 1	0.32	3.2.1.6	0.57
PIR_00250.1	unavailable		Sphingomyelinase C	0.21	3.1.4.12	0.29
PIR_00253.1	unavailable		Glutamine synthetase	0.27	6.3.1.2	0.51
PIR_00254.1	unavailable		Probable crotonobetaine/carnitine-CoA ligase	0.21	6.2.1.-	0.38
PIR_00255.1	unavailable		Putative acetyl-hydrolase LipR	0.2	3.1.1.-	0.4
PIR_00257.1	unavailable		Methylthioribose-1-phosphate isomerase	0.44	5.3.1.23	0.5
PIR_00259.1	unavailable		Fanconi-associated nuclease 1 homolog	0.32	3.1.21.-, 3.1.4.1	0.32
PIR_00263.1	unavailable		Enolase	0.33	4.2.1.11	0.57
PIR_00265.1	unavailable		Deoxycytidylate deaminase	0.37	3.5.4.12	0.47
PIR_00270.1	unavailable		Bromodomain testis-specific protein	0.13	2.3.1.48	0.2
PIR_00271.1	unavailable		Forkhead box protein P2	0.12	2.7.11.1	0.12
PIR_00272.1	unavailable		U1 small nuclear ribonucleoprotein 70 kDa	0.15	5.2.1.8	0.12
PIR_00280.1	unavailable		Fibrillarin-like rRNA/tRNA 2'-O-methyltransferase	0.26	2.1.1.-	0.44
PIR_00282.1	unavailable		Beta-1,4-galactosyltransferase 3	0.18	2.4.1.-	0.18
PIR_00283.1	unavailable		ATP-dependent RNA helicase ROK1	0.14	3.6.4.13	0.57
PIR_00288.1	unavailable		Cytochrome c oxidase assembly factor 7	0.2	3.5.2.6	0.25
PIR_00292.1	unavailable		Short-chain dehydrogenase/reductase 3	0.1	1.-.-.-	0.22
PIR_00293.1	unavailable		Protein O-mannosyl-transferase 2	0.18	2.4.1.109	0.36
PIR_00295.1	unavailable		5'-3' exoribonuclease 2	0.18	3.1.13.-	0.23
PIR_00303.1	unavailable		Uncharacterized protein	0.58	2.3.2.6	0.11
PIR_00308.1	unavailable		Trimethylguanosine synthase	0.57	2.1.1.-	0.57
PIR_00309.1	unavailable		Ubiquitin-conjugating enzyme E2 2	0.18	2.3.2.23	0.46
PIR_00316.1	unavailable		Ubiquitin-conjugating enzyme E2 2	0.13	2.3.2.23	0.48
PIR_00325.1	unavailable		DNA polymerase	0.16	2.7.7.7	0.49
PIR_00326.1	unavailable		Probable ATP-dependent RNA helicase spindle-E	0.14	3.6.4.13	0.56
PIR_00327.1	unavailable		Ubiquitin-conjugating enzyme E2 2	0.16	2.3.2.23	0.48
PIR_00328.1	unavailable		Serine/threonine-protein kinase PKZ1	0.19	2.7.11.1	0.53
PIR_00335.1	unavailable		Dolichyl-diphosphooligosaccharide--protein glycosyltransferase 48 kDa subunit	0.52	2.4.99.18	0.57
PIR_00342.1	unavailable		Alpha-1,2-mannosyltransferase MNN2	0.22	2.4.1.-	0.57
PIR_00347.1	unavailable		1-aminocyclopropane-1-carboxylate oxidase	0.12	1.14.17.4	0.21
PIR_00349.1	unavailable		Dual specificity protein phosphatase 6	0.12	3.1.3.16, 3.1.3.48	0.52
PIR_00351.1	unavailable		Probable feruloyl esterase A	0.16	3.1.1.-	0.25
PIR_00354.1	unavailable		SUMO-activating enzyme subunit 1	0.2	6.2.1.45	0.39
PIR_00358.1	unavailable		Cyclic pyranopterin monophosphate synthase	0.41	4.1.99.18	0.57
PIR_00360.1	unavailable		Pyrroline-5-carboxylate reductase	0.37	1.5.1.2	0.56
PIR_00363.1	unavailable		ATP-dependent DNA helicase MPH1	0.16	3.6.4.12	0.24
PIR_00364.1	unavailable		Aspartate aminotransferase	0.18	2.6.1.1	0.22
PIR_00371.1	unavailable		Acyl-protein thioesterase 1	0.36	3.1.2.-	0.47
PIR_00377.1	unavailable		Chitobiosyldiphosphodolichol beta-mannosyltransferase	0.48	2.4.1.142	0.48
PIR_00382.1	unavailable		Metalloendopeptidase OMA1, mitochondrial	0.43	3.4.24.-	0.57
PIR_00388.1	unavailable		Ufm1-specific protease 2	0.29	3.4.22.-	0.54
PIR_00391.1	unavailable		Histone deacetylase 4	0.18	3.5.1.98	0.51
PIR_00396.1	unavailable		Lipid A export ATP-binding/permease protein MsbA	0.16	3.6.3.-	0.16
PIR_00397.1	unavailable		Arylsulfatase K	0.55	3.1.6.-	0.55
PIR_00412.1	unavailable		Glyceraldehyde-3-phosphate dehydrogenase	0.35	1.2.1.12	0.47
PIR_00414.1	unavailable		Serine/threonine-protein kinase Sgk1	0.11	2.7.11.1	0.42
PIR_00415.1	unavailable		Titin	0.56	2.7.11.1	0.56
PIR_00416.1	unavailable		Phosphoribosylformylglycinamidine cyclo-ligase	0.31	6.3.3.1	0.31
PIR_00429.1	unavailable		Prolyl endopeptidase	0.27	3.4.21.-	0.31
PIR_00431.1	unavailable		ATP-dependent DNA helicase II subunit 1	0.38	3.6.4.12	0.5
PIR_00432.1	unavailable		Cyclin-dependent kinase 2	0.11	2.7.12.1	0.29
PIR_00434.1	unavailable		Choline/ethanolaminephosphotransferase 1	0.22	2.7.8.2, 2.7.8.1	0.24
PIR_00435.1	unavailable		GTPase Obg	0.3	3.6.5.-	0.3
PIR_00438.1	unavailable		Histone-arginine methyltransferase CARMER	0.16	2.1.1.319	0.38
PIR_00440.1	unavailable		UDP-N-acetylglucosamine--peptide N-acetylglucosaminyltransferase 110 kDa subunit	0.43	2.4.1.255	0.43
PIR_00441.1	unavailable		NAD/NADP-dependent betaine aldehyde dehydrogenase	0.42	1.2.1.8	0.55
PIR_00443.1	unavailable		Exosome complex component Rrp41	0.33	3.1.13.-	0.41
PIR_00446.1	unavailable		Kynurenine/alpha-aminoadipate aminotransferase, mitochondrial	0.12	2.6.1.57	0.15
PIR_00447.1	unavailable		mRNA-capping enzyme subunit alpha	0.55	2.7.7.50	0.55
PIR_00453.1	unavailable		Sodium/potassium-transporting ATPase subunit alpha-1	0.15	3.6.3.8	0.31
PIR_00468.1	unavailable		Crotonobetainyl-CoA dehydrogenase	0.12	1.3.99.-	0.26
PIR_00469.1	unavailable		Bromodomain testis-specific protein	0.13	2.3.1.48	0.13
PIR_00473.1	unavailable		D-2-hydroxyglutarate dehydrogenase, mitochondrial	0.19	1.1.2.4	0.23
PIR_00479.1	unavailable		E3 ubiquitin-protein ligase listerin	0.57	6.3.2.-	0.57
PIR_00485.1	unavailable		Aspartate aminotransferase, mitochondrial	0.22	2.6.1.1	0.28
PIR_00491.1	unavailable		Beta-glucosidase 12	0.09	3.2.1.21	0.44
PIR_00492.1	unavailable		Beta-glucosidase 12	0.09	3.2.1.21	0.41
PIR_00495.1	unavailable		ATP-dependent RNA helicase DBP3	0.17	3.6.4.13	0.57
PIR_00501.1	unavailable		Serine/threonine-protein phosphatase 4 catalytic subunit	0.14	3.1.3.16	0.57
PIR_00505.1	unavailable		Elongation of very long chain fatty acids protein 5	0.18	2.3.1.199	0.57
PIR_00508.1	unavailable		Dual specificity phosphatase DUPD1	0.23	3.1.3.16, 3.1.3.48	0.52
PIR_00509.1	unavailable		D-3-phosphoglycerate dehydrogenase	0.18	1.1.1.95	0.21
PIR_00510.1	unavailable		D-3-phosphoglycerate dehydrogenase	0.18	1.1.1.95	0.21
PIR_00511.1	unavailable		D-3-phosphoglycerate dehydrogenase	0.16	1.1.1.95	0.19
PIR_00515.1	unavailable		Uncharacterized protein	0.7	2.4.1.-	0.17
PIR_00516.1	unavailable		FK506-binding protein 2	0.14	5.2.1.8	0.57
PIR_00517.1	unavailable		Polyadenylate-binding protein-interacting protein 7	0.3	3.-.-.-	0.3
PIR_00519.1	unavailable		Uncharacterized protein	0.49	1.3.5.1	0.11
PIR_00523.1	unavailable		Serine/threonine-protein kinase PKZ1	0.19	2.7.11.1	0.58
PIR_00529.1	unavailable		DNA-directed RNA polymerase subunit beta'	0.23	2.7.7.6	0.56
PIR_00539.1	unavailable		Endochitinase A	0.14	3.2.1.14	0.14
PIR_00541.1	unavailable		NAD/NADP-dependent betaine aldehyde dehydrogenase	0.16	1.2.1.3	0.23
PIR_00542.1	unavailable		NAD/NADP-dependent betaine aldehyde dehydrogenase	0.16	1.2.1.3	0.23
PIR_00543.1	unavailable		2-amino-3-carboxymuconate-6-semialdehyde decarboxylase	0.49	4.1.1.45	0.49
PIR_00546.1	unavailable		Signal peptidase complex subunit 3	0.29	3.4.-.-	0.54
PIR_00548.1	unavailable		Proteasome subunit beta	0.19	3.4.25.1	0.57
PIR_00549.1	unavailable		Mitochondrial intermediate peptidase	0.37	3.4.24.59	0.41
PIR_00553.1	unavailable		Methionyl-tRNA formyltransferase	0.48	2.1.2.9	0.57
PIR_00556.1	unavailable		Glucosylceramidase	0.32	3.2.1.45	0.49
PIR_00557.1	unavailable		Glucosylceramidase	0.3	3.2.1.45	0.46
PIR_00561.1	unavailable		DNA-dependent metalloprotease WSS1	0.55	3.4.24.-	0.55
PIR_00562.1	unavailable		Vacuolar protein sorting-associated protein 11 homolog	0.32	6.3.2.-	0.19
PIR_00566.1	unavailable		Ubiquitin-conjugating enzyme E2 2	0.18	2.3.2.23	0.47
PIR_00567.1	unavailable		2,3-bisphosphoglycerate-dependent phosphoglycerate mutase	0.49	5.4.2.11	0.49
PIR_00570.1	unavailable		Zinc metalloproteinase nas-6	0.13	3.4.24.21	0.32
PIR_00571.1	unavailable		Carnitine O-palmitoyltransferase 2, mitochondrial	0.17	2.3.1.21	0.32
PIR_00574.1	unavailable		Phosphatidylinositol 4-kinase gamma 4	0.11	2.7.1.67	0.57
PIR_00586.1	unavailable		Galactokinase	0.57	2.7.1.6	0.57
PIR_00590.1	unavailable		1,3-beta-glucanosyltransferase gel1	0.1	2.4.1.-	0.47
PIR_00591.1	unavailable		1,3-beta-glucanosyltransferase gel1	0.1	2.4.1.-	0.47
PIR_00592.1	unavailable		1,3-beta-glucanosyltransferase gel1	0.1	2.4.1.-	0.47
PIR_00593.1	unavailable		1,3-beta-glucanosyltransferase gel1	0.1	2.4.1.-	0.47
PIR_00594.1	unavailable		1,3-beta-glucanosyltransferase gel1	0.19	2.4.1.-	0.57
PIR_00595.1	unavailable		1,3-beta-glucanosyltransferase gel1	0.1	2.4.1.-	0.47
PIR_00596.1	unavailable		NADH-cytochrome b5 reductase 1	0.25	1.6.2.2	0.4
PIR_00597.1	unavailable		Arginine/serine-rich coiled-coil protein 2	0.11	3.6.4.12	0.11
PIR_00598.1	unavailable		tRNA-dihydrouridine synthase B	0.12	1.3.1.-	0.44
PIR_00599.1	unavailable		Histone-lysine N-methyltransferase, H3 lysine-36 specific	0.16	2.1.1.43	0.42
PIR_00605.1	unavailable		Uncharacterized protein	0.88	2.4.1.-	0.17
PIR_00611.1	unavailable		Fructan 1-exohydrolase	0.11	3.2.1.26	0.38
PIR_00612.1	unavailable		Poly(A) polymerase alpha	0.15	2.7.7.19	0.57
PIR_00614.1	unavailable		Quinone oxidoreductase	0.12	1.-.-.-	0.18
PIR_00615.1	unavailable		1,3-beta-glucanosyltransferase gel1	0.1	2.4.1.-	0.47
PIR_00616.1	unavailable		Glucose-1-phosphate adenylyltransferase	0.18	2.7.7.13	0.29
PIR_00617.1	unavailable		Sodium/potassium-transporting ATPase subunit alpha-1	0.15	3.6.3.8	0.31
PIR_00620.1	unavailable		Prostaglandin reductase 1	0.21	1.-.-.-	0.23
PIR_00621.1	unavailable		Zinc-binding alcohol dehydrogenase domain-containing protein 2	0.45	1.-.-.-	0.45
PIR_00622.1	unavailable		Aminomethyltransferase	0.42	2.1.2.10	0.57
PIR_00626.1	unavailable		ATP-dependent zinc metalloprotease FtsH	0.18	3.4.24.-	0.21
PIR_00627.1	unavailable		5,10-methylenetetrahydrofolate reductase	0.23	1.5.1.20	0.57
PIR_00628.1	unavailable		Threonine--tRNA ligase	0.4	6.1.1.3	0.57
PIR_00630.1	unavailable		Tetraacyldisaccharide 4'-kinase	0.49	2.7.1.130	0.52
PIR_00634.1	unavailable		Cocaine esterase	0.12	3.1.1.-	0.38
PIR_00635.1	unavailable		Serine/threonine-protein kinase Sgk1	0.12	2.7.11.1	0.37
PIR_00636.1	unavailable		Histidinol dehydrogenase	0.43	1.1.1.23	0.49
PIR_00638.1	unavailable		Mitogen-activated protein kinase HOG1	0.15	2.7.11.24	0.57
PIR_00640.1	unavailable		Nicotinamide/nicotinic acid mononucleotide adenylyltransferase 2	0.36	2.7.7.1, 2.7.7.18	0.57
PIR_00649.1	unavailable		Stress-induced-phosphoprotein 1	0.14	3.1.3.16	0.14
PIR_00651.1	unavailable		Glucose-repressible alcohol dehydrogenase transcriptional effector	0.28	3.1.13.4	0.44
PIR_00657.1	unavailable		E3 ubiquitin-protein ligase ZNRF3	0.24	6.3.2.-	0.52
PIR_00658.1	unavailable		UTP--glucose-1-phosphate uridylyltransferase	0.29	2.7.7.9	0.4
PIR_00659.1	unavailable		Lysosomal Pro-X carboxypeptidase	0.21	3.4.-.-	0.32
PIR_00660.1	unavailable		Dolichyl-diphosphooligosaccharide--protein glycosyltransferase subunit 2	0.52	2.4.99.18	0.57
PIR_00665.1	unavailable		Alpha,alpha-trehalose-phosphate synthase [UDP-forming]	0.27	2.4.1.15	0.42
PIR_00668.1	unavailable		Probable rhamnogalacturonate lyase A	0.4	4.2.2.23	0.57
PIR_00669.1	unavailable		Probable rhamnogalacturonate lyase A	0.4	4.2.2.23	0.57
PIR_00670.1	unavailable		Exoribonuclease 2	0.28	3.1.13.1	0.37
PIR_00674.1	unavailable		Coagulation factor X	0.09	3.4.21.4	0.23
PIR_00675.1	unavailable		Uncharacterized protein	0.5	3.4.21.-	0.45
PIR_00679.1	unavailable		Thiosulfate sulfurtransferase	0.19	2.8.1.1	0.43
PIR_00683.1	unavailable		ATP-dependent RNA helicase MSS116, mitochondrial	0.17	3.6.4.13	0.57
PIR_00685.1	unavailable		GTPase Obg	0.49	3.6.5.-	0.49
PIR_00686.1	unavailable		Cyclin-dependent kinase 1	0.15	2.7.11.22	0.28
PIR_00690.1	unavailable		Homoserine dehydrogenase	0.24	1.1.1.3, 2.7.2.4	0.36
PIR_00696.1	unavailable		Cytochrome b-245 heavy chain	0.12	1.11.1.-, 1.6.3.-	0.23
PIR_00698.1	unavailable		Probable ATP-dependent RNA helicase spindle-E	0.14	3.6.4.13	0.55
PIR_00702.1	unavailable		Cyclopropane-fatty-acyl-phospholipid synthase	0.5	2.1.1.79	0.5
PIR_00703.1	unavailable		Pre-miRNA 5'-monophosphate methyltransferase	0.51	2.1.1.-	0.57
PIR_00705.1	unavailable		Pyruvate dehydrogenase E1 component subunit alpha	0.24	1.2.4.1	0.43
PIR_00711.1	unavailable		Inversin	0.1	2.7.11.1	0.12
PIR_00720.1	unavailable		Serine/threonine-protein kinase DCLK2	0.09	2.7.11.1	0.4
PIR_00730.1	unavailable		Inversin	0.1	2.7.11.1	0.11
PIR_00731.1	unavailable		Dehydrogenase/reductase SDR family member 7B	0.1	1.-.-.-	0.18
PIR_00732.1	unavailable		Arginine/serine-rich coiled-coil protein 2	0.15	3.6.4.13	0.18
PIR_00733.1	unavailable		Probable dipeptidase B	0.36	3.4.-.-	0.5
PIR_00735.1	unavailable		Serine/threonine-protein kinase TNNI3K	0.09	2.7.11.1	0.12
PIR_00741.1	unavailable		Regulator of chromosome condensation	0.11	6.3.2.-	0.18
PIR_00746.1	unavailable		Serine/threonine-protein phosphatase 6 regulatory ankyrin repeat subunit C	0.11	2.7.11.1	0.11
PIR_00747.1	unavailable		Endoribonuclease YSH1	0.24	3.1.27.-	0.53
PIR_00748.1	unavailable		Regulator of telomere elongation helicase 1 homolog	0.2	3.6.4.12	0.53
PIR_00751.1	unavailable		Cell division cycle protein 27 homolog	0.16	2.4.1.255	0.16
PIR_00759.1	unavailable		Inversin	0.1	2.7.11.1	0.22
PIR_00762.1	unavailable		NAD/NADP-dependent betaine aldehyde dehydrogenase	0.15	1.2.1.8	0.25
PIR_00764.1	unavailable		Phosphatidylserine decarboxylase proenzyme	0.48	4.1.1.65	0.57
PIR_00765.1	unavailable		Protein ABHD1	0.16	3.1.1.-	0.34
PIR_00767.1	unavailable		Protein ABHD1	0.16	3.1.1.-	0.33
PIR_00773.1	unavailable		L-aspartate oxidase	0.24	1.4.3.16	0.34
PIR_00774.1	unavailable		Sodium/potassium-transporting ATPase subunit alpha-1	0.13	3.6.3.8	0.48
PIR_00778.1	unavailable		Isovaleryl-CoA dehydrogenase, mitochondrial	0.11	1.3.99.-	0.26
PIR_00780.1	unavailable		Protein farnesyltransferase/geranylgeranyltransferase type-1 subunit alpha	0.46	2.5.1.58, 2.5.1.59	0.46
PIR_00781.1	unavailable		Ubiquitin carboxyl-terminal hydrolase 16	0.22	3.4.19.12	0.57
PIR_00783.1	unavailable		Quercetin 2,3-dioxygenase	0.53	1.13.11.24	0.53
PIR_00784.1	unavailable		Cystic fibrosis transmembrane conductance regulator	0.31	3.6.3.49	0.31
PIR_00789.1	unavailable		Pseudouridine-5'-phosphatase	0.15	3.1.3.96	0.21
PIR_00798.1	unavailable		Phosphatidate phosphatase LPIN3	0.21	3.1.3.4	0.53
PIR_00799.1	unavailable		E3 ubiquitin-protein ligase HACE1	0.11	6.3.2.-	0.11
PIR_00803.1	unavailable		RNA exonuclease 3	0.2	3.1.-.-	0.56
PIR_00806.1	unavailable		MAPK-interacting and spindle-stabilizing protein-like	0.09	2.7.11.1	0.11
PIR_00809.1	unavailable		Methionine--tRNA ligase	0.42	6.1.1.10	0.57
PIR_00816.1	unavailable		L-lactate dehydrogenase	0.35	1.1.-.-	0.36
PIR_00817.1	unavailable		Casein kinase I isoform alpha	0.13	2.7.11.1	0.52
PIR_00818.1	unavailable		Spastin	0.2	3.6.4.3	0.33
PIR_00820.1	unavailable		Histone-lysine N-methyltransferase, H3 lysine-4 specific	0.15	2.1.1.43	0.57
PIR_00825.1	unavailable		cAMP-dependent protein kinase catalytic subunit alpha	0.11	2.7.11.1	0.32
PIR_00827.1	unavailable		1,4-dihydroxy-2-naphthoyl-CoA synthase	0.17	4.1.3.36	0.17
PIR_00829.1	unavailable		Probable beta-glucosidase I	0.12	3.2.1.21	0.4
PIR_00831.1	unavailable		Uracil phosphoribosyltransferase	0.49	2.4.2.9	0.5
PIR_00833.1	unavailable		Mitogen-activated protein kinase kinase kinase 7	0.1	2.7.11.1	0.29
PIR_00835.1	unavailable		Glutamine--fructose-6-phosphate aminotransferase [isomerizing]	0.49	2.6.1.16	0.5
PIR_00843.1	unavailable		Histone acetyltransferase GCN5	0.29	2.3.1.48	0.43
PIR_00846.1	unavailable		Proteasome subunit beta	0.21	3.4.25.1	0.57
PIR_00851.1	unavailable		Probable E3 ubiquitin-protein ligase hulA	0.11	6.3.2.-	0.57
PIR_00853.1	unavailable		Lysine-specific demethylase 5D	0.11	1.14.11.-	0.48
PIR_00856.1	unavailable		Probable serine/threonine-protein kinase drkA	0.17	2.7.11.1	0.45
PIR_00861.1	unavailable		Inositol-tetrakisphosphate 1-kinase	0.25	2.7.1.134, 2.7.1.159	0.55
PIR_00863.1	unavailable		Putative ribose 1,5-bisphosphate isomerase	0.25	5.3.1.29	0.25
PIR_00868.1	unavailable		DNA replication licensing factor MCM3	0.12	3.6.4.12	0.57
PIR_00870.1	unavailable		Uncharacterized hydrolase C9G1.08c	0.3	3.1.-.-	0.56
PIR_00878.1	unavailable		E3 ubiquitin-protein ligase ZNRF3	0.12	6.3.2.-	0.42
PIR_00886.1	unavailable		ATP-dependent DNA helicase Hel308	0.17	3.6.4.12	0.27
PIR_00891.1	unavailable		Probable LRR receptor-like serine/threonine-protein kinase At1g56140	0.06	2.7.11.1	0.44
PIR_00893.1	unavailable		D-amino acid dehydrogenase	0.49	1.4.99.-	0.5
PIR_00900.1	unavailable		Zinc finger CCCH domain-containing protein 42	0.22	4.2.99.18	0.22
PIR_00907.1	unavailable		N-acetyltransferase ESCO2	0.24	2.3.1.-	0.57
PIR_00914.1	unavailable		Alpha,alpha-trehalose-phosphate synthase [UDP-forming]	0.27	2.4.1.15	0.42
PIR_00915.1	unavailable		DNA excision repair protein ERCC-1	0.49	3.1.-.-	0.13
PIR_00920.1	unavailable		Protein-methionine sulfoxide oxidase MICAL1	0.12	1.14.13.-	0.26
PIR_00923.1	unavailable		S-adenosylmethionine synthase	0.2	2.5.1.6	0.57
PIR_00927.1	unavailable		Calcium/calmodulin-dependent protein kinase type II subunit delta	0.1	2.7.11.17	0.3
PIR_00928.1	unavailable		Glucosylceramidase	0.32	3.2.1.45	0.49
PIR_00932.1	unavailable		Anthranilate synthase component 1	0.32	4.1.3.27	0.46
PIR_00933.1	unavailable		FK506-binding protein 4	0.14	5.2.1.8	0.44
PIR_00941.1	unavailable		Endoribonuclease YSH1	0.18	3.1.27.-	0.36
PIR_00948.1	unavailable		ATP-dependent RNA helicase DBP3	0.15	3.6.4.12	0.39
PIR_00953.1	unavailable		Methionine aminopeptidase	0.3	3.4.11.18	0.57
PIR_00954.1	unavailable		Protein farnesyltransferase subunit beta	0.23	2.5.1.60	0.27
PIR_00955.1	unavailable		Histone-arginine methyltransferase CARMER	0.17	2.1.1.319	0.41
PIR_00960.1	unavailable		RNA polymerase II-associated protein 3	0.19	2.4.1.255	0.17
PIR_00961.1	unavailable		Octopine dehydrogenase	0.26	1.5.1.11	0.26
PIR_00963.1	unavailable		5' exonuclease Apollo	0.22	3.1.-.-	0.42
PIR_00964.1	unavailable		Phosphate acetyltransferase	0.43	2.3.1.8	0.43
PIR_00966.1	unavailable		Inositol hexakisphosphate kinase 1	0.2	2.7.4.21	0.4
PIR_00968.1	unavailable		2-oxoglutarate dehydrogenase E1 component	0.3	1.2.4.2	0.49
PIR_00969.1	unavailable		Glycerol kinase	0.53	2.7.1.30	0.56
PIR_00970.1	unavailable		Dihydrolipoyllysine-residue succinyltransferase component of 2-oxoglutarate dehydrogenase complex	0.24	2.3.1.61	0.46
PIR_00971.1	unavailable		Probable WRKY transcription factor 19	0.15	3.2.1.8	0.15
PIR_00974.1	unavailable		Serine/threonine-protein kinase Sgk1	0.12	2.7.11.1	0.42
PIR_00984.1	unavailable		Dihydrolipoyl dehydrogenase	0.18	1.8.1.4	0.26
PIR_00989.1	unavailable		Phosphatidylinositol 3,4,5-trisphosphate 5-phosphatase 2A	0.22	3.1.3.86	0.57
PIR_00992.1	unavailable		Dihydroflavonol-4-reductase	0.16	1.1.1.219	0.16
PIR_00995.1	unavailable		Neutral ceramidase	0.49	3.5.1.23	0.57
PIR_00999.1	unavailable		1-phosphatidylinositol 3-phosphate 5-kinase	0.22	2.7.1.150	0.57
PIR_01005.1	unavailable		Cytosolic carboxypeptidase 1	0.19	3.4.17.-	0.55
PIR_01007.1	unavailable		Transcription elongation factor SPT5	0.18	2.7.7.6	0.14
PIR_01012.1	unavailable		NEDD8-activating enzyme E1 catalytic subunit	0.15	6.3.2.-	0.22
PIR_01016.1	unavailable		Histone-lysine N-methyltransferase, H3 lysine-4 specific	0.16	2.1.1.43	0.54
PIR_01036.1	unavailable		Lysine-specific demethylase 5D	0.11	1.14.11.-	0.48
PIR_01040.1	unavailable		Nitric oxide synthase-interacting protein	0.46	6.3.2.-	0.46
PIR_01042.1	unavailable		Signal peptide peptidase-like 3	0.17	3.4.23.-	0.57
PIR_01046.1	unavailable		Probable UDP-N-acetylglucosamine--peptide N-acetylglucosaminyltransferase SPINDLY	0.3	2.4.1.-	0.38
PIR_01048.1	unavailable		Probable protein kinase UbiB	0.36	2.7.-.-	0.45
PIR_01055.1	unavailable		Protein N-lysine methyltransferase METTL21A	0.23	2.1.1.-	0.49
PIR_01060.1	unavailable		Peroxisomal biogenesis factor 6	0.13	3.6.4.6	0.12
PIR_01071.1	unavailable		Peptidyl-prolyl cis-trans isomerase A	0.18	5.2.1.8	0.57
PIR_01077.1	unavailable		Protein-arginine kinase	0.21	2.7.3.2	0.24
PIR_01082.1	unavailable		Sphingosine kinase 1	0.19	2.7.1.91	0.38
PIR_01083.1	unavailable		DNA repair protein RAD5	0.2	3.6.4.-	0.49
PIR_01084.1	unavailable		Sphingosine kinase 1	0.19	2.7.1.91	0.38
PIR_01085.1	unavailable		Centromere protein J	0.32	2.7.11.1	0.13
PIR_01086.1	unavailable		Sphingosine kinase 1	0.19	2.7.1.91	0.37
PIR_01088.1	unavailable		Guanylate-binding protein 1	0.21	3.6.5.-	0.5
PIR_01091.1	unavailable		Peptidyl-prolyl cis-trans isomerase A	0.18	5.2.1.8	0.57
PIR_01096.1	unavailable		Phenylalanine--tRNA ligase beta subunit	0.49	6.1.1.20	0.49
PIR_01099.1	unavailable		Dual specificity phosphatase DUPD1	0.17	3.1.3.16, 3.1.3.48	0.51
PIR_01100.1	unavailable		Dual specificity phosphatase DUPD1	0.16	3.1.3.16, 3.1.3.48	0.55
PIR_01101.1	unavailable		Protein Jade-1	0.15	2.1.1.43	0.15
PIR_01103.1	unavailable		Homogentisate 1,2-dioxygenase	0.57	1.13.11.5	0.57
PIR_01107.1	unavailable		RNA/RNP complex-1-interacting phosphatase	0.25	2.7.7.50, 3.1.3.33	0.25
PIR_01108.1	unavailable		Esterase OVCA2	0.29	3.1.2.-	0.46
PIR_01109.1	unavailable		Valine--tRNA ligase	0.51	6.1.1.9	0.57
PIR_01111.1	unavailable		Glycoprotein-N-acetylgalactosamine 3-beta-galactosyltransferase 1	0.47	2.4.1.122	0.57
PIR_01114.1	unavailable		tRNA (uracil(54)-C(5))-methyltransferase homolog	0.09	2.1.1.-	0.48
PIR_01118.1	unavailable		Probable protein kinase UbiB	0.47	2.7.-.-	0.47
PIR_01119.1	unavailable		Cystathionine gamma-synthase	0.17	4.4.1.8	0.21
PIR_01122.1	unavailable		Phosphatidylinositol 4-kinase beta	0.17	2.7.1.67	0.28
PIR_01123.1	unavailable		Titin	0.56	2.7.11.1	0.56
PIR_01126.1	unavailable		L-threonine 3-dehydrogenase	0.18	1.1.1.103	0.18
PIR_01130.1	unavailable		Pyruvate dehydrogenase E1 component subunit beta	0.24	1.2.4.1	0.33
PIR_01133.1	unavailable		Tubulin polyglutamylase TTLL5	0.21	6.-.-.-	0.57
PIR_01138.1	unavailable		Peroxiredoxin	0.2	1.11.1.15	0.5
PIR_01146.1	unavailable		S-methyl-5'-thioadenosine phosphorylase	0.38	2.4.2.28	0.39
PIR_01147.1	unavailable		Riboflavin biosynthesis protein RibD	0.28	1.1.1.193, 3.5.4.26	0.28
PIR_01148.1	unavailable		Chromodomain-helicase-DNA-binding protein 5	0.19	3.6.4.12	0.38
PIR_01152.1	unavailable		ATP-dependent RNA helicase eIF4A	0.21	3.6.4.13	0.57
PIR_01155.1	unavailable		Ubiquitin-like-conjugating enzyme ATG10	0.56	6.3.2.-	0.56
PIR_01169.1	unavailable		Alpha-ketoglutarate-dependent dioxygenase alkB	0.19	1.14.11.-	0.26
PIR_01177.1	unavailable		NT-3 growth factor receptor	0.11	2.7.10.1	0.37
PIR_01179.1	unavailable		Phosphatidylinositol 3,4,5-trisphosphate 3-phosphatase and dual-specificity protein phosphatase PTEN	0.16	3.1.3.16, 3.1.3.67, 3.1.3.48	0.16
PIR_01180.1	unavailable		5'-AMP-activated protein kinase catalytic subunit alpha-1	0.49	2.7.11.27, 2.7.11.1, 2.7.11.31, 2.7.11.26	0.49
PIR_01184.1	unavailable		E3 ubiquitin-protein ligase pellino homolog 3	0.2	6.3.2.-	0.5
PIR_01186.1	unavailable		DNA-directed RNA polymerase subunit beta	0.24	2.7.7.6	0.57
PIR_01189.1	unavailable		Cathepsin B	0.12	3.4.22.-	0.23
PIR_01190.1	unavailable		Serine/threonine-protein phosphatase Pgam5, mitochondrial	0.42	3.1.3.16	0.57
PIR_01198.1	unavailable		Glucose-repressible alcohol dehydrogenase transcriptional effector	0.22	3.1.13.4	0.44
PIR_01202.1	unavailable		Succinate--CoA ligase [ADP-forming] subunit alpha	0.19	6.2.1.5	0.34
PIR_01204.1	unavailable		DNA repair and recombination protein RAD54-like	0.11	3.6.4.-	0.35
PIR_01216.1	unavailable		Uncharacterized oxidoreductase C115.03	0.09	1.-.-.-	0.38
PIR_01217.1	unavailable		Eukaryotic translation initiation factor 2-alpha kinase 1	0.13	2.7.11.1	0.49
PIR_01223.1	unavailable		Carbamoyl-phosphate synthase large chain	0.4	6.3.5.5	0.51
PIR_01224.1	unavailable		N-acetyl-gamma-glutamyl-phosphate reductase	0.45	1.2.1.38	0.46
PIR_01225.1	unavailable		Phospholipid phosphatase 6	0.49	3.1.3.-	0.57
PIR_01233.1	unavailable		Neurofilament medium polypeptide	0.22	3.1.3.77	0.22
PIR_01235.1	unavailable		Cytochrome P450 86A7	0.08	1.14.-.-	0.22
PIR_01237.1	unavailable		1-acyl-sn-glycerol-3-phosphate acyltransferase	0.26	2.3.1.51	0.51
PIR_01249.1	unavailable		Anthranilate synthase component 1	0.3	4.1.3.27	0.43
PIR_01256.1	unavailable		Inositol-3-phosphate synthase	0.39	5.5.1.4	0.57
PIR_01262.1	unavailable		Annexin A1	0.13	2.7.7.6	0.12
PIR_01263.1	unavailable		Peptidyl-prolyl cis-trans isomerase A	0.18	5.2.1.8	0.57
PIR_01266.1	unavailable		Ribonuclease HII	0.49	3.1.26.4	0.5
PIR_01267.1	unavailable		Asparagine--tRNA ligase	0.24	6.1.1.22	0.25
PIR_01273.1	unavailable		1-acylglycerol-3-phosphate O-acyltransferase ABHD5	0.26	2.3.1.51	0.34
PIR_01277.1	unavailable		Lon protease	0.36	3.4.21.53	0.45
PIR_01278.1	unavailable		ADP-ribosyl-[dinitrogen reductase] glycohydrolase	0.25	3.2.2.-	0.25
PIR_01280.1	unavailable		D-2-hydroxyglutarate dehydrogenase, mitochondrial	0.16	1.1.2.4	0.19
PIR_01282.1	unavailable		Ribose-phosphate pyrophosphokinase	0.3	2.7.6.1	0.57
PIR_01284.1	unavailable		Cytosolic carboxypeptidase 1	0.19	3.4.17.-	0.55
PIR_01289.1	unavailable		Carbonyl reductase family member 4	0.11	1.1.1.100	0.21
PIR_01290.1	unavailable		Dolichyl pyrophosphate Glc1Man9GlcNAc2 alpha-1,3-glucosyltransferase	0.28	2.4.1.265	0.39
PIR_01292.1	unavailable		Omega-amidase NIT2	0.13	3.5.-.-	0.26
PIR_01294.1	unavailable		Copper-exporting P-type ATPase A	0.12	3.6.3.54	0.31
PIR_01295.1	unavailable		Ribosomal large subunit pseudouridine synthase C	0.25	5.4.99.24	0.25
PIR_01299.1	unavailable		Histone deacetylase 4	0.13	3.5.1.98	0.43
PIR_01300.1	unavailable		Carbamoyl-phosphate synthase large chain	0.4	6.3.5.5	0.51
PIR_01304.1	unavailable		RNA-dependent RNA polymerase 1	0.17	2.7.7.48	0.46
PIR_01311.1	unavailable		Bis(5'-adenosyl)-triphosphatase	0.44	3.6.1.29	0.44
PIR_01314.1	unavailable		Acid phosphatase type 7	0.12	3.1.3.2	0.39
PIR_01315.1	unavailable		Acid phosphatase type 7	0.12	3.1.3.2	0.39
PIR_01317.1	unavailable		Acid phosphatase type 7	0.12	3.1.3.2	0.4
PIR_01318.1	unavailable		Acid phosphatase type 7	0.12	3.1.3.2	0.39
PIR_01320.1	unavailable		Eukaryotic translation initiation factor 5B	0.31	2.7.11.1	0.31
PIR_01321.1	unavailable		Cytokinin hydroxylase	0.08	1.14.-.-	0.28
PIR_01322.1	unavailable		EH domain-containing protein 1	0.23	3.6.5.2	0.11
PIR_01323.1	unavailable		Anthranilate phosphoribosyltransferase	0.49	2.4.2.18	0.57
PIR_01340.1	unavailable		Aspartate racemase	0.5	5.1.1.13	0.5
PIR_01347.1	unavailable		5,10-methylenetetrahydrofolate reductase	0.23	1.5.1.20	0.57
PIR_01348.1	unavailable		Phosphatidylinositol 4-kinase beta	0.18	2.7.1.67	0.31
PIR_01349.1	unavailable		Phosphatidylinositol 5-phosphate 4-kinase type-2 gamma	0.17	2.7.1.68	0.35
PIR_01351.1	unavailable		Protein disulfide-isomerase	0.18	5.3.4.1	0.45
PIR_01355.1	unavailable		Titin homolog	0.22	2.7.11.1	0.22
PIR_01356.1	unavailable		Nuclear transcription factor Y subunit gamma	0.21	2.7.7.7	0.14
PIR_01358.1	unavailable		Bifunctional polymyxin resistance protein ArnA	0.29	2.1.2.13, 1.1.1.305	0.3
PIR_01359.1	unavailable		Protein phosphatase 1G	0.1	3.1.3.16	0.57
PIR_01369.1	unavailable		Protein disulfide-isomerase	0.22	5.3.4.1	0.3
PIR_01378.1	unavailable		Renalase	0.57	1.6.3.5	0.57
PIR_01386.1	unavailable		Presenilin-1	0.27	3.4.23.-	0.5
PIR_01391.1	unavailable		NADPH dehydrogenase	0.2	1.6.99.1	0.33
PIR_01392.1	unavailable		NADPH dehydrogenase	0.21	1.6.99.1	0.33
PIR_01394.1	unavailable		Alcohol dehydrogenase	0.15	1.1.1.1	0.28
PIR_01399.1	unavailable		Stress-induced-phosphoprotein 1	0.12	3.1.3.16	0.12
PIR_01402.1	unavailable		Cardiolipin synthase (CMP-forming)	0.19	2.7.8.5	0.29
PIR_01403.1	unavailable		Ethanolamine kinase 2	0.13	2.7.1.82	0.28
PIR_01406.1	unavailable		Cellulose synthase catalytic subunit [UDP-forming]	0.22	2.4.1.12	0.52
PIR_01417.1	unavailable		2-succinylbenzoate--CoA ligase	0.16	6.2.1.-	0.19
PIR_01428.1	unavailable		Carbonic anhydrase	0.25	4.2.1.1	0.57
PIR_01431.1	unavailable		Aprataxin	0.27	3.-.-.-	0.46
PIR_01433.1	unavailable		Regulator of chromosome condensation	0.12	6.3.2.-	0.19
PIR_01436.1	unavailable		Carbonic anhydrase	0.28	4.2.1.1	0.57
PIR_01437.1	unavailable		Carbonic anhydrase	0.25	4.2.1.1	0.57
PIR_01439.1	unavailable		Ribosomal RNA large subunit methyltransferase E	0.36	2.1.1.166	0.36
PIR_01441.1	unavailable		Probable deoxyhypusine synthase	0.3	2.5.1.46	0.49
PIR_01443.1	unavailable		Orotate phosphoribosyltransferase	0.5	2.4.2.10	0.5
PIR_01445.1	unavailable		GTP cyclohydrolase-2	0.28	3.5.4.25	0.28
PIR_01447.1	unavailable		Adenylate kinase	0.55	2.7.4.3	0.57
PIR_01448.1	unavailable		Peroxiredoxin	0.2	1.11.1.15	0.53
PIR_01452.1	unavailable		Inositol-1-monophosphatase	0.2	3.1.3.25	0.4
PIR_01463.1	unavailable		Phosphoribosylaminoimidazole-succinocarboxamide synthase	0.54	6.3.2.6	0.57
PIR_01471.1	unavailable		Phosphatidylinositol 3-kinase catalytic subunit type 3	0.14	2.7.1.137	0.28
PIR_01474.1	unavailable		ATP phosphoribosyltransferase	0.57	2.4.2.17	0.57
PIR_01475.1	unavailable		Rho-associated protein kinase 2	0.1	2.7.11.1	0.11
PIR_01483.1	unavailable		Eukaryotic translation initiation factor 2-alpha kinase 1	0.16	2.7.11.1	0.45
PIR_01485.1	unavailable		Retrovirus-related Pol polyprotein from type-1 retrotransposable element R2	0.15	2.7.7.49	0.17
PIR_01492.1	unavailable		Probable mannosyl-oligosaccharide alpha-1,2-mannosidase 1B	0.16	3.2.1.113	0.49
PIR_01494.1	unavailable		ATP-dependent zinc metalloprotease FtsH	0.39	3.4.24.-	0.57
PIR_01499.1	unavailable		Adenylate cyclase	0.57	4.6.1.1	0.57
PIR_01501.1	unavailable		Alkaline ceramidase 1	0.2	3.5.1.-	0.32
PIR_01504.1	unavailable		Putative alpha-1,3-mannosyltransferase MNN1	0.55	2.4.1.-	0.55
PIR_01505.1	unavailable		Serine/threonine-protein kinase PLK4	0.19	2.7.11.1	0.38
PIR_01508.1	unavailable		Adenylyltransferase and sulfurtransferase MOCS3	0.18	2.7.7.80, 2.8.1.11	0.23
PIR_01511.1	unavailable		Dimethylaniline monooxygenase [N-oxide-forming] 2	0.14	1.14.13.8	0.26
PIR_01516.1	unavailable		D-arabinono-1,4-lactone oxidase	0.25	1.1.3.37	0.28
PIR_01518.1	unavailable		Mannosyl phosphorylinositol ceramide synthase SUR1	0.15	2.4.-.-	0.47
PIR_01519.1	unavailable		Probable E3 ubiquitin-protein ligase hulA	0.11	6.3.2.-	0.56
PIR_01520.1	unavailable		NAD/NADP-dependent betaine aldehyde dehydrogenase	0.17	1.2.1.8	0.26
PIR_01533.1	unavailable		Phosphatidylinositol:ceramide inositolphosphotransferase	0.26	2.7.8.-	0.57
PIR_01544.1	unavailable		Serine/threonine-protein kinase PKZ1	0.19	2.7.11.1	0.35
PIR_01549.1	unavailable		Protein FAM173B	0.3	2.1.1.-	0.25
PIR_01558.1	unavailable		Lysine-specific histone demethylase 1B	0.17	1.-.-.-	0.52
PIR_01561.1	unavailable		ATP-dependent RNA helicase DBP4	0.17	3.6.4.13	0.42
PIR_01567.1	unavailable		Ubiquitin-conjugating enzyme E2 2	0.16	2.3.2.23	0.47
PIR_01577.1	unavailable		Cellular nucleic acid-binding protein	0.1	2.7.11.1	0.12
PIR_01582.1	unavailable		Regulator of chromosome condensation	0.12	6.3.2.-	0.19
PIR_01584.1	unavailable		DNA-directed RNA polymerase II subunit RPB1	0.11	2.7.7.6	0.12
PIR_01588.1	unavailable		Alpha-1,2-mannosyltransferase ALG9	0.26	2.4.1.261, 2.4.1.259	0.38
PIR_01589.1	unavailable		Guanylate cyclase soluble subunit beta-1	0.1	4.6.1.2	0.46
PIR_01590.1	unavailable		Uncharacterized protein	0.71	2.7.11.1	0.11
PIR_01592.1	unavailable		Retinal dehydrogenase 1	0.12	1.2.1.8	0.25
PIR_01595.1	unavailable		NADPH:adrenodoxin oxidoreductase, mitochondrial	0.27	1.18.1.6	0.35
PIR_01606.1	unavailable		Zinc import ATP-binding protein ZnuC	0.13	3.6.3.-	0.2
PIR_01613.1	unavailable		Sphingosine kinase 2	0.17	2.7.1.91	0.4
PIR_01614.1	unavailable		Dual specificity tyrosine-phosphorylation-regulated kinase 1A	0.1	2.7.12.1	0.29
PIR_01616.1	unavailable		Serine-rich adhesin for platelets	0.09	2.7.11.1	0.11
PIR_01618.1	unavailable		Phosphatidylinositol 5-phosphate 4-kinase type-2 alpha	0.15	2.7.1.68	0.38
PIR_01620.1	unavailable		Protoheme IX farnesyltransferase	0.4	2.5.1.-	0.57
PIR_01624.1	unavailable		Lysosomal Pro-X carboxypeptidase	0.21	3.4.-.-	0.32
PIR_01634.1	unavailable		Probable E3 ubiquitin-protein ligase makorin-2	0.24	6.3.2.-	0.55
PIR_01635.1	unavailable		Phospholipid phosphatase 5	0.19	3.1.3.4	0.38
PIR_01636.1	unavailable		Glucose-repressible alcohol dehydrogenase transcriptional effector	0.3	3.1.13.4	0.51
PIR_01637.1	unavailable		Manganese-dependent ADP-ribose/CDP-alcohol diphosphatase	0.57	3.6.1.53, 3.6.1.16, 3.6.1.13	0.57
PIR_01639.1	unavailable		NADPH dehydrogenase	0.21	1.6.99.1	0.31
PIR_01640.1	unavailable		Putative E3 ubiquitin-protein ligase UBR7	0.31	6.3.2.-	0.45
PIR_01645.1	unavailable		Lysine-rich arabinogalactan protein 19	0.15	3.4.22.-	0.15
PIR_01651.1	unavailable		Adenylate kinase	0.39	2.7.4.3	0.4
PIR_01653.1	unavailable		Mucin-1	0.09	2.7.11.1	0.12
PIR_01657.1	unavailable		Serine/threonine-protein kinase SIK1	0.09	2.7.11.1	0.52
PIR_01660.1	unavailable		NADP-specific glutamate dehydrogenase	0.23	1.4.1.4	0.26
PIR_01662.1	unavailable		Mucin-7	0.11	2.7.11.1	0.11
PIR_01663.1	unavailable		Ubiquinone/menaquinone biosynthesis C-methyltransferase UbiE	0.43	2.1.1.201, 2.1.1.163	0.43
PIR_01664.1	unavailable		Stress-induced-phosphoprotein 1	0.12	2.4.1.-	0.12
PIR_01665.1	unavailable		DDB1- and CUL4-associated factor homolog 1	0.26	2.7.11.1	0.26
PIR_01666.1	unavailable		Histidine protein methyltransferase 1 homolog	0.49	2.1.1.-	0.49
PIR_01669.1	unavailable		Ubiquitin carboxyl-terminal hydrolase 4	0.13	3.4.19.12	0.57
PIR_01673.1	unavailable		Ornithine decarboxylase	0.26	4.1.1.17	0.3
PIR_01674.1	unavailable		Ornithine decarboxylase	0.28	4.1.1.17	0.32
PIR_01677.1	unavailable		Alpha-1,2-mannosyltransferase MNN2	0.3	2.4.1.-	0.56
PIR_01679.1	unavailable		Protein phosphatase 1A	0.1	3.1.3.16	0.56
PIR_01680.1	unavailable		Alpha-1,2-mannosyltransferase MNN2	0.3	2.4.1.-	0.56
PIR_01685.1	unavailable		Gamete and mating-type specific protein A	0.3	3.4.22.-	0.3
PIR_01686.1	unavailable		Kallikrein-8	0.09	3.4.21.-	0.25
PIR_01690.1	unavailable		Lysophospholipid acyltransferase 5	0.19	2.3.1.-	0.19
PIR_01691.1	unavailable		Lysophospholipid acyltransferase 7	0.22	2.3.1.-	0.16
PIR_01695.1	unavailable		Cytochrome b-245 heavy chain	0.18	1.-.-.-	0.24
PIR_01698.1	unavailable		Peptidyl-prolyl cis-trans isomerase NIMA-interacting 1	0.25	5.2.1.8	0.57
PIR_01699.1	unavailable		Probable protein kinase UbiB	0.32	2.7.-.-	0.45
PIR_01701.1	unavailable		Diacylglycerol O-acyltransferase 2	0.21	2.3.1.22	0.23
PIR_01702.1	unavailable		Exonuclease mut-7 homolog	0.56	3.1.-.-	0.56
PIR_01713.1	unavailable		Probable E3 ubiquitin-protein ligase hulA	0.11	6.3.2.-	0.57
PIR_01719.1	unavailable		cGMP-specific 3',5'-cyclic phosphodiesterase	0.17	3.1.4.53	0.24
PIR_01720.1	unavailable		Phosphoserine phosphatase	0.51	3.1.3.3	0.57
PIR_01723.1	unavailable		Proteasome subunit alpha	0.17	3.4.25.1	0.57
PIR_01726.1	unavailable		Presenilin-1	0.27	3.4.23.-	0.5
PIR_01728.1	unavailable		Probable allantoicase	0.45	3.5.3.4	0.57
PIR_01732.1	unavailable		Mitogen-activated protein kinase HOG1	0.12	2.7.12.1	0.29
PIR_01735.1	unavailable		Interferon-induced GTP-binding protein Mx1	0.16	3.6.5.5	0.24
PIR_01736.1	unavailable		Counting factor 60	0.3	3.1.3.2	0.3
PIR_01738.1	unavailable		Adenosine deaminase	0.43	3.5.4.4	0.44
PIR_01740.1	unavailable		MAP kinase-interacting serine/threonine-protein kinase 2	0.1	2.7.11.1	0.49
PIR_01744.1	unavailable		tRNA (adenine(37)-N6)-methyltransferase	0.37	2.1.1.-	0.47
PIR_01746.1	unavailable		Histidinol-phosphate aminotransferase	0.55	2.6.1.9	0.57
PIR_01750.1	unavailable		NAD/NADP-dependent betaine aldehyde dehydrogenase	0.17	1.2.1.8	0.31
PIR_01758.1	unavailable		Peptidyl-prolyl cis-trans isomerase FKBP5	0.23	5.2.1.8	0.48
PIR_01762.1	unavailable		Glycine amidinotransferase, mitochondrial	0.44	2.1.4.1	0.44
PIR_01763.1	unavailable		Putative DNA helicase INO80	0.27	3.6.4.12	0.3
PIR_01764.1	unavailable		L-threonine 3-dehydrogenase, mitochondrial	0.16	1.1.1.103	0.16
PIR_01766.1	unavailable		Cathepsin D	0.13	3.4.23.-	0.18
PIR_01767.1	unavailable		Probable E3 ubiquitin-protein ligase hulA	0.11	6.3.2.-	0.57
PIR_01771.1	unavailable		Cathepsin D	0.13	3.4.23.-	0.19
PIR_01780.1	unavailable		Guanylate-binding protein 1	0.27	3.6.5.-	0.47
PIR_01782.1	unavailable		Cathepsin K	0.12	3.4.22.-	0.28
PIR_01783.1	unavailable		CAAX prenyl protease 1 homolog	0.4	3.4.24.84	0.52
PIR_01784.1	unavailable		Poly [ADP-ribose] polymerase 1	0.28	2.4.2.30	0.57
PIR_01785.1	unavailable		Aspartokinase	0.26	2.7.2.4	0.43
PIR_01793.1	unavailable		Sn1-specific diacylglycerol lipase alpha	0.32	3.1.1.-	0.57
PIR_01800.1	unavailable		4-hydroxyphenylpyruvate dioxygenase	0.46	1.13.11.27	0.49
PIR_01805.1	unavailable		Calcium/calmodulin-dependent protein kinase type II subunit delta	0.1	2.7.11.1	0.34
PIR_01806.1	unavailable		Histone H3.v1	0.17	3.6.4.-	0.45
PIR_01807.1	unavailable		DNA replication ATP-dependent helicase/nuclease DNA2	0.12	3.6.4.-	0.26
PIR_01812.1	unavailable		3-ketoacyl-CoA thiolase	0.23	2.3.1.16	0.36
PIR_01813.1	unavailable		U1 small nuclear ribonucleoprotein 70 kDa	0.11	5.2.1.8	0.11
PIR_01814.1	unavailable		UDP-glucose:glycoprotein glucosyltransferase	0.24	2.4.1.-	0.52
PIR_01815.1	unavailable		tRNA (adenine(37)-N6)-methyltransferase	0.4	2.1.1.-	0.52
PIR_01817.1	unavailable		Histidine--tRNA ligase	0.5	6.1.1.21	0.5
PIR_01826.1	unavailable		Dual oxidase 1	0.12	1.11.1.-, 1.6.3.-	0.23
PIR_01827.1	unavailable		Glutaminyl-peptide cyclotransferase	0.55	2.3.2.5	0.55
PIR_01834.1	unavailable		ATP-dependent RNA helicase DBP7	0.17	3.6.4.13	0.57
PIR_01845.1	unavailable		Serine/threonine-protein kinase TEL1	0.15	2.7.11.1	0.55
PIR_01847.1	unavailable		Methyltransferase-like protein 22	0.56	2.1.1.-	0.56
PIR_01848.1	unavailable		Fatty acid oxidation complex subunit alpha	0.21	5.1.2.3, 4.2.1.17, 1.1.1.35	0.17
PIR_01852.1	unavailable		DNA gyrase subunit B	0.27	5.99.1.3	0.57
PIR_01855.1	unavailable		Probable nicotinate-nucleotide adenylyltransferase	0.5	2.7.7.18	0.5
PIR_01856.1	unavailable		D-aminoacyl-tRNA deacylase	0.45	3.1.1.96	0.45
PIR_01857.1	unavailable		Long-chain-fatty-acid--CoA ligase 1	0.1	6.2.1.3	0.35
PIR_01859.1	unavailable		Proteasome-activating nucleotidase	0.14	3.6.4.6	0.12
PIR_01860.1	unavailable		Peptidyl-prolyl cis-trans isomerase A	0.18	5.2.1.8	0.57
PIR_01863.1	unavailable		Frataxin, mitochondrial	0.4	1.16.3.1	0.53
PIR_01867.1	unavailable		Forkhead box protein P2	0.14	2.7.11.1	0.11
PIR_01868.1	unavailable		Carboxypeptidase Y homolog A	0.2	3.4.16.-	0.33
PIR_01871.1	unavailable		Probable E3 ubiquitin-protein ligase hulA	0.11	6.3.2.-	0.57
PIR_01873.1	unavailable		Thymidine kinase	0.53	2.7.1.21	0.57
PIR_01885.1	unavailable		ATP-dependent RNA helicase DDX1	0.45	3.6.4.13	0.57
PIR_01887.1	unavailable		cAMP-dependent protein kinase catalytic subunit alpha	0.11	2.7.11.1	0.32
PIR_01889.1	unavailable		Cathepsin L1	0.09	3.4.22.-	0.37
PIR_01895.1	unavailable		Probable phospholipid-transporting ATPase IIB	0.11	3.6.3.1	0.54
PIR_01906.1	unavailable		Type II inositol 3,4-bisphosphate 4-phosphatase	0.2	3.1.3.66	0.28
PIR_01914.1	unavailable		Dual specificity protein phosphatase CDC14A	0.15	3.1.3.16, 3.1.3.48	0.34
PIR_01915.1	unavailable		Aromatic peroxygenase	0.3	1.11.1.-	0.3
PIR_01919.1	unavailable		Peptidyl-prolyl cis-trans isomerase FKBP5	0.21	5.2.1.8	0.46
PIR_01920.1	unavailable		Heme oxygenase 1	0.29	1.14.14.18	0.57
PIR_01922.1	unavailable		Adenylate cyclase, terminal-differentiation specific	0.13	2.1.1.43	0.13
PIR_01923.1	unavailable		Germinal-center associated nuclear protein	0.23	2.3.1.-	0.13
PIR_01926.1	unavailable		Uncharacterized protein	0.55	3.1.4.-	0.23
PIR_01928.1	unavailable		Peptidyl-prolyl cis-trans isomerase-like 1	0.13	5.2.1.8	0.5
PIR_01933.1	unavailable		Amidophosphoribosyltransferase	0.33	2.4.2.14	0.37
PIR_01935.1	unavailable		Cortactin-binding protein 2	0.13	2.7.11.1	0.12
PIR_01942.1	unavailable		Serine/threonine-protein kinase 4	0.14	2.7.11.1	0.4
PIR_01946.1	unavailable		Methionine synthase	0.27	2.1.1.13	0.29
PIR_01949.1	unavailable		Methylmalonyl-CoA mutase, mitochondrial	0.17	5.4.99.2	0.43
PIR_01951.1	unavailable		tRNA (guanine-N(7)-)-methyltransferase	0.56	2.1.1.33	0.57
PIR_01962.1	unavailable		1-acyl-sn-glycerol-3-phosphate acyltransferase delta	0.2	2.3.1.51	0.45
PIR_01963.1	unavailable		Calcium/calmodulin-dependent protein kinase type II subunit delta	0.1	2.7.11.1	0.44
PIR_01975.1	unavailable		Serine/threonine-protein kinase Sgk1	0.12	2.7.11.1	0.36
PIR_01976.1	unavailable		Peptidyl-prolyl cis-trans isomerase D	0.21	5.2.1.8	0.57
PIR_01977.1	unavailable		Probable beta-glucosidase I	0.12	3.2.1.21	0.4
PIR_01978.1	unavailable		Phospholipase DDHD1	0.22	3.1.1.-	0.42
PIR_01981.1	unavailable		Cyclin-dependent kinase 1	0.18	2.7.11.22, 2.7.11.23	0.33
PIR_01990.1	unavailable		Probable exo-1,4-beta-xylosidase xlnD	0.12	3.2.1.21	0.41
PIR_01994.1	unavailable		Peroxisomal biogenesis factor 6	0.13	3.6.4.6	0.12
PIR_01999.1	unavailable		Probable cysteine protease ATG4	0.2	3.4.22.-	0.57
PIR_02001.1	unavailable		Receptor-type tyrosine-protein phosphatase F	0.11	3.1.3.48	0.16
PIR_02002.1	unavailable		Cytochrome P450 86A7	0.11	1.14.-.-	0.29
PIR_02004.1	unavailable		Cystic fibrosis transmembrane conductance regulator	0.17	3.6.3.49	0.17
PIR_02008.1	unavailable		Serine/threonine-protein kinase PAK 3	0.1	2.7.11.1	0.5
PIR_02010.1	unavailable		Lipid A export ATP-binding/permease protein MsbA	0.13	3.6.3.44	0.15
PIR_02014.1	unavailable		Mitogen-activated protein kinase HOG1	0.19	2.7.11.24	0.57
PIR_02016.1	unavailable		Cytochrome b5	0.31	1.7.1.1	0.15
PIR_02023.1	unavailable		E3 ubiquitin-protein ligase FANCL	0.56	6.3.2.-	0.56
PIR_02026.1	unavailable		Probable palmitoyltransferase ZDHHC1	0.39	2.3.1.225	0.57
PIR_02029.1	unavailable		NAD/NADP-dependent betaine aldehyde dehydrogenase	0.46	1.2.1.8	0.47
PIR_02030.1	unavailable		Putative oligopeptide transport ATP-binding protein oppF2	0.05	3.6.3.-	0.3
PIR_02035.1	unavailable		Regulator of telomere elongation helicase 1 homolog	0.2	3.6.4.12	0.53
PIR_02037.1	unavailable		Ribosomal RNA large subunit methyltransferase F	0.13	2.1.1.181	0.13
PIR_02040.1	unavailable		Arabinose 5-phosphate isomerase KdsD	0.17	5.3.1.13	0.46
PIR_02051.1	unavailable		cGMP-dependent protein kinase, isozyme 1	0.55	2.7.11.12	0.55
PIR_02052.1	unavailable		Isocitrate dehydrogenase [NADP] cytoplasmic	0.22	1.1.1.42	0.57
PIR_02053.1	unavailable		Protein kinase C beta type	0.11	2.7.11.1	0.37
PIR_02055.1	unavailable		Ubiquitin-conjugating enzyme E2 6	0.11	2.3.2.23	0.45
PIR_02068.1	unavailable		Proline--tRNA ligase	0.47	6.1.1.15	0.5
PIR_02077.1	unavailable		Dual 3',5'-cyclic-AMP and -GMP phosphodiesterase 11A	0.24	3.1.4.53, 3.1.4.35	0.28
PIR_02083.1	unavailable		Serine/threonine-protein kinase TEL1	0.15	2.7.11.1	0.55
PIR_02090.1	unavailable		Ribonuclease R	0.15	3.1.13.1	0.32
PIR_02091.1	unavailable		Calcium/calmodulin-dependent protein kinase type II subunit delta	0.1	2.7.11.1	0.38
PIR_02093.1	unavailable		mRNA-capping enzyme	0.47	2.7.7.50, 3.1.3.33	0.47
PIR_02097.1	unavailable		Phenylalanine--tRNA ligase beta subunit	0.54	6.1.1.20	0.56
PIR_02100.1	unavailable		Calcium-dependent protein kinase 1	0.09	2.7.11.1	0.49
PIR_02101.1	unavailable		Myotubularin	0.13	3.1.3.95, 3.1.3.64	0.22
PIR_02104.1	unavailable		Eukaryotic elongation factor 2 kinase	0.19	2.7.11.1	0.25
PIR_02105.1	unavailable		Alpha-1,3/1,6-mannosyltransferase ALG2	0.28	2.4.1.132, 2.4.1.257	0.31
PIR_02107.1	unavailable		Probable isoprenylcysteine alpha-carbonyl methylesterase ICMEL2	0.23	3.1.1.n2	0.32
PIR_02114.1	unavailable		Transcription initiation factor TFIID subunit 1	0.45	2.7.11.1, 2.3.1.48	0.2
PIR_02115.1	unavailable		Ubiquitin carboxyl-terminal hydrolase 13	0.3	3.4.19.12	0.57
PIR_02117.1	unavailable		Integrator complex subunit 9	0.24	3.1.27.-	0.29
PIR_02118.1	unavailable		Tyrosine-protein kinase Yes	0.1	2.7.10.1	0.31
PIR_02127.1	unavailable		ATP-dependent RNA helicase DBP2	0.16	3.6.4.13	0.57
PIR_02129.1	unavailable		Soluble calcium-activated nucleotidase 1	0.45	3.6.1.6	0.45
PIR_02130.1	unavailable		Uncharacterized protein	0.59	2.3.1.225	0.19
PIR_02131.1	unavailable		Probable protein S-acyltransferase 22	0.3	2.3.1.225	0.56
PIR_02133.1	unavailable		Mitochondrial inner membrane protease subunit 2	0.36	3.4.21.-	0.57
PIR_02137.1	unavailable		PH domain leucine-rich repeat-containing protein phosphatase 2	0.39	3.1.3.16	0.39
PIR_02140.1	unavailable		Peptidyl-prolyl cis-trans isomerase A	0.18	5.2.1.8	0.57
PIR_02143.1	unavailable		Peptidyl-tRNA hydrolase	0.49	3.1.1.29	0.57
PIR_02146.1	unavailable		2-dehydro-3-deoxyphosphooctonate aldolase	0.51	2.5.1.55	0.57
PIR_02147.1	unavailable		Radial spoke head 1 homolog	0.15	2.7.1.68	0.35
PIR_02150.1	unavailable		Titin homolog	0.3	2.7.11.1	0.3
PIR_02151.1	unavailable		Intraflagellar transport protein 56	0.11	1.14.-.-	0.22
PIR_02155.1	unavailable		Histone-arginine methyltransferase CARMER	0.17	2.1.1.319	0.41
PIR_02157.1	unavailable		Transcription activator MSS11	0.1	2.7.11.1	0.12
PIR_02158.1	unavailable		Myb-binding protein 1A	0.32	2.7.7.7	0.23
PIR_02175.1	unavailable		Protein farnesyltransferase subunit beta	0.23	2.5.1.60	0.27
PIR_02178.1	unavailable		Glyoxylate/hydroxypyruvate reductase A	0.24	1.1.1.81, 1.1.1.79	0.36
PIR_02179.1	unavailable		Glyoxylate/hydroxypyruvate reductase A	0.24	1.1.1.81, 1.1.1.79	0.47
PIR_02180.1	unavailable		Quinone oxidoreductase	0.12	1.-.-.-	0.18
PIR_02182.1	unavailable		2-oxoglutarate and iron-dependent oxygenase domain-containing protein 3	0.57	1.14.11.-	0.45
PIR_02185.1	unavailable		E3 ubiquitin-protein ligase RNF185	0.26	6.3.2.-	0.48
PIR_02186.1	unavailable		Sodium/potassium-transporting ATPase subunit alpha-1	0.15	3.6.3.8	0.3
PIR_02187.1	unavailable		GDP-Man:Man(3)GlcNAc(2)-PP-Dol alpha-1,2-mannosyltransferase	0.55	2.4.1.131	0.55
PIR_02191.1	unavailable		Serine/threonine-protein kinase 4	0.14	2.7.11.1	0.44
PIR_02199.1	unavailable		Palmitoyltransferase PFA4	0.13	2.3.1.225	0.56
PIR_02201.1	unavailable		Probable phosphoglycerate mutase PMU1	0.13	5.4.-.-	0.23
PIR_02202.1	unavailable		Probable phosphoglycerate mutase PMU1	0.12	5.4.-.-	0.2
PIR_02211.1	unavailable		Oxaloacetate decarboxylase	0.26	4.1.1.3	0.3
PIR_02217.1	unavailable		tRNA-dihydrouridine(47) synthase [NAD(P)(+)]	0.14	1.3.1.-	0.47
PIR_02218.1	unavailable		tRNA-dihydrouridine(20) synthase [NAD(P)+]-like	0.26	1.3.1.-	0.47
PIR_02219.1	unavailable		Cell division control protein 2 homolog	0.13	2.7.11.24	0.28
PIR_02221.1	unavailable		Oxaloacetate decarboxylase	0.27	4.1.1.3	0.31
PIR_02226.1	unavailable		Mitogen-activated protein kinase HOG1	0.2	2.7.11.24	0.57
PIR_02232.1	unavailable		Biotin--protein ligase	0.27	6.3.4.-, 6.3.4.15, 6.3.4.11, 6.3.4.10, 6.3.4.9	0.27
PIR_02233.1	unavailable		Spastin	0.19	3.6.4.3	0.32
PIR_02236.1	unavailable		E3 ubiquitin ligase BIG BROTHER-related	0.22	6.3.2.-	0.57
PIR_02239.1	unavailable		Methionine aminopeptidase	0.3	3.4.11.18	0.57
PIR_02242.1	unavailable		tRNA-2-methylthio-N(6)-dimethylallyladenosine synthase	0.46	2.8.4.3	0.46
PIR_02243.1	unavailable		DNA repair protein RAD5	0.13	3.6.4.-	0.34
PIR_02249.1	unavailable		1-phosphatidylinositol 3-phosphate 5-kinase	0.55	2.7.1.150	0.55
PIR_02252.1	unavailable		Dihydrolipoyllysine-residue acetyltransferase component of pyruvate dehydrogenase complex, mitochondrial	0.32	2.3.1.12	0.57
PIR_02255.1	unavailable		RNA cytidine acetyltransferase	0.45	2.3.1.-	0.51
PIR_02258.1	unavailable		Prostaglandin E synthase 3	0.34	5.3.99.3	0.34
PIR_02265.1	unavailable		Molybdenum cofactor biosynthesis protein B	0.14	2.10.1.1	0.18
PIR_02269.1	unavailable		Calmodulin	0.63	5.2.1.8	0.18
PIR_02270.1	unavailable		Cytochrome P450 4V2	0.09	1.14.-.-	0.24
PIR_02271.1	unavailable		Acyl-CoA synthetase family member 4	0.13	6.3.2.-	0.11
PIR_02273.1	unavailable		Dual specificity phosphatase DUPD1	0.11	3.1.3.16, 3.1.3.48	0.51
PIR_02274.1	unavailable		Alcohol dehydrogenase [NADP(+)]	0.12	1.-.-.-	0.22
PIR_02275.1	unavailable		Alcohol dehydrogenase [NADP(+)]	0.12	1.-.-.-	0.22
PIR_02288.1	unavailable		DNA replication ATP-dependent helicase/nuclease DNA2	0.14	3.6.4.-	0.28
PIR_02289.1	unavailable		Cyclin-dependent kinase 1	0.18	2.7.11.22, 2.7.11.23	0.33
PIR_02290.1	unavailable		FK506-binding protein 1	0.14	5.2.1.8	0.54
PIR_02298.1	unavailable		Mitogen-activated protein kinase kinase kinase 13	0.09	2.7.11.1	0.44
PIR_02300.1	unavailable		Probable inactive receptor kinase At2g26730	0.09	2.7.11.1	0.39
PIR_02301.1	unavailable		ADP-ribosylation factor 1	0.13	3.6.5.-	0.12
PIR_02308.1	unavailable		Tyrosine 3-monooxygenase	0.23	1.14.16.2	0.23
PIR_02310.1	unavailable		Mitogen-activated protein kinase HOG1	0.13	2.7.11.24	0.57
PIR_02311.1	unavailable		Pheromone-processing carboxypeptidase KEX1	0.31	3.4.16.6	0.39
PIR_02312.1	unavailable		Uncharacterized protein	0.67	2.6.1.1	0.16
PIR_02313.1	unavailable		Uncharacterized protein	0.65	2.6.1.1	0.16
PIR_02316.1	unavailable		cGMP-specific 3',5'-cyclic phosphodiesterase	0.14	3.1.4.53	0.24
PIR_02318.1	unavailable		Homoserine kinase	0.5	2.7.1.39	0.5
PIR_02327.1	unavailable		Chaperone protein DnaJ	0.38	3.6.4.13	0.12
PIR_02330.1	unavailable		DNA oxidative demethylase ALKBH2	0.57	1.14.11.33	0.57
PIR_02332.1	unavailable		Uncharacterized metal-dependent hydrolase YjjV	0.5	3.1.-.-	0.5
PIR_02333.1	unavailable		Mitogen-activated protein kinase kinase kinase 7	0.1	2.7.11.1	0.33
PIR_02335.1	unavailable		Cystic fibrosis transmembrane conductance regulator	0.17	3.6.3.49	0.17
PIR_02336.1	unavailable		Ornithine decarboxylase	0.24	4.1.1.17	0.28
PIR_02338.1	unavailable		DNA oxidative demethylase ALKBH2	0.57	1.14.11.33	0.57
PIR_02339.1	unavailable		Probable E3 ubiquitin-protein ligase hulA	0.11	6.3.2.-	0.57
PIR_02340.1	unavailable		DNA-directed primase/polymerase protein	0.57	2.7.7.-	0.57
PIR_02343.1	unavailable		Adenylosuccinate lyase	0.51	4.3.2.2	0.51
PIR_02345.1	unavailable		GTP cyclohydrolase-2	0.24	3.5.4.25	0.24
PIR_02348.1	unavailable		Histone-lysine N-methyltransferase setd3	0.57	2.1.1.43	0.57
PIR_02350.1	unavailable		Putative oxidoreductase GLYR1	0.15	1.1.1.31	0.24
PIR_02352.1	unavailable		Leukotriene A-4 hydrolase homolog	0.22	3.3.2.6	0.27
PIR_02356.1	unavailable		DNA repair and recombination protein RAD54-like	0.14	3.6.4.-	0.34
PIR_02357.1	unavailable		Uncharacterized protein	0.51	5.2.1.8	0.11
PIR_02358.1	unavailable		Tryptophan synthase alpha chain	0.47	4.2.1.20	0.57
PIR_02360.1	unavailable		Probable glucan endo-1,3-beta-glucosidase eglC	0.24	3.2.1.39	0.43
PIR_02361.1	unavailable		Enolase-phosphatase E1	0.17	3.1.3.77	0.17
PIR_02367.1	unavailable		ATP-dependent RNA helicase DBP9	0.17	3.6.4.13	0.57
PIR_02369.1	unavailable		Peptidyl-prolyl cis-trans isomerase B	0.14	5.2.1.8	0.57
PIR_02371.1	unavailable		Probable crotonobetaine/carnitine-CoA ligase	0.21	6.2.1.-	0.36
PIR_02372.1	unavailable		Transcriptional regulator ATRX	0.11	3.6.4.12	0.12
PIR_02374.1	unavailable		Uncharacterized protein	0.67	1.8.3.2	0.19
PIR_02386.1	unavailable		Titin	0.16	2.7.11.1	0.16
PIR_02388.1	unavailable		Flocculation protein FLO11	0.17	3.4.21.72	0.12
PIR_02393.1	unavailable		Transitional endoplasmic reticulum ATPase	0.11	3.4.24.-	0.18
PIR_02395.1	unavailable		Uridine kinase	0.5	2.7.1.48	0.5
PIR_02397.1	unavailable		Proteasome subunit alpha	0.22	3.4.25.1	0.57
PIR_02399.1	unavailable		Protein phosphatase 1A	0.1	3.1.3.16	0.57
PIR_02406.1	unavailable		Ornithine carbamoyltransferase	0.48	2.1.3.3	0.57
PIR_02408.1	unavailable		Nucleoside diphosphate-linked moiety X motif 22	0.47	3.6.1.-	0.15
PIR_02409.1	unavailable		Autophagy-related protein 3	0.48	6.3.2.-	0.17
PIR_02412.1	unavailable		Cytochrome b-c1 complex subunit 2, mitochondrial	0.17	3.4.24.64	0.29
PIR_02414.1	unavailable		UDP-glucose 4-epimerase	0.25	5.1.3.2	0.27
PIR_02415.1	unavailable		Activating signal cointegrator 1 complex subunit 3	0.17	3.6.4.12, 3.6.4.13	0.17
PIR_02416.1	unavailable		Pheromone-processing carboxypeptidase KEX1	0.31	3.4.16.6	0.4
PIR_02422.1	unavailable		Steroidogenic acute regulatory protein, mitochondrial	0.37	2.7.1.150	0.11
PIR_02430.1	unavailable		Arginine--tRNA ligase	0.44	6.1.1.19	0.57
PIR_02431.1	unavailable		Putative zinc metalloproteinase C607.06c	0.3	3.4.24.-	0.56
PIR_02435.1	unavailable		Phosphatidylinositol 4-kinase beta	0.16	2.7.1.67	0.27
PIR_02439.1	unavailable		Lipid A export ATP-binding/permease protein MsbA	0.2	3.6.3.-	0.26
PIR_02441.1	unavailable		Uncharacterized protein	0.45	3.1.1.-	0.4
PIR_02443.1	unavailable		Superoxide dismutase [Mn]	0.21	1.15.1.1	0.57
PIR_02446.1	unavailable		D-3-phosphoglycerate dehydrogenase	0.19	1.1.1.95	0.22
PIR_02449.1	unavailable		Chromodomain-helicase-DNA-binding protein 8	0.1	3.6.4.-	0.33
PIR_02451.1	unavailable		Ribosomal RNA small subunit methyltransferase NEP1	0.26	2.1.1.-	0.54
PIR_02455.1	unavailable		Glucose-6-phosphate 1-dehydrogenase	0.41	1.1.1.49	0.55
PIR_02458.1	unavailable		Eukaryotic translation initiation factor 5B	0.11	3.6.5.3	0.11
PIR_02460.1	unavailable		Adenylate kinase 7	0.57	2.7.4.3, 2.7.4.6	0.57
PIR_02463.1	unavailable		Leishmanolysin-like peptidase	0.29	3.4.24.36	0.36
PIR_02468.1	unavailable		OTU domain-containing protein 5	0.24	3.4.19.12	0.57
PIR_02475.1	unavailable		tRNA N6-adenosine threonylcarbamoyltransferase	0.42	2.3.1.234	0.46
PIR_02476.1	unavailable		Uncharacterized protein	0.62	3.1.3.1	0.11
PIR_02481.1	unavailable		Titin homolog	0.11	2.7.11.1	0.11
PIR_02482.1	unavailable		4,5-DOPA dioxygenase extradiol	0.32	1.13.11.29	0.45
PIR_02484.1	unavailable		Calcium/calmodulin-dependent protein kinase type II subunit delta	0.09	2.7.11.1	0.44
PIR_02485.1	unavailable		DNA-(apurinic or apyrimidinic site) lyase 2	0.57	3.1.-.-, 4.2.99.18	0.45
PIR_02488.1	unavailable		Palmitoyltransferase PFA4	0.12	2.3.1.225	0.56
PIR_02489.1	unavailable		Palmitoyltransferase PFA3	0.11	2.3.1.225	0.56
PIR_02492.1	unavailable		Diaminopimelate decarboxylase	0.43	4.1.1.20	0.55
PIR_02493.1	unavailable		RNA 3'-terminal phosphate cyclase	0.46	6.5.1.4	0.46
PIR_02495.1	unavailable		Cytochrome P450 4V2	0.09	1.14.-.-	0.27
PIR_02496.1	unavailable		Cytochrome P450 4V2	0.09	1.14.-.-	0.32
PIR_02499.1	unavailable		Phosphoenolpyruvate carboxykinase [ATP]	0.49	4.1.1.49	0.5
PIR_02501.1	unavailable		Cellular nucleic acid-binding protein	0.2	3.6.4.13	0.14
PIR_02504.1	unavailable		Palmitoyltransferase akr1	0.1	2.3.1.225	0.44
PIR_02505.1	unavailable		Histidinol-phosphate aminotransferase	0.19	2.6.1.9	0.44
PIR_02512.1	unavailable		Carboxypeptidase Y homolog A	0.27	3.4.16.6	0.38
PIR_02513.1	unavailable		Carboxypeptidase Y homolog A	0.27	3.4.16.6	0.39
PIR_02515.1	unavailable		Carboxypeptidase Y homolog A	0.27	3.4.16.6	0.39
PIR_02516.1	unavailable		Carboxypeptidase Y homolog A	0.27	3.4.16.5	0.32
PIR_02517.1	unavailable		Telomerase reverse transcriptase	0.57	2.7.7.49	0.57
PIR_02518.1	unavailable		Adenylate cyclase	0.25	4.6.1.1	0.48
PIR_02520.1	unavailable		Acyl-[acyl-carrier-protein]--UDP-N-acetylglucosamine O-acyltransferase	0.5	2.3.1.129	0.5
PIR_02524.1	unavailable		Guanidinoacetate N-methyltransferase	0.45	2.1.1.2	0.57
PIR_02525.1	unavailable		Regulator of chromosome condensation	0.12	6.3.2.-	0.16
PIR_02527.1	unavailable		Polynucleotide 5'-hydroxyl-kinase grc3	0.26	2.7.1.-	0.57
PIR_02529.1	unavailable		Transcriptional regulator ATRX	0.11	3.6.4.12	0.12
PIR_02532.1	unavailable		Probable cytosol aminopeptidase	0.48	3.4.11.10, 3.4.11.1	0.5
PIR_02533.1	unavailable		Uncharacterized protein	0.63	3.1.1.11	0.16
PIR_02536.1	unavailable		Myotubularin	0.13	3.1.3.95, 3.1.3.64	0.23
PIR_02543.1	unavailable		Titin	0.2	2.7.11.1	0.2
PIR_02546.1	unavailable		Hepatoma-derived growth factor-related protein 2	0.12	3.6.5.3	0.11
PIR_02550.1	unavailable		Probable ubiquitin carboxyl-terminal hydrolase creB	0.11	3.4.19.12	0.56
PIR_02551.1	unavailable		Dihydroorotate dehydrogenase (quinone)	0.42	1.3.5.2	0.57
PIR_02552.1	unavailable		Histone deacetylase 3	0.12	3.5.1.98	0.49
PIR_02558.1	unavailable		Pro-apoptotic serine protease NMA111	0.28	3.4.21.-	0.45
PIR_02564.1	unavailable		Ribonuclease P protein subunit p40	0.57	3.1.26.5	0.57
PIR_02566.1	unavailable		Adenylyltransferase and sulfurtransferase MOCS3	0.14	2.7.7.80, 2.8.1.11	0.14
PIR_02570.1	unavailable		Probable ATP-dependent RNA helicase spindle-E	0.13	3.6.4.13	0.55
PIR_02572.1	unavailable		Nitric oxide reductase FlRd-NAD(+) reductase	0.28	1.18.1.-	0.28
PIR_02573.1	unavailable		NADH-cytochrome b5 reductase 1	0.25	1.6.2.2	0.36
PIR_02578.1	unavailable		JmjC domain-containing histone demethylation protein 1	0.15	1.14.11.27	0.19
PIR_02580.1	unavailable		5'-AMP-activated protein kinase catalytic subunit alpha-2	0.1	2.7.11.1	0.42
PIR_02583.1	unavailable		GTPase Obg	0.4	3.6.5.-	0.4
PIR_02596.1	unavailable		Type II inositol 3,4-bisphosphate 4-phosphatase	0.35	3.1.3.66	0.52
PIR_02597.1	unavailable		Peptidyl-prolyl cis-trans isomerase A	0.18	5.2.1.8	0.57
PIR_02602.1	unavailable		Cocaine esterase	0.12	3.1.1.-	0.38
PIR_02611.1	unavailable		Probable dual-specificity RNA methyltransferase RlmN	0.4	2.1.1.192	0.49
PIR_02612.1	unavailable		Low specificity L-threonine aldolase	0.2	4.1.2.48	0.43
PIR_02616.1	unavailable		NEDD8-conjugating enzyme UBE2F	0.11	2.3.2.23	0.34
PIR_02622.1	unavailable		Phosphatidylglycerophosphatase GEP4, mitochondrial	0.3	3.1.3.27	0.56
PIR_02624.1	unavailable		DNA repair and recombination protein RAD54-like	0.13	3.6.4.-	0.34
PIR_02626.1	unavailable		Histidine--tRNA ligase	0.5	6.1.1.21	0.5
PIR_02635.1	unavailable		Protein-L-isoaspartate O-methyltransferase	0.47	2.1.1.77	0.57
PIR_02636.1	unavailable		Cytochrome b5	0.26	1.7.1.1	0.22
PIR_02639.1	unavailable		Sulfhydryl oxidase 1	0.37	1.8.3.2	0.47
PIR_02640.1	unavailable		Riboflavin biosynthesis protein RibBA	0.31	4.1.99.12, 3.5.4.25	0.4
PIR_02642.1	unavailable		Uncharacterized protein	0.85	1.8.3.2	0.17
PIR_02648.1	unavailable		Leucine--tRNA ligase	0.4	6.1.1.4	0.55
PIR_02653.1	unavailable		Probable pectate lyase E	0.1	4.2.2.2	0.18
PIR_02655.1	unavailable		tRNA-specific adenosine deaminase 1	0.28	3.5.4.34	0.28
PIR_02657.1	unavailable		Ribose-5-phosphate isomerase A	0.38	5.3.1.6	0.57
PIR_02658.1	unavailable		Probable E3 ubiquitin-protein ligase makorin-2	0.24	6.3.2.-	0.55
PIR_02659.1	unavailable		Apoptosis-inducing factor 2	0.37	1.-.-.-	0.52
PIR_02663.1	unavailable		D-alanine--poly(phosphoribitol) ligase subunit 1	0.14	6.3.2.-	0.15
PIR_02664.1	unavailable		Bifunctional protein FolD	0.41	1.5.1.5, 3.5.4.9	0.55
PIR_02665.1	unavailable		Serine/threonine-protein kinase Sgk1	0.12	2.7.11.1	0.43
PIR_02666.1	unavailable		DNA topoisomerase 1	0.47	5.99.1.2	0.57
PIR_02669.1	unavailable		Thymidylate kinase	0.47	2.7.4.9	0.57
PIR_02670.1	unavailable		Dual specificity protein phosphatase CDC14A	0.23	3.1.3.16, 3.1.3.48	0.57
PIR_02673.1	unavailable		Alpha-amylase-related protein	0.31	3.2.1.1	0.57
PIR_02674.1	unavailable		Mitogen-activated protein kinase kinase kinase 7	0.1	2.7.11.1	0.38
PIR_02685.1	unavailable		ATP-dependent (S)-NAD(P)H-hydrate dehydratase	0.44	4.2.1.93	0.45
PIR_02686.1	unavailable		Zinc finger protein DZIP1L	0.32	2.7.11.1	0.13
PIR_02687.1	unavailable		Phospho-2-dehydro-3-deoxyheptonate aldolase, Trp-sensitive	0.2	2.5.1.54	0.57
PIR_02691.1	unavailable		Myotubularin	0.13	3.1.3.95, 3.1.3.64	0.22
PIR_02695.1	unavailable		Pyruvate dehydrogenase E1 component subunit alpha	0.24	1.2.4.1	0.43
PIR_02696.1	unavailable		Glycerophosphoryl diester phosphodiesterase	0.18	3.1.4.46	0.57
PIR_02698.1	unavailable		Uncharacterized protein	0.67	2.8.1.12	0.24
PIR_02699.1	unavailable		Molybdopterin synthase catalytic subunit	0.53	2.8.1.12	0.55
PIR_02704.1	unavailable		U4/U6.U5 tri-snRNP-associated protein 2	0.26	3.4.19.12	0.26
PIR_02705.1	unavailable		Spastin	0.2	3.6.4.3	0.33
PIR_02709.1	unavailable		Protein phosphatase 1A	0.1	3.1.3.16	0.55
PIR_02712.1	unavailable		E3 ubiquitin-protein ligase UBR1	0.21	6.3.2.-	0.57
PIR_02716.1	unavailable		Putative mediator of RNA polymerase II transcription subunit 15	0.22	2.7.11.1	0.22
PIR_02719.1	unavailable		Probable beta-glucosidase btgE	0.39	3.2.1.21	0.39
PIR_02720.1	unavailable		Pre-mRNA-processing ATP-dependent RNA helicase PRP5	0.17	3.6.4.13	0.57
PIR_02725.1	unavailable		Beta-galactosidase	0.14	3.2.1.23	0.53
PIR_02729.1	unavailable		Uncharacterized protein	0.61	3.2.1.23	0.19
PIR_02732.1	unavailable		Mucin-2	0.09	2.7.11.1	0.12
PIR_02733.1	unavailable		L-threonine dehydratase biosynthetic IlvA	0.17	4.3.1.19	0.37
PIR_02734.1	unavailable		Probable E3 ubiquitin-protein ligase hulA	0.11	6.3.2.-	0.57
PIR_02736.1	unavailable		Glutamate--cysteine ligase	0.44	6.3.2.2	0.57
PIR_02738.1	unavailable		Choline/ethanolaminephosphotransferase 1	0.22	2.7.8.2, 2.7.8.1	0.24
PIR_02741.1	unavailable		ATP-dependent rRNA helicase RRP3	0.18	3.6.4.13	0.56
PIR_02747.1	unavailable		CWF19-like protein 2	0.18	2.7.11.1	0.15
PIR_02753.1	unavailable		Spastin	0.15	3.6.4.3	0.22
PIR_02754.1	unavailable		tRNA pseudouridine synthase B	0.5	5.4.99.25	0.5
PIR_02755.1	unavailable		DNA topoisomerase 1	0.28	5.99.1.2	0.53
PIR_02757.1	unavailable		Endoribonuclease YSH1	0.19	3.1.27.-	0.4
PIR_02760.1	unavailable		DNA polymerase catalytic subunit	0.16	2.7.7.7	0.48
PIR_02762.1	unavailable		Serine/threonine-protein kinase 4	0.13	2.7.11.1	0.34
PIR_02763.1	unavailable		Phytochrome A	0.11	2.7.13.3	0.38
PIR_02777.1	unavailable		Histone deacetylase 4	0.11	3.5.1.98	0.27
PIR_02784.1	unavailable		Uncharacterized protein	0.77	2.4.2.30	0.33
PIR_02785.1	unavailable		Cystic fibrosis transmembrane conductance regulator	0.17	3.6.3.49	0.17
PIR_02787.1	unavailable		Palmitoyltransferase PFA4	0.11	2.3.1.225	0.56
PIR_02788.1	unavailable		Acylglycerol kinase, mitochondrial	0.19	2.7.1.91	0.34
PIR_02789.1	unavailable		Serine/threonine-protein kinase Sgk1	0.12	2.7.11.1	0.45
PIR_02792.1	unavailable		CCR4-NOT transcription complex subunit 4	0.23	6.3.2.-	0.23
PIR_02793.1	unavailable		Alcohol dehydrogenase 1	0.2	1.1.1.1	0.36
PIR_02794.1	unavailable		Argininosuccinate synthase	0.56	6.3.4.5	0.57
PIR_02798.1	unavailable		LIM domain kinase 1	0.1	2.7.11.1	0.36
PIR_02808.1	unavailable		Adenine phosphoribosyltransferase	0.57	2.4.2.7	0.57
PIR_02816.1	unavailable		Proteasome subunit alpha	0.21	3.4.25.1	0.57
PIR_02817.1	unavailable		Dolichyl-diphosphooligosaccharide--protein glycosyltransferase subunit STT3A	0.29	2.4.99.18	0.57
PIR_02825.1	unavailable		Sodium/potassium-transporting ATPase subunit alpha-1	0.15	3.6.3.8	0.3
PIR_02831.1	unavailable		Probable mannosyl-oligosaccharide alpha-1,2-mannosidase 1B	0.16	3.2.1.113	0.49
PIR_02834.1	unavailable		Tyrosine-protein kinase Fyn	0.1	2.7.11.1	0.31
PIR_02838.1	unavailable		Titin	0.26	2.7.11.1	0.26
PIR_02839.1	unavailable		Decapping nuclease RAI1	0.33	3.6.1.-	0.45
PIR_02841.1	unavailable		Serine/threonine-protein kinase TNNI3K	0.09	2.7.11.1	0.36
PIR_02842.1	unavailable		Holliday junction ATP-dependent DNA helicase RuvB	0.4	3.6.4.12	0.4
PIR_02843.1	unavailable		Tyrosine-protein kinase Fer	0.1	2.7.11.1	0.46
PIR_02848.1	unavailable		DNA-dependent protein kinase catalytic subunit	0.57	2.7.11.1	0.57
PIR_02855.1	unavailable		Inositol polyphosphate multikinase	0.2	2.7.4.21	0.32
PIR_02859.1	unavailable		Methyltransferase-like protein 17, mitochondrial	0.37	2.1.1.-	0.57
PIR_02861.1	unavailable		Regulator of chromosome condensation	0.11	6.3.2.-	0.2
PIR_02864.1	unavailable		Subtilisin-like protease 2	0.13	3.4.21.-	0.46
PIR_02865.1	unavailable		Subtilisin-like protease 2	0.14	3.4.21.-	0.44
PIR_02866.1	unavailable		Heme A synthase	0.47	1.3.-.-	0.47
PIR_02867.1	unavailable		Deoxyribose-phosphate aldolase	0.41	4.1.2.4	0.5
PIR_02868.1	unavailable		Riboflavin synthase	0.53	2.5.1.9	0.53
PIR_02871.1	unavailable		Cysteine desulfurase	0.35	4.4.1.16, 2.8.1.7	0.35
PIR_02881.1	unavailable		Histone-lysine N-methyltransferase setd3	0.57	2.1.1.43	0.57
PIR_02882.1	unavailable		Ribonuclease Z	0.29	3.1.26.11	0.38
PIR_02887.1	unavailable		6,7-dimethyl-8-ribityllumazine synthase	0.55	2.5.1.78	0.55
PIR_02889.1	unavailable		Glyceraldehyde-3-phosphate dehydrogenase	0.3	1.2.1.12	0.45
PIR_02890.1	unavailable		Myosin-4	0.1	2.7.11.1	0.11
PIR_02891.1	unavailable		Copper-exporting P-type ATPase A	0.12	3.6.3.54	0.31
PIR_02892.1	unavailable		Exonuclease mut-7 homolog	0.56	3.1.-.-	0.56
PIR_02893.1	unavailable		FMN-dependent NADH-azoreductase	0.3	1.7.-.-	0.5
PIR_02894.1	unavailable		GPI mannosyltransferase 1	0.57	2.4.1.-	0.57
PIR_02899.1	unavailable		Protein phosphatase 1A	0.1	3.1.3.16	0.53
PIR_02904.1	unavailable		Calpain-3	0.14	3.4.22.-	0.33
PIR_02905.1	unavailable		Serine/threonine-protein kinase StkP	0.25	2.7.11.1	0.52
PIR_02914.1	unavailable		Paramyosin	0.13	2.7.11.1	0.13
PIR_02920.1	unavailable		Very-long-chain enoyl-CoA reductase	0.36	1.3.1.93	0.4
PIR_02926.1	unavailable		Protein phosphatase 1A	0.1	3.1.3.16	0.57
PIR_02929.1	unavailable		Extensin	0.09	2.7.11.1	0.12
PIR_02931.1	unavailable		ATP-dependent RNA helicase DBP3	0.14	3.6.4.13	0.57
PIR_02932.1	unavailable		Ribosomal RNA large subunit methyltransferase E	0.36	2.1.1.166	0.36
PIR_02935.1	unavailable		Riboflavin kinase	0.49	2.7.1.26	0.51
PIR_02936.1	unavailable		Zinc finger protein 598	0.37	6.3.2.-	0.26
PIR_02937.1	unavailable		Protein phosphatase 1G	0.1	3.1.3.16	0.56
PIR_02941.1	unavailable		Ubiquitin-conjugating enzyme E2 S	0.18	2.3.2.23	0.51
PIR_02943.1	unavailable		Ubiquitin carboxyl-terminal hydrolase 4	0.16	3.4.19.12	0.56
PIR_02945.1	unavailable		mRNA-capping enzyme subunit alpha	0.3	2.7.7.50	0.53
PIR_02946.1	unavailable		UTP--glucose-1-phosphate uridylyltransferase	0.19	5.4.2.2	0.38
PIR_02947.1	unavailable		mRNA cleavage and polyadenylation factor CLP1	0.23	2.7.1.78	0.14
PIR_02949.1	unavailable		Uricase	0.48	1.7.3.3	0.57
PIR_02954.1	unavailable		tRNA pseudouridine synthase 1	0.29	5.4.99.-	0.39
PIR_02960.1	unavailable		Dol-P-Man:Man(7)GlcNAc(2)-PP-Dol alpha-1,6-mannosyltransferase	0.29	2.4.1.260	0.46
PIR_02961.1	unavailable		FK506-binding protein 5	0.55	5.2.1.8	0.55
PIR_02963.1	unavailable		Alpha-glucosidase	0.15	3.2.1.20	0.23
PIR_02973.1	unavailable		Ethanolamine kinase 2	0.14	2.7.1.82	0.3
PIR_02977.1	unavailable		Sphingomyelin phosphodiesterase 2	0.29	3.1.4.12	0.43
PIR_02982.1	unavailable		Cystic fibrosis transmembrane conductance regulator	0.17	3.6.3.49	0.17
PIR_02989.1	unavailable		Stress response protein NST1	0.16	3.6.5.3	0.11
PIR_03003.1	unavailable		Protein arginine N-methyltransferase 7	0.44	2.1.1.-	0.39
PIR_03004.1	unavailable		ATP synthase subunit alpha	0.46	3.6.3.14	0.57
PIR_03011.1	unavailable		Uncharacterized protein	0.52	3.4.21.-	0.43
PIR_03012.1	unavailable		Signal peptide peptidase-like 3	0.17	3.4.23.-	0.57
PIR_03017.1	unavailable		Nucleoredoxin	0.38	1.8.1.8	0.51
PIR_03019.1	unavailable		GPI mannosyltransferase 2	0.55	2.4.1.-	0.57
PIR_03020.1	unavailable		Cytochrome P450 4V2	0.09	1.14.14.1	0.24
PIR_03022.1	unavailable		Serine/threonine-protein kinase 4	0.13	2.7.11.1	0.45
PIR_03031.1	unavailable		Serine/threonine-protein phosphatase 6 regulatory ankyrin repeat subunit C	0.13	2.7.11.1	0.15
PIR_03032.1	unavailable		cAMP-dependent protein kinase catalytic subunit alpha	0.11	2.7.11.1	0.3
PIR_03038.1	unavailable		OTU domain-containing protein 6B	0.37	3.4.19.12	0.52
PIR_03040.1	unavailable		Mannose-1-phosphate guanyltransferase	0.23	2.7.7.13	0.5
PIR_03044.1	unavailable		4-hydroxy-4-methyl-2-oxoglutarate aldolase/4-carboxy-4-hydroxy-2-oxoadipate aldolase	0.14	4.1.3.17, 4.1.1.3	0.14
PIR_03049.1	unavailable		Nucleoside diphosphate kinase	0.38	2.7.4.6	0.54
PIR_03053.1	unavailable		Tubulin--tyrosine ligase	0.12	6.-.-.-	0.35
PIR_03057.1	unavailable		Prephenate dehydratase	0.25	4.2.1.51	0.25
PIR_03062.1	unavailable		Regulator of chromosome condensation	0.12	6.3.2.-	0.18
PIR_03073.1	unavailable		Egl nine homolog 3	0.21	1.14.11.29	0.53
PIR_03074.1	unavailable		Poly(A) RNA polymerase protein 1	0.17	2.7.7.19	0.4
PIR_03075.1	unavailable		Probable cation-transporting ATPase 13A4	0.13	3.6.3.-	0.51
PIR_03076.1	unavailable		Mitogen-activated protein kinase kinase kinase 7	0.1	2.7.11.1	0.33
PIR_03078.1	unavailable		Ell-associated factor Eaf	0.08	2.7.11.1	0.11
PIR_03081.1	unavailable		NAD/NADP-dependent betaine aldehyde dehydrogenase	0.19	1.2.1.8	0.27
PIR_03084.1	unavailable		Leucine carboxyl methyltransferase 1	0.31	2.1.1.233	0.34
PIR_03087.1	unavailable		Inversin	0.1	2.7.11.1	0.11
PIR_03088.1	unavailable		Bifunctional protein FolD	0.43	1.5.1.5, 3.5.4.9	0.56
PIR_03102.1	unavailable		Heme A synthase	0.47	1.3.-.-	0.47
PIR_03105.1	unavailable		Sodium/potassium-transporting ATPase subunit alpha-1	0.15	3.6.3.9	0.25
PIR_03106.1	unavailable		Mitogen-activated protein kinase kinase kinase 7	0.1	2.7.11.1	0.44
PIR_03109.1	unavailable		NAD(P)H dehydrogenase (quinone)	0.45	1.6.5.2	0.55
PIR_03110.1	unavailable		Mediator of RNA polymerase II transcription subunit 15	0.11	2.7.11.1	0.11
PIR_03118.1	unavailable		Isocitrate dehydrogenase [NADP] cytoplasmic	0.22	1.1.1.42	0.57
PIR_03119.1	unavailable		E3 ubiquitin-protein ligase HACE1	0.13	6.3.2.-	0.56
PIR_03121.1	unavailable		Diphosphoinositol polyphosphate phosphohydrolase 2	0.16	3.6.1.52, 3.6.1.-	0.28
PIR_03125.1	unavailable		Phosphatidylinositol N-acetylglucosaminyltransferase GPI3 subunit	0.32	2.4.1.198	0.45
PIR_03132.1	unavailable		Esterase OVCA2	0.23	3.1.2.-	0.42
PIR_03139.1	unavailable		Proteasome subunit beta type-4	0.34	3.4.25.1	0.57
PIR_03143.1	unavailable		Tyrosine--tRNA ligase	0.46	6.1.1.1	0.57
PIR_03147.1	unavailable		Phosphatidylcholine:ceramide cholinephosphotransferase 2	0.23	2.7.8.-	0.32
PIR_03148.1	unavailable		Putative phosphatidylcholine:ceramide cholinephosphotransferase 3	0.3	2.7.8.-	0.3
PIR_03160.1	unavailable		Mitogen-activated protein kinase HOG1	0.12	2.7.12.1	0.29
PIR_03162.1	unavailable		NADPH dehydrogenase	0.23	1.6.99.1	0.34
PIR_03163.1	unavailable		Phosphatidylinositol 4-kinase beta	0.17	2.7.1.67	0.26
PIR_03168.1	unavailable		Hydroxymethylglutaryl-CoA lyase, mitochondrial	0.17	4.1.3.4	0.24
PIR_03171.1	unavailable		N-acetylglucosamine-1-phosphotransferase subunits alpha/beta	0.11	2.7.-.-	0.46
PIR_03172.1	unavailable		Inversin	0.1	6.3.2.-	0.11
PIR_03176.1	unavailable		Acetyl-coenzyme A synthetase	0.53	6.2.1.1	0.57
PIR_03178.1	unavailable		Splicing regulatory glutamine/lysine-rich protein 1	0.15	2.7.11.1	0.12
PIR_03184.1	unavailable		Pirin	0.22	1.13.11.24	0.32
PIR_03189.1	unavailable		Homoserine O-acetyltransferase	0.49	2.3.1.31	0.49
PIR_03192.1	unavailable		Eukaryotic elongation factor 2 kinase	0.23	2.7.11.20	0.23
PIR_03193.1	unavailable		Pirin	0.15	1.13.11.24	0.4
PIR_03194.1	unavailable		Ribonuclease H	0.49	3.1.26.4	0.57
PIR_03198.1	unavailable		Putative DNA helicase INO80	0.12	3.6.4.12	0.39
PIR_03199.1	unavailable		Serine/threonine-protein phosphatase 4 catalytic subunit	0.14	3.1.3.16	0.57
PIR_03200.1	unavailable		Serine/threonine-protein kinase PKZ1	0.15	2.7.11.1	0.59
PIR_03204.1	unavailable		LIM domain kinase 1	0.1	2.7.11.1	0.45
PIR_03205.1	unavailable		E3 ubiquitin-protein ligase RNF19B	0.1	6.3.2.-	0.48
PIR_03206.1	unavailable		Endochitinase A	0.08	2.7.11.1	0.13
PIR_03211.1	unavailable		Type II inositol 3,4-bisphosphate 4-phosphatase	0.38	3.1.3.66	0.57
PIR_03215.1	unavailable		Undecaprenyl-phosphate 4-deoxy-4-formamido-L-arabinose transferase	0.38	2.4.2.53	0.38
PIR_03216.1	unavailable		Tubulin--tyrosine ligase	0.12	6.-.-.-	0.36
PIR_03221.1	unavailable		ATP-dependent RNA helicase RhlB	0.18	3.6.4.13	0.57
PIR_03222.1	unavailable		Probable ATP-dependent RNA helicase spindle-E	0.13	3.6.4.13	0.55
PIR_03224.1	unavailable		Catalase	0.38	1.11.1.6	0.56
PIR_03228.1	unavailable		Prephenate dehydratase	0.28	4.2.1.51	0.28
PIR_03241.1	unavailable		Mitogen-activated protein kinase kinase kinase 7	0.1	2.7.11.1	0.37
PIR_03243.1	unavailable		Arginine--tRNA ligase	0.48	6.1.1.19	0.57
PIR_03245.1	unavailable		Lateral signaling target protein 2 homolog	0.45	2.7.1.150	0.17
PIR_03247.1	unavailable		Acid phosphatase type 7	0.22	3.1.3.2	0.42
PIR_03249.1	unavailable		Glutamyl-tRNA(Gln) amidotransferase subunit A	0.5	6.3.5.7	0.5
PIR_03253.1	unavailable		Mediator of RNA polymerase II transcription subunit 23	0.11	3.6.5.-	0.11
PIR_03259.1	unavailable		tRNA (guanine(9)-N1)-methyltransferase	0.29	2.1.1.-	0.35
PIR_03261.1	unavailable		Alkylated DNA repair protein alkB homolog 8	0.28	1.14.11.-, 2.1.1.-, 2.1.1.229	0.24
PIR_03265.1	unavailable		Fructose-1,6-bisphosphatase class 1	0.33	3.1.3.11	0.57
PIR_03270.1	unavailable		Probable phospholipid-transporting ATPase IIB	0.12	3.6.3.1	0.57
PIR_03283.1	unavailable		Succinyl-CoA:3-ketoacid coenzyme A transferase 1, mitochondrial	0.12	2.8.3.5	0.38
PIR_03285.1	unavailable		Phospholipase D alpha 1	0.3	3.1.4.4	0.57
PIR_03286.1	unavailable		Phospholipase D alpha 1	0.51	3.1.4.4	0.57
PIR_03287.1	unavailable		Phospholipase D alpha 1	0.3	3.1.4.4	0.48
PIR_03288.1	unavailable		Cardiolipin synthase	0.38	2.7.8.-	0.46
PIR_03289.1	unavailable		Phospholipase D alpha 1	0.26	3.1.4.4	0.57
PIR_03290.1	unavailable		Phospholipase D alpha 1	0.23	3.1.4.4	0.57
PIR_03294.1	unavailable		Sarcoplasmic/endoplasmic reticulum calcium ATPase 1	0.12	3.6.3.8	0.3
PIR_03295.1	unavailable		Tyrosine-protein kinase Fyn	0.1	2.7.11.1	0.32
PIR_03299.1	unavailable		Peptide methionine sulfoxide reductase MsrA	0.41	1.8.4.11	0.57
PIR_03300.1	unavailable		Cystathionine beta-lyase	0.16	4.4.1.8	0.21
PIR_03301.1	unavailable		Mitogen-activated protein kinase kinase kinase 7	0.1	2.7.11.1	0.28
PIR_03303.1	unavailable		Probable phospholipid-transporting ATPase IIB	0.11	3.6.3.1	0.56
PIR_03308.1	unavailable		THUMP domain-containing protein 1	0.32	2.3.-.-	0.13
PIR_03311.1	unavailable		Adenosylhomocysteinase	0.56	3.3.1.1	0.57
PIR_03312.1	unavailable		Glucan 1,3-beta-glucosidase	0.18	3.2.1.58	0.47
PIR_03313.1	unavailable		L-aminoadipate-semialdehyde dehydrogenase-phosphopantetheinyl transferase	0.57	2.7.8.-	0.49
PIR_03319.1	unavailable		Serine--tRNA ligase	0.47	6.1.1.11	0.57
PIR_03322.1	unavailable		Histone-lysine N-methyltransferase setd3	0.5	2.1.1.43	0.5
PIR_03325.1	unavailable		Lipid A export ATP-binding/permease protein MsbA	0.1	3.6.3.44	0.16
PIR_03327.1	unavailable		Carnitine O-palmitoyltransferase 2, mitochondrial	0.17	2.3.1.21	0.32
PIR_03328.1	unavailable		2-dehydropantoate 2-reductase	0.32	1.1.1.169	0.5
PIR_03329.1	unavailable		NAD(P)H-hydrate epimerase	0.54	5.1.99.6	0.54
PIR_03330.1	unavailable		Proteasome subunit alpha	0.21	3.4.25.1	0.57
PIR_03332.1	unavailable		OTU domain-containing protein 5	0.32	3.4.19.12	0.57
PIR_03333.1	unavailable		Probable dipeptidyl-aminopeptidase B	0.31	3.4.14.5	0.46
PIR_03336.1	unavailable		Probable E3 ubiquitin-protein ligase XBOS34	0.22	6.3.2.-	0.57
PIR_03337.1	unavailable		RNA-binding E3 ubiquitin-protein ligase MEX3C	0.26	6.3.2.-	0.57
PIR_03342.1	unavailable		Phosphatidylglycerophosphatase and protein-tyrosine phosphatase 1	0.47	3.1.3.27, 3.1.3.16, 3.1.3.48	0.47
PIR_03344.1	unavailable		Glutathione synthetase	0.4	6.3.2.3	0.57
PIR_03346.1	unavailable		Endochitinase A	0.15	3.2.1.14	0.15
PIR_03352.1	unavailable		Palmitoyltransferase ZDHHC5	0.12	2.3.1.225	0.57
PIR_03359.1	unavailable		Probable Xaa-Pro aminopeptidase PEPP	0.16	3.4.11.9	0.51
PIR_03361.1	unavailable		3-ketoacyl-CoA thiolase	0.47	2.3.1.16	0.57
PIR_03364.1	unavailable		Mitogen-activated protein kinase HOG1	0.14	2.7.11.24	0.57
PIR_03367.1	unavailable		GPN-loop GTPase 3	0.33	3.6.5.-	0.21
PIR_03369.1	unavailable		Probable UDP-N-acetylglucosamine--peptide N-acetylglucosaminyltransferase SEC	0.55	2.4.1.-	0.55
PIR_03371.1	unavailable		Proteasome subunit alpha	0.2	3.4.25.1	0.57
PIR_03374.1	unavailable		Aspartate aminotransferase	0.13	2.6.1.1	0.18
PIR_03375.1	unavailable		Dolichol kinase	0.4	2.7.1.108	0.57
PIR_03377.1	unavailable		E3 ubiquitin ligase BIG BROTHER-related	0.3	6.3.2.-	0.56
PIR_03382.1	unavailable		Palmitoyltransferase PFA4	0.12	2.3.1.225	0.56
PIR_03383.1	unavailable		Peptide methionine sulfoxide reductase MsrB	0.39	1.8.4.12	0.52
PIR_03384.1	unavailable		Peptide methionine sulfoxide reductase MsrB	0.4	1.8.4.12	0.54
PIR_03392.1	unavailable		RCC1 and BTB domain-containing protein 2	0.13	6.3.2.-	0.22
PIR_03393.1	unavailable		Phosphatidylinositol 4-kinase beta	0.17	2.7.1.67	0.28
PIR_03396.1	unavailable		Cyclin-dependent kinase 1	0.18	2.7.11.22, 2.7.11.23	0.36
PIR_03401.1	unavailable		Triokinase/FMN cyclase	0.19	2.7.1.29, 2.7.1.28	0.23
PIR_03404.1	unavailable		Probable beta-glucosidase btgE	0.37	3.2.1.21	0.37
PIR_03412.1	unavailable		Keratin, type I cytoskeletal 10	0.1	3.6.4.13	0.11
PIR_03415.1	unavailable		Protein disulfide-isomerase	0.18	5.3.4.1	0.46
PIR_03419.1	unavailable		Fatty acid oxidation complex subunit alpha	0.48	5.1.2.3, 4.2.1.17, 1.1.1.35	0.39
PIR_03421.1	unavailable		1,3-beta-glucanosyltransferase gel1	0.1	2.4.1.-	0.42
PIR_03422.1	unavailable		Diacylglycerol O-acyltransferase 2	0.21	2.3.1.22	0.23
PIR_03423.1	unavailable		Mitogen-activated protein kinase kinase kinase 7	0.1	2.7.11.1	0.35
PIR_03428.1	unavailable		Methylmalonic aciduria type A homolog, mitochondrial	0.18	3.6.-.-	0.4
PIR_03437.1	unavailable		Probable E3 ubiquitin-protein ligase hulA	0.11	6.3.2.-	0.54
PIR_03440.1	unavailable		Serine/threonine-protein kinase B-raf	0.09	2.7.11.1	0.45
PIR_03441.1	unavailable		DNA-directed RNA polymerase subunit D	0.33	2.7.7.6	0.33
PIR_03446.1	unavailable		Isopentenyl-diphosphate Delta-isomerase	0.47	5.3.3.2	0.57
PIR_03453.1	unavailable		Actin cytoskeleton-regulatory complex protein pan1	0.1	2.7.11.1	0.12
PIR_03463.1	unavailable		Poly(A) polymerase alpha	0.15	2.7.7.19	0.57
PIR_03464.1	unavailable		tRNA wybutosine-synthesizing protein 3 homolog	0.19	2.5.1.114	0.24
PIR_03466.1	unavailable		Luc7-like protein 3	0.17	2.1.1.-	0.11
PIR_03467.1	unavailable		Cystic fibrosis transmembrane conductance regulator	0.17	3.6.3.49	0.17
PIR_03469.1	unavailable		Probable RNA 2'-phosphotransferase	0.42	2.7.1.-	0.43
PIR_03471.1	unavailable		Mitogen-activated protein kinase kinase kinase 7	0.1	2.7.11.1	0.35
PIR_03472.1	unavailable		Mitochondrial import inner membrane translocase subunit TIM50	0.29	3.1.3.16	0.24
PIR_03481.1	unavailable		DNA replication ATP-dependent helicase/nuclease DNA2	0.12	3.6.4.-	0.29
PIR_03487.1	unavailable		Mevalonate kinase	0.54	2.7.1.36	0.57
PIR_03491.1	unavailable		Enoyl-CoA hydratase, mitochondrial	0.1	4.2.1.17	0.2
PIR_03492.1	unavailable		Serine/threonine-protein kinase Sgk1	0.12	2.7.11.1	0.47
PIR_03497.1	unavailable		Probable tRNA pseudouridine synthase D	0.31	5.4.99.27	0.42
PIR_03498.1	unavailable		Probable tRNA pseudouridine synthase D	0.31	5.4.99.27	0.45
PIR_03499.1	unavailable		DNA repair protein RAD50	0.11	3.6.-.-	0.12
PIR_03501.1	unavailable		Probable mannosyl-oligosaccharide alpha-1,2-mannosidase 1B	0.16	3.2.1.113	0.49
PIR_03502.1	unavailable		Cathepsin D	0.13	3.4.23.-	0.19
PIR_03506.1	unavailable		Alpha,alpha-trehalose-phosphate synthase [UDP-forming]	0.27	2.4.1.15	0.42
PIR_03507.1	unavailable		GPN-loop GTPase 3	0.33	3.6.5.-	0.21
PIR_03509.1	unavailable		cAMP-dependent protein kinase regulatory subunit	0.18	2.7.11.11	0.2
PIR_03511.1	unavailable		Uncharacterized protein	0.65	2.1.1.43	0.22
PIR_03513.1	unavailable		Importin subunit alpha-5	0.14	6.3.2.-	0.11
PIR_03517.1	unavailable		Signal peptidase complex subunit 2	0.55	3.4.-.-	0.55
PIR_03521.1	unavailable		Insulin-degrading enzyme	0.16	3.4.24.-	0.3
PIR_03527.1	unavailable		Aspartate aminotransferase	0.21	2.6.1.1	0.26
PIR_03528.1	unavailable		Serine/threonine-protein kinase Sgk1	0.12	2.7.11.1	0.4
PIR_03531.1	unavailable		Spastin	0.18	3.6.4.3	0.22
PIR_03534.1	unavailable		Kinesin heavy chain isoform 5A	0.09	3.1.3.36	0.14
PIR_03536.1	unavailable		Putrescine aminotransferase	0.14	2.6.1.11	0.2
PIR_03539.1	unavailable		Stress response protein NST1	0.12	3.6.5.3	0.11
PIR_03542.1	unavailable		Casein kinase I isoform alpha	0.14	2.7.11.1	0.53
PIR_03543.1	unavailable		RCC1 and BTB domain-containing protein 2	0.15	6.3.2.-	0.28
PIR_03546.1	unavailable		AP2-associated protein kinase 1	0.1	2.7.11.1	0.41
PIR_03548.1	unavailable		Cysteine synthase	0.22	2.5.1.47	0.35
PIR_03549.1	unavailable		Peroxisomal multifunctional enzyme type 2	0.29	1.1.1.n12, 4.2.1.119	0.29
PIR_03551.1	unavailable		DNA polymerase I	0.43	2.7.7.7	0.43
PIR_03561.1	unavailable		Uncharacterized protein	1.41	3.1.26.-	0.28
PIR_03562.1	unavailable		Ribonuclease HII	0.44	3.1.26.4	0.57
PIR_03567.1	unavailable		Release factor glutamine methyltransferase	0.35	2.1.1.297	0.35
PIR_03572.1	unavailable		Polyamine aminopropyltransferase	0.36	2.5.1.16	0.54
PIR_03574.1	unavailable		Glucose-repressible alcohol dehydrogenase transcriptional effector	0.25	3.1.13.4	0.44
PIR_03579.1	unavailable		Nuclear transcription factor Y subunit beta	0.18	2.7.7.7	0.13
PIR_03584.1	unavailable		Peptide deformylase	0.4	3.5.1.88	0.57
PIR_03586.1	unavailable		Myosin light chain kinase, smooth muscle	0.1	2.7.11.1	0.41
PIR_03589.1	unavailable		Putative 8-amino-7-oxononanoate synthase	0.12	2.3.1.47	0.24
PIR_03592.1	unavailable		K(+)-insensitive pyrophosphate-energized proton pump	0.26	3.6.1.1	0.57
PIR_03593.1	unavailable		Crotonobetainyl-CoA dehydrogenase	0.12	1.3.99.-	0.27
PIR_03603.1	unavailable		Sarcoplasmic/endoplasmic reticulum calcium ATPase 2	0.13	3.6.3.-	0.3
PIR_03607.1	unavailable		Cell division control protein 2 homolog	0.12	2.7.11.1	0.38
PIR_03610.1	unavailable		Cysteine--tRNA ligase	0.49	6.1.1.16	0.57
PIR_03612.1	unavailable		Nephrocystin-4	0.1	2.7.11.1	0.23
PIR_03619.1	unavailable		Calcium/calmodulin-dependent protein kinase type II subunit delta	0.1	2.7.11.1	0.32
PIR_03620.1	unavailable		Probable glucan endo-1,3-beta-glucosidase eglC	0.16	3.2.1.39	0.16
PIR_03623.1	unavailable		Probable beta-glucosidase btgE	0.47	3.2.1.21	0.47
PIR_03625.1	unavailable		Nucleolar GTP-binding protein 2	0.23	3.6.1.-	0.11
PIR_03627.1	unavailable		Cyclin-dependent kinase 1	0.17	2.7.11.22, 2.7.11.23	0.38
PIR_03628.1	unavailable		1,4-dihydroxy-2-naphthoyl-CoA synthase	0.16	4.2.1.17	0.21
PIR_03629.1	unavailable		Poly(A) polymerase alpha	0.15	2.7.7.19	0.57
PIR_03640.1	unavailable		Deoxyuridine 5'-triphosphate nucleotidohydrolase	0.55	3.6.1.23	0.57
PIR_03641.1	unavailable		Spindle assembly checkpoint kinase	0.11	2.7.11.1	0.51
PIR_03642.1	unavailable		Dihydrofolate reductase	0.27	1.5.1.3	0.3
PIR_03643.1	unavailable		Ribosomal RNA small subunit methyltransferase F	0.43	2.1.1.178	0.43
PIR_03645.1	unavailable		Dual specificity protein phosphatase 1	0.55	3.1.3.16, 3.1.3.48	0.55
PIR_03649.1	unavailable		Dehydrogenase/reductase SDR family member 7B	0.1	1.-.-.-	0.29
PIR_03654.1	unavailable		[Pyruvate dehydrogenase (acetyl-transferring)] kinase isozyme 4, mitochondrial	0.18	2.7.11.2	0.48
PIR_03659.1	unavailable		Rhomboid-like protein 14, mitochondrial	0.55	3.4.21.-	0.55
PIR_03662.1	unavailable		Uncharacterized protein	0.67	3.1.4.-	0.24
PIR_03667.1	unavailable		5-methylthioadenosine/S-adenosylhomocysteine deaminase	0.31	3.5.4.31, 3.5.4.28	0.33
PIR_03668.1	unavailable		Protein tyrosine phosphatase type IVA 1	0.26	3.1.3.48	0.57
PIR_03669.1	unavailable		Protein prune homolog	0.4	3.6.1.1	0.4
PIR_03674.1	unavailable		Probable diacyglycerol O-acyltransferase tgs1	0.09	2.3.1.20	0.5
PIR_03682.1	unavailable		Uncharacterized N-acetyltransferase Rv2669	0.1	2.3.1.-	0.4
PIR_03683.1	unavailable		Uncharacterized glycosyl hydrolase YIR007W	0.55	3.2.1.-	0.55
PIR_03686.1	unavailable		Alpha,alpha-trehalose-phosphate synthase [UDP-forming]	0.27	2.4.1.15	0.42
PIR_03688.1	unavailable		Mitogen-activated protein kinase kinase kinase 7	0.1	2.7.11.1	0.38
PIR_03689.1	unavailable		MORN repeat-containing protein 3	0.12	2.7.1.68	0.18
PIR_03694.1	unavailable		Adenine DNA glycosylase	0.35	3.2.2.-	0.36
PIR_03696.1	unavailable		DNA repair protein RadA	0.5	3.6.4.-	0.5
PIR_03697.1	unavailable		Ribosomal RNA small subunit methyltransferase A	0.27	2.1.1.182	0.27
PIR_03703.1	unavailable		Probable Xaa-Pro aminopeptidase P	0.42	3.4.11.9	0.49
PIR_03704.1	unavailable		Acetylxylan esterase / glucomannan deacetylase	0.33	3.1.1.72, 3.1.1.-	0.33
PIR_03705.1	unavailable		Sodium/potassium-transporting ATPase subunit alpha-1	0.2	3.6.3.9	0.37
PIR_03706.1	unavailable		MORN repeat-containing protein 3	0.14	2.7.1.68	0.22
PIR_03711.1	unavailable		tRNA (cytosine(48)-C(5))-methyltransferase	0.25	2.1.1.178	0.25
PIR_03712.1	unavailable		Argininosuccinate lyase	0.55	4.3.2.1	0.56
PIR_03714.1	unavailable		ATPase GET3	0.29	3.6.-.-	0.57
PIR_03716.1	unavailable		8-amino-7-oxononanoate synthase	0.17	2.3.1.37	0.27
PIR_03719.1	unavailable		Calcium/calmodulin-dependent protein kinase type II subunit delta	0.1	2.7.11.17	0.3
PIR_03726.1	unavailable		Cytochrome P450 4V2	0.09	1.14.14.1	0.25
PIR_03733.1	unavailable		[Skp1-protein]-hydroxyproline N-acetylglucosaminyltransferase	0.55	2.4.1.229	0.55
PIR_03735.1	unavailable		Peptidyl-prolyl cis-trans isomerase-like 1	0.13	5.2.1.8	0.4
PIR_03738.1	unavailable		Alpha,alpha-trehalose-phosphate synthase [UDP-forming]	0.27	2.4.1.15	0.42
PIR_03743.1	unavailable		Periplasmic trehalase	0.2	3.2.1.28	0.57
PIR_03744.1	unavailable		NADH-quinone oxidoreductase subunit F	0.28	1.6.5.11	0.33
PIR_03745.1	unavailable		Putative tyrosine-protein phosphatase OCA1	0.39	3.1.3.48	0.54
PIR_03749.1	unavailable		Serine/threonine-protein kinase Nek6	0.1	2.7.11.1	0.43
PIR_03750.1	unavailable		Leucine-rich repeat protein soc-2 homolog	0.13	2.7.11.1	0.12
PIR_03751.1	unavailable		RNA exonuclease 4	0.35	3.1.-.-	0.52
PIR_03755.1	unavailable		Dehydrogenase/reductase SDR family member 4	0.11	1.-.-.-	0.24
PIR_03759.1	unavailable		ATP synthase subunit beta	0.36	3.6.3.14	0.57
PIR_03764.1	unavailable		5'-nucleotidase domain-containing protein 3	0.32	3.1.3.-	0.49
PIR_03768.1	unavailable		Lysine--tRNA ligase	0.52	6.1.1.6	0.57
PIR_03777.1	unavailable		Serine/threonine-protein kinase 4	0.14	2.7.11.1	0.37
PIR_03779.1	unavailable		Beta-taxilin	0.24	3.1.3.-	0.11
PIR_03782.1	unavailable		Protoporphyrinogen oxidase	0.38	1.3.3.4	0.57
PIR_03790.1	unavailable		MORN repeat-containing protein 4	0.12	2.7.1.68	0.17
PIR_03796.1	unavailable		Phosphatidate cytidylyltransferase 2	0.2	2.7.7.41	0.57
PIR_03797.1	unavailable		Alpha-N-acetylglucosaminidase	0.56	3.2.1.50	0.56
PIR_03800.1	unavailable		Ubiquitin thioesterase OTU1	0.53	3.4.19.12	0.57
PIR_03801.1	unavailable		Uracil phosphoribosyltransferase homolog	0.22	2.4.2.9	0.28
PIR_03805.1	unavailable		Phosphatidylinositol 4-kinase beta	0.16	2.7.1.67	0.28
PIR_03811.1	unavailable		L-threonine dehydratase biosynthetic IlvA	0.13	4.3.1.19	0.29
PIR_03816.1	unavailable		Serine/threonine-protein kinase 4	0.14	2.7.11.1	0.57
PIR_03817.1	unavailable		N-acetylglucosamine-1-phosphotransferase subunits alpha/beta	0.11	2.7.-.-	0.46
PIR_03821.1	unavailable		Mitogen-activated protein kinase HOG1	0.16	2.7.11.24	0.57
PIR_03829.1	unavailable		Protein ABHD17C	0.18	3.-.-.-	0.44
PIR_03835.1	unavailable		Mismatch repair endonuclease PMS2	0.24	3.1.-.-	0.24
PIR_03839.1	unavailable		Probable E3 ubiquitin-protein ligase hulA	0.12	6.3.2.-	0.55
PIR_03841.1	unavailable		Anaphase-promoting complex subunit 11	0.28	6.3.2.-	0.14
PIR_03842.1	unavailable		GPI inositol-deacylase	0.51	3.1.-.-	0.57
PIR_03844.1	unavailable		3-deoxy-manno-octulosonate cytidylyltransferase	0.49	2.7.7.38	0.57
PIR_03845.1	unavailable		Tartrate-resistant acid phosphatase type 5	0.35	3.1.3.2	0.52
PIR_03849.1	unavailable		Tyrosine-protein kinase Fer	0.1	2.7.11.1	0.39
PIR_03850.1	unavailable		Mitogen-activated protein kinase kinase kinase 7	0.1	2.7.11.1	0.4
PIR_03851.1	unavailable		Tyrosine-protein kinase FRK	0.08	2.7.11.1	0.42
PIR_03862.1	unavailable		Endonuclease V	0.54	3.1.21.7	0.48
PIR_03864.1	unavailable		Bardet-Biedl syndrome 4 protein homolog	0.18	2.4.1.-	0.22
PIR_03873.1	unavailable		DNA repair and recombination protein RAD54-like	0.14	3.6.4.-	0.38
PIR_03874.1	unavailable		Probable ATP-dependent RNA helicase spindle-E	0.14	3.6.4.13	0.55
PIR_03879.1	unavailable		tRNA (adenine(58)-N(1))-methyltransferase catalytic subunit TRM61	0.27	2.1.1.220	0.53
PIR_03887.1	unavailable		Metallophosphoesterase 1	0.4	3.1.-.-	0.5
PIR_03894.1	unavailable		Uncharacterized protein	0.78	3.4.17.12	0.13
PIR_03895.1	unavailable		HRAS-like suppressor 2	0.55	2.3.1.-, 3.1.1.-	0.55
PIR_03899.1	unavailable		GTPase Obg	0.34	3.6.5.-	0.37
PIR_03900.1	unavailable		GTPase Obg	0.34	3.6.5.-	0.36
PIR_03902.1	unavailable		Carboxypeptidase Y homolog A	0.23	3.4.16.5	0.29
PIR_03903.1	unavailable		1,3-beta-glucanosyltransferase gel1	0.11	2.4.1.-	0.47
PIR_03907.1	unavailable		5'-nucleotidase	0.24	3.1.3.5	0.37
PIR_03911.1	unavailable		Cytokinesis protein sepH	0.1	2.7.11.1	0.43
PIR_03912.1	unavailable		Cytochrome P450 4V2	0.09	1.14.-.-	0.28
PIR_03913.1	unavailable		Cytochrome P450 4V2	0.09	1.14.-.-	0.3
PIR_03914.1	unavailable		Cystic fibrosis transmembrane conductance regulator	0.24	3.6.3.49	0.24
PIR_03915.1	unavailable		Multidrug resistance-associated protein 1	0.11	3.6.3.44	0.17
PIR_03916.1	unavailable		Cytochrome P450 4V2	0.09	1.14.-.-	0.28
PIR_03917.1	unavailable		Dipeptidyl peptidase 3	0.55	3.4.14.4	0.55
PIR_03919.1	unavailable		Protein angel homolog 2	0.2	3.1.13.4	0.44
PIR_03920.1	unavailable		Asparagine--tRNA ligase	0.49	6.1.1.22	0.57
PIR_03925.1	unavailable		MORN repeat-containing protein 3	0.13	2.7.1.68	0.19
PIR_03928.1	unavailable		Uracil phosphoribosyltransferase	0.25	2.4.2.9	0.27
PIR_03929.1	unavailable		Probable ubiquitin carboxyl-terminal hydrolase FAF	0.55	3.4.19.12	0.55
PIR_03933.1	unavailable		[Pyruvate dehydrogenase (acetyl-transferring)] kinase isozyme 4, mitochondrial	0.2	2.7.11.2	0.55
PIR_03937.1	unavailable		Beta-mannosidase A	0.38	3.2.1.25	0.57
PIR_03948.1	unavailable		Leucine carboxyl methyltransferase 1	0.34	2.1.1.233	0.37
PIR_03951.1	unavailable		Ethanolamine-phosphate cytidylyltransferase	0.18	2.7.7.15	0.27
PIR_03969.1	unavailable		Aspartyl/asparaginyl beta-hydroxylase	0.56	1.14.11.16	0.56
PIR_03970.1	unavailable		Calpain-3	0.14	3.4.22.-	0.33
PIR_03972.1	unavailable		Cathepsin K	0.12	3.4.22.-	0.33
PIR_03975.1	unavailable		Protein phosphatase 1G	0.1	3.1.3.16	0.57
PIR_03978.1	unavailable		Acetyl-CoA acetyltransferase	0.16	2.3.1.9	0.33
PIR_03981.1	unavailable		Soluble pyridine nucleotide transhydrogenase	0.46	1.6.1.1	0.47
PIR_03984.1	unavailable		Presenilin-1	0.27	3.4.23.-	0.5
PIR_03986.1	unavailable		Type II inositol 3,4-bisphosphate 4-phosphatase	0.38	3.1.3.66	0.57
PIR_03987.1	unavailable		Carbohydrate sulfotransferase 15	0.57	2.8.2.33	0.57
PIR_03991.1	unavailable		1,3-beta-glucan synthase component FKS1	0.13	2.4.1.34	0.46
PIR_03992.1	unavailable		Elongation factor 4	0.41	3.6.5.n1	0.42
PIR_03995.1	unavailable		Uncharacterized protein	0.75	2.3.2.-	0.22
PIR_03996.1	unavailable		Tubulin--tyrosine ligase	0.12	6.-.-.-	0.36
PIR_04002.1	unavailable		Peptidyl-prolyl cis-trans isomerase C	0.25	5.2.1.8	0.5
PIR_04003.1	unavailable		Peptidyl-prolyl cis-trans isomerase C	0.21	5.2.1.8	0.5
PIR_04007.1	unavailable		Serine/threonine-protein phosphatase 6 regulatory ankyrin repeat subunit B	0.13	2.4.2.30	0.16
PIR_04010.1	unavailable		UDP-N-acetylglucosamine--peptide N-acetylglucosaminyltransferase 110 kDa subunit	0.2	2.4.1.255	0.2
PIR_04011.1	unavailable		Ribonucleoside-diphosphate reductase small chain	0.23	1.17.4.1	0.56
PIR_04012.1	unavailable		Peptidyl-prolyl cis-trans isomerase E	0.14	5.2.1.8	0.14
PIR_04017.1	unavailable		Putative glutathione-specific gamma-glutamylcyclotransferase 2	0.28	2.3.2.-	0.48
PIR_04018.1	unavailable		Putative glutathione-specific gamma-glutamylcyclotransferase 2	0.28	2.3.2.-	0.48
PIR_04021.1	unavailable		Protein phosphatase 1K, mitochondrial	0.1	3.1.3.16	0.56
PIR_04023.1	unavailable		Tolloid-like protein 1	0.09	3.4.24.-	0.12
PIR_04030.1	unavailable		Transketolase	0.33	2.2.1.1	0.55
PIR_04032.1	unavailable		Stress-induced-phosphoprotein 1	0.16	3.1.3.16	0.12
PIR_04036.1	unavailable		Probable E3 ubiquitin-protein ligase hulA	0.11	6.3.2.-	0.56
PIR_04037.1	unavailable		Probable E3 ubiquitin-protein ligase hulA	0.11	6.3.2.-	0.56
PIR_04038.1	unavailable		Nitrate reductase [NADPH]	0.23	1.7.1.1	0.35
PIR_04039.1	unavailable		Lipid A export ATP-binding/permease protein MsbA	0.17	3.6.3.-	0.18
PIR_04041.1	unavailable		Enolase-phosphatase E1	0.24	4.2.1.109	0.35
PIR_04048.1	unavailable		Serine/threonine-protein kinase SIK2	0.09	2.7.11.1	0.52
PIR_04050.1	unavailable		Protein argonaute-2	0.11	3.1.26.n2	0.11
PIR_04053.1	unavailable		Beta-mannosidase A	0.26	3.2.1.25	0.54
PIR_04057.1	unavailable		Cyclin-dependent kinase 1	0.16	2.7.11.22, 2.7.11.23	0.44
PIR_04061.1	unavailable		Calpain-3	0.14	3.4.22.-	0.33
PIR_04062.1	unavailable		Plectin	0.37	3.-.-.-	0.15
PIR_04063.1	unavailable		Mucin-2	0.09	2.7.11.1	0.14
PIR_04066.1	unavailable		Histone deacetylase 3	0.12	3.5.1.98	0.49
PIR_04070.1	unavailable		Calcium/calmodulin-dependent protein kinase kinase 1	0.09	2.7.11.1	0.44
PIR_04081.1	unavailable		Calcium-dependent protein kinase 4	0.1	2.7.11.1	0.45
PIR_04084.1	unavailable		Mitochondrial cardiolipin hydrolase	0.57	3.1.-.-	0.57
PIR_04089.1	unavailable		1-(5-phosphoribosyl)-5-[(5-phosphoribosylamino)methylideneamino] imidazole-4-carboxamide isomerase	0.53	5.3.1.16	0.57
PIR_04090.1	unavailable		Glutathione peroxidase 1	0.14	1.11.1.9	0.36
PIR_04091.1	unavailable		4-hydroxy-tetrahydrodipicolinate reductase	0.41	1.17.1.8	0.41
PIR_04103.1	unavailable		Serine/threonine-protein kinase Sgk1	0.12	2.7.11.1	0.45
PIR_04105.1	unavailable		Ribosomal RNA small subunit methyltransferase F	0.33	2.1.1.178	0.34
PIR_04110.1	unavailable		Carnitine O-palmitoyltransferase 2, mitochondrial	0.17	2.3.1.21	0.32
PIR_04113.1	unavailable		Dual specificity protein phosphatase CDC14A	0.15	3.1.3.16, 3.1.3.48	0.34
PIR_04116.1	unavailable		Oxygen-dependent coproporphyrinogen-III oxidase	0.49	1.3.3.3	0.57
PIR_04122.1	unavailable		Aspartate--tRNA(Asp/Asn) ligase	0.36	6.1.1.23	0.36
PIR_04125.1	unavailable		Uncharacterized protein	0.83	1.3.5.2	0.16
PIR_04126.1	unavailable		DNA repair and recombination protein RAD54-like	0.14	3.6.4.-	0.37
PIR_04127.1	unavailable		General transcription factor IIF subunit 2	0.46	3.6.4.12	0.57
PIR_04132.1	unavailable		Shikimate O-hydroxycinnamoyltransferase	0.19	2.3.1.140	0.19
PIR_04133.1	unavailable		Agmatine coumaroyltransferase-2	0.17	2.3.1.64	0.31
PIR_04142.1	unavailable		Cathepsin K	0.12	3.4.22.-	0.33
PIR_04148.1	unavailable		Phosphatidylglycerophosphatase and protein-tyrosine phosphatase 1	0.45	3.1.3.27, 3.1.3.16, 3.1.3.48	0.45
PIR_04154.1	unavailable		Glutathione S-transferase omega-like 2	0.26	2.5.1.18, 1.8.5.1	0.37
PIR_04155.1	unavailable		Probable translation initiation factor IF-2	0.26	3.6.5.3	0.11
PIR_04156.1	unavailable		3-oxo-5-alpha-steroid 4-dehydrogenase 2	0.19	1.3.1.22	0.38
PIR_04161.1	unavailable		tRNA pseudouridine synthase A	0.24	5.4.99.12	0.37
PIR_04162.1	unavailable		Mitochondrial-processing peptidase subunit beta	0.17	3.4.24.64	0.29
PIR_04166.1	unavailable		5'-AMP-activated protein kinase catalytic subunit alpha-1	0.09	2.7.11.1	0.51
PIR_04171.1	unavailable		Calcium/calmodulin-dependent protein kinase type II subunit delta	0.1	2.7.11.1	0.3
PIR_04184.1	unavailable		Probable E3 ubiquitin-protein ligase hulA	0.11	6.3.2.-	0.57
PIR_04188.1	unavailable		Gastricsin	0.22	3.4.23.46	0.22
PIR_04190.1	unavailable		Tyrosine-protein kinase Fer	0.1	2.7.11.1	0.36
PIR_04192.1	unavailable		Stress response protein nst1	0.47	2.7.11.1	0.15
PIR_04193.1	unavailable		DNA repair protein RAD5	0.13	3.6.4.-	0.36
PIR_04195.1	unavailable		Nicotinate-nucleotide pyrophosphorylase [carboxylating]	0.31	2.4.2.19	0.5
PIR_04197.1	unavailable		Serine/threonine-protein kinase Sgk1	0.12	2.7.11.1	0.4
PIR_04198.1	unavailable		Glycerol-3-phosphate dehydrogenase [NAD(P)+]	0.48	1.1.1.94	0.49
PIR_04208.1	unavailable		DNA-directed RNA polymerase II subunit RPB4	0.26	2.7.7.6	0.15
PIR_04209.1	unavailable		ATP-dependent RNA helicase DED1	0.15	3.6.4.13	0.57
PIR_04210.1	unavailable		2,3-bisphosphoglycerate-independent phosphoglycerate mutase	0.35	5.4.2.12	0.5
PIR_04216.1	unavailable		1,3-beta-glucan synthase component FKS1	0.14	2.4.1.34	0.57
PIR_04221.1	unavailable		Phosphatidylinositol 4-kinase beta	0.17	2.7.1.67	0.28
PIR_04226.1	unavailable		Mediator of RNA polymerase II transcription subunit 15	0.11	2.7.11.1	0.12
PIR_04232.1	unavailable		Poly(A) RNA polymerase GLD2	0.21	2.7.7.19	0.39
PIR_04238.1	unavailable		Alcohol dehydrogenase [NADP(+)]	0.12	1.-.-.-	0.22
PIR_04239.1	unavailable		D-3-phosphoglycerate dehydrogenase	0.19	1.1.1.95	0.22
PIR_04241.1	unavailable		Probable DNA-directed RNA polymerase	0.18	2.7.7.6	0.57
PIR_04246.1	unavailable		Serine/threonine-protein kinase Sgk1	0.12	2.7.11.1	0.45
PIR_04247.1	unavailable		Nucleolar GTP-binding protein 2	0.23	3.6.1.-	0.19
PIR_04252.1	unavailable		Methionine--tRNA ligase	0.38	6.1.1.10	0.47
PIR_04258.1	unavailable		Ubiquitin carboxyl-terminal hydrolase 4	0.15	3.4.19.12	0.57
PIR_04260.1	unavailable		Small COPII coat GTPase SAR1	0.18	3.6.5.-	0.22
PIR_04261.1	unavailable		5-methylthioadenosine/S-adenosylhomocysteine deaminase	0.29	3.5.4.31, 3.5.4.28	0.31
PIR_04266.1	unavailable		Palmitoyltransferase PFA4	0.12	2.3.1.225	0.56
PIR_04267.1	unavailable		Bromodomain-containing factor 1	0.15	3.6.4.-	0.15
PIR_04268.1	unavailable		Dihydropteroate synthase	0.21	2.5.1.15	0.25
PIR_04270.1	unavailable		D-amino-acid oxidase	0.36	1.4.3.3	0.4
PIR_04274.1	unavailable		Phosphatidylinositol 4-kinase beta	0.16	2.7.1.67	0.28
PIR_04277.1	unavailable		Protein-arginine-phosphatase	0.5	3.9.1.2	0.5
PIR_04285.1	unavailable		Adenylate cyclase, terminal-differentiation specific	0.22	2.7.11.-	0.22
PIR_04287.1	unavailable		Probable mannosyl-oligosaccharide alpha-1,2-mannosidase 1B	0.16	3.2.1.113	0.5
PIR_04288.1	unavailable		Serine/threonine-protein kinase Sgk1	0.12	2.7.11.1	0.3
PIR_04294.1	unavailable		2-succinylbenzoate--CoA ligase	0.1	6.2.1.3	0.36
PIR_04296.1	unavailable		Regulator of chromosome condensation	0.13	6.3.2.-	0.17
PIR_04297.1	unavailable		Uncharacterized protein	0.62	5.3.1.9	0.17
PIR_04298.1	unavailable		rRNA 2'-O-methyltransferase fibrillarin	0.23	2.1.1.-	0.23
PIR_04303.1	unavailable		Mitogen-activated protein kinase kinase kinase 7	0.1	2.7.11.1	0.46
PIR_04306.1	unavailable		Putative tyrosine-protein phosphatase OCA1	0.39	3.1.3.48	0.54
PIR_04308.1	unavailable		rRNA 2'-O-methyltransferase fibrillarin	0.14	2.1.1.-	0.15
PIR_04310.1	unavailable		Probable endonuclease 4	0.47	3.1.21.2	0.56
PIR_04314.1	unavailable		8-amino-7-oxononanoate synthase	0.36	2.3.1.47	0.5
PIR_04317.1	unavailable		Glutathione gamma-glutamylcysteinyltransferase 1	0.29	2.3.2.15	0.57
PIR_04318.1	unavailable		Mitogen-activated protein kinase kinase kinase 7	0.1	2.7.11.1	0.38
PIR_04328.1	unavailable		Mitochondrial cardiolipin hydrolase	0.57	3.1.-.-	0.52
PIR_04332.1	unavailable		Arginase	0.3	3.5.3.1	0.47
PIR_04337.1	unavailable		Probable mannosyl-oligosaccharide alpha-1,2-mannosidase 1B	0.16	3.2.1.113	0.49
PIR_04338.1	unavailable		Eukaryotic translation initiation factor 3 subunit F	0.2	3.4.19.12	0.11
PIR_04340.1	unavailable		Protein fem-1 homolog C	0.1	2.7.11.1	0.12
PIR_04341.1	unavailable		Ubiquitin carboxyl-terminal hydrolase 7	0.14	3.4.19.12	0.57
PIR_04350.1	unavailable		Probable ubiquitin carboxyl-terminal hydrolase creB	0.11	3.4.19.12	0.57
PIR_04353.1	unavailable		UDP-glucose 6-dehydrogenase	0.32	1.1.1.22	0.44
PIR_04366.1	unavailable		Cyclin-G-associated kinase	0.21	2.7.11.1	0.21
PIR_04367.1	unavailable		Mitogen-activated protein kinase kinase kinase 7	0.1	2.7.11.1	0.39
PIR_04370.1	unavailable		Gastricsin	0.13	3.4.23.-	0.19
PIR_04380.1	unavailable		Isovaleryl-CoA dehydrogenase, mitochondrial	0.11	1.3.99.-	0.25
PIR_04382.1	unavailable		Serine/threonine-protein kinase Sgk1	0.12	2.7.11.1	0.37
PIR_04386.1	unavailable		Putative receptor protein kinase CRINKLY4	0.13	2.7.11.1	0.57
PIR_04387.1	unavailable		L-aspartate oxidase	0.2	1.4.3.16	0.3
PIR_04389.1	unavailable		Protein N-lysine methyltransferase METTL21A	0.26	2.1.1.-	0.57
PIR_04390.1	unavailable		Uncharacterized protein	1.49	1.1.1.34	0.17
PIR_04392.1	unavailable		Lon protease	0.25	3.4.21.53	0.35
PIR_04396.1	unavailable		Sentrin-specific protease 6	0.26	3.4.22.68	0.57
PIR_04397.1	unavailable		Mitogen-activated protein kinase HOG1	0.2	2.7.11.24	0.57
PIR_04401.1	unavailable		Uncharacterized protein	0.67	2.7.11.1	0.11
PIR_04402.1	unavailable		DNA-directed RNA polymerase subunit H	0.31	2.7.7.6	0.31
PIR_04403.1	unavailable		tRNA(Ile)-lysidine synthase	0.48	6.3.4.19	0.48
PIR_04408.1	unavailable		Transmembrane prolyl 4-hydroxylase	0.14	1.14.11.2	0.49
PIR_04419.1	unavailable		Endoglucanase	0.07	3.2.1.4	0.43
PIR_04422.1	unavailable		Calcineurin subunit B	0.22	2.7.11.1	0.19
PIR_04428.1	unavailable		Uncharacterized protein	0.71	3.4.21.-	0.31
PIR_04431.1	unavailable		Serine protease	0.59	3.4.21.-	0.59
PIR_04432.1	unavailable		Ubiquitin carboxyl-terminal hydrolase 10	0.17	3.4.19.12	0.57
PIR_04434.1	unavailable		Uncharacterized protein	0.51	3.4.21.-	0.45
PIR_04435.1	unavailable		Cysteine synthase	0.22	2.5.1.47	0.36
PIR_04436.1	unavailable		2-aminoethanethiol dioxygenase	0.2	1.13.11.20	0.36
PIR_04438.1	unavailable		Cystic fibrosis transmembrane conductance regulator	0.15	3.6.3.44	0.16
PIR_04442.1	unavailable		Inositol phosphoceramide mannosyltransferase 1	0.55	2.4.-.-	0.55
PIR_04449.1	unavailable		Regulator of chromosome condensation	0.11	6.3.2.-	0.18
PIR_04457.1	unavailable		2-phosphoglycerate kinase	0.36	2.7.2.-	0.36
PIR_04458.1	unavailable		ATP-dependent DNA helicase PIF1	0.29	3.6.4.12	0.53
PIR_04461.1	unavailable		tRNA-specific 2-thiouridylase MnmA	0.5	2.8.1.13	0.5
PIR_04464.1	unavailable		Ribonuclease 3	0.57	3.1.26.3	0.57
PIR_04465.1	unavailable		Nucleolin	0.14	3.4.16.6	0.12
PIR_04467.1	unavailable		Leishmanolysin-like peptidase	0.29	3.4.24.36	0.36
PIR_04469.1	unavailable		Cystic fibrosis transmembrane conductance regulator	0.17	3.6.3.49	0.17
PIR_04470.1	unavailable		BRCA1-associated protein	0.26	6.3.2.-	0.26
PIR_04473.1	unavailable		25S rRNA (uridine-N(3))-methyltransferase	0.22	2.1.1.-	0.22
PIR_04475.1	unavailable		2-phosphoglycerate kinase	0.5	2.7.2.-	0.5
PIR_04477.1	unavailable		Nuclease EXOG, mitochondrial	0.23	3.1.30.-	0.57
PIR_04482.1	unavailable		Maternal embryonic leucine zipper kinase	0.1	2.7.11.1	0.48
PIR_04484.1	unavailable		Cytochrome P450 52A5	0.11	1.14.14.-	0.52
PIR_04486.1	unavailable		Serine/threonine-protein kinase TNNI3K	0.09	2.7.11.1	0.12
PIR_04495.1	unavailable		Uncharacterized protein	0.64	1.3.5.1	0.11
PIR_04496.1	unavailable		(R)-specific enoyl-CoA hydratase	0.25	4.2.1.119	0.25
PIR_04498.1	unavailable		Protein disulfide-isomerase	0.18	5.3.4.1	0.48
PIR_04501.1	unavailable		Regulator of chromosome condensation	0.11	6.3.2.-	0.19
PIR_04503.1	unavailable		Adenylate cyclase type 10	0.47	4.6.1.1	0.57
PIR_04507.1	unavailable		Protein phosphatase PTC7 homolog fig	0.29	3.1.3.16	0.55
PIR_04508.1	unavailable		Probable serine/threonine-protein kinase MARK-A	0.07	2.7.11.1	0.11
PIR_04509.1	unavailable		Omega-3 fatty acid desaturase, chloroplastic	0.11	1.14.19.-	0.26
PIR_04510.1	unavailable		Wee1-like protein kinase 2	0.11	2.7.11.1	0.43
PIR_04511.1	unavailable		Calmodulin	0.12	2.7.11.1	0.15
PIR_04519.1	unavailable		MORN repeat-containing protein 4	0.12	2.7.1.68	0.17
PIR_04520.1	unavailable		Uncharacterized protein	0.63	3.1.3.1	0.12
PIR_04523.1	unavailable		Probable UDP-N-acetylglucosamine--peptide N-acetylglucosaminyltransferase SPINDLY	0.3	2.4.1.-	0.38
PIR_04524.1	unavailable		Fumarate hydratase class II	0.41	4.2.1.2	0.57
PIR_04527.1	unavailable		5'-AMP-activated protein kinase catalytic subunit alpha-2	0.1	2.7.11.1	0.4
PIR_04528.1	unavailable		Ubiquitin-conjugating enzyme E2 2	0.13	2.3.2.23	0.47
PIR_04533.1	unavailable		Multidrug resistance-associated protein 1	0.13	3.6.3.44	0.21
PIR_04536.1	unavailable		Histone deacetylase 3	0.12	3.5.1.98	0.48
PIR_04538.1	unavailable		Cytochrome P450 4V2	0.07	1.14.-.-	0.35
PIR_04539.1	unavailable		Cytochrome P450 4V2	0.09	1.14.-.-	0.25
PIR_04545.1	unavailable		Histone-lysine N-methyltransferase, H3 lysine-4 specific	0.18	2.1.1.43	0.57
PIR_04547.1	unavailable		Twinkle protein, mitochondrial	0.32	3.6.4.12	0.32
PIR_04548.1	unavailable		ATP-dependent RNA helicase MAK5	0.16	3.6.4.13	0.57
PIR_04550.1	unavailable		Uncharacterized protein YJR142W	0.17	3.6.1.-	0.31
PIR_04561.1	unavailable		Serine/threonine-protein kinase Chk1	0.1	2.7.11.1	0.46
PIR_04562.1	unavailable		Selenide, water dikinase	0.48	2.7.9.3	0.57
PIR_04564.1	unavailable		Ribose-phosphate pyrophosphokinase	0.38	2.7.6.1	0.57
PIR_04565.1	unavailable		Anthranilate synthase component 2	0.24	4.1.3.27	0.29
PIR_04575.1	unavailable		Glycerol-3-phosphate dehydrogenase, mitochondrial	0.15	1.1.5.3	0.49
PIR_04577.1	unavailable		Tafazzin	0.39	2.3.1.23	0.15
PIR_04578.1	unavailable		Serine/threonine-protein phosphatase 4 catalytic subunit	0.14	3.1.3.16	0.57
PIR_04582.1	unavailable		Serine/threonine-protein kinase TEL1	0.15	2.7.11.1	0.52
PIR_04586.1	unavailable		Monoglyceride lipase	0.4	3.1.1.23	0.4
PIR_04588.1	unavailable		Serine/threonine-protein kinase PLK4	0.17	2.7.11.1	0.39
PIR_04592.1	unavailable		Endoglucanase	0.12	3.2.1.4	0.38
PIR_04594.1	unavailable		Tyrosine-protein kinase Fyn	0.11	2.7.11.1	0.32
PIR_04599.1	unavailable		Phospholipid:diacylglycerol acyltransferase	0.26	2.3.1.158	0.47
PIR_04606.1	unavailable		Serine/threonine-protein kinase Sgk1	0.12	2.7.11.1	0.43
PIR_04607.1	unavailable		N-lysine methyltransferase SMYD2	0.3	2.1.1.43, 2.1.1.-	0.46
PIR_04611.1	unavailable		Serine/threonine-protein phosphatase 6 regulatory ankyrin repeat subunit B	0.13	2.4.2.30	0.15
PIR_04613.1	unavailable		E3 ubiquitin-protein ligase synoviolin	0.19	6.3.2.-	0.57
PIR_04617.1	unavailable		Diacylglycerol O-acyltransferase 2	0.23	2.3.1.20	0.23
PIR_04618.1	unavailable		Coagulation factor IX	0.09	3.4.21.-	0.28
PIR_04622.1	unavailable		Carboxypeptidase Y homolog A	0.27	3.4.16.6	0.36
PIR_04623.1	unavailable		Carboxypeptidase Y homolog A	0.27	3.4.16.6	0.34
PIR_04624.1	unavailable		Carboxypeptidase Y homolog A	0.27	3.4.16.6	0.37
PIR_04626.1	unavailable		DNA polymerase epsilon subunit 3	0.45	2.7.7.7	0.57
PIR_04627.1	unavailable		Ribonuclease P protein subunit p30	0.32	3.1.26.5	0.57
PIR_04630.1	unavailable		Metallophosphoesterase MPPED2	0.27	3.1.-.-	0.37
PIR_04633.1	unavailable		Serine/threonine-protein kinase RIO1	0.2	2.7.11.1	0.57
PIR_04638.1	unavailable		Phosphoadenosine phosphosulfate reductase	0.5	1.8.4.8	0.5
PIR_04640.1	unavailable		Calpain-1 catalytic subunit	0.15	3.4.22.-	0.4
PIR_04647.1	unavailable		Lysophospholipase NTE1	0.24	3.1.1.5	0.44
PIR_04648.1	unavailable		Calcium/calmodulin-dependent protein kinase type II subunit delta	0.1	2.7.11.1	0.34
PIR_04663.1	unavailable		Medium-chain specific acyl-CoA dehydrogenase, mitochondrial	0.12	1.3.99.-	0.25
PIR_04664.1	unavailable		Inositol-pentakisphosphate 2-kinase	0.43	2.7.1.158	0.57
PIR_04675.1	unavailable		Quinone oxidoreductase	0.13	1.-.-.-	0.18
PIR_04681.1	unavailable		Diphthine methyltransferase	0.4	3.1.1.97	0.49
PIR_04682.1	unavailable		Alpha-ketoglutarate-dependent dioxygenase alkB homolog 7, mitochondrial	0.57	1.14.11.-	0.57
PIR_04683.1	unavailable		Serine/threonine-protein kinase TNNI3K	0.09	2.7.11.1	0.4
PIR_04684.1	unavailable		Phosphatidylinositol 3,4,5-trisphosphate 3-phosphatase and dual-specificity protein phosphatase PTEN	0.17	3.1.3.16, 3.1.3.67, 3.1.3.48	0.17
PIR_04685.1	unavailable		Protein-lysine N-methyltransferase N6AMT2	0.24	2.1.1.-	0.57
PIR_04687.1	unavailable		Serine/threonine-protein phosphatase PP1-beta catalytic subunit	0.13	3.1.3.16	0.53
PIR_04688.1	unavailable		Proline-rich protein 12	0.07	2.7.11.1	0.13
PIR_04690.1	unavailable		Endochitinase A1	0.08	3.2.1.14	0.11
PIR_04699.1	unavailable		Putative S-adenosyl-L-methionine-dependent methyltransferase Mkms_1059	0.01	2.1.1.-	0.5
PIR_04701.1	unavailable		Ubiquinone biosynthesis monooxygenase COQ6, mitochondrial	0.44	1.14.13.-	0.54
PIR_04702.1	unavailable		Phosphatidylinositol N-acetylglucosaminyltransferase subunit P	0.57	2.4.1.198	0.57
PIR_04703.1	unavailable		Uncharacterized protein	0.67	1.14.13.-	0.21
PIR_04705.1	unavailable		Lariat debranching enzyme	0.5	3.1.-.-	0.57
PIR_04720.1	unavailable		Superoxide dismutase [Mn]	0.21	1.15.1.1	0.57
PIR_04721.1	unavailable		Superoxide dismutase [Mn]	0.21	1.15.1.1	0.57
PIR_04733.1	unavailable		Serine/threonine-protein kinase ATG1	0.17	2.7.11.1	0.46
PIR_04738.1	unavailable		Uncharacterized protein	0.58	2.1.1.43	0.21
PIR_04741.1	unavailable		Serine/threonine-protein kinase A-Raf	0.09	2.7.11.1	0.35
PIR_04749.1	unavailable		Histone H2A deubiquitinase MYSM1	0.3	3.4.19.-	0.3
PIR_04752.1	unavailable		Tripeptidyl-peptidase 2	0.25	3.4.14.10	0.27
PIR_04754.1	unavailable		Cystathionine gamma-synthase	0.25	2.5.1.48	0.39
PIR_04763.1	unavailable		CAAX prenyl protease 1 homolog	0.57	3.4.24.84	0.57
PIR_04764.1	unavailable		CAAX prenyl protease 1 homolog	0.45	3.4.24.84	0.57
PIR_04766.1	unavailable		Multiple inositol polyphosphate phosphatase 1	0.2	3.1.3.80, 3.1.3.62	0.2
PIR_04767.1	unavailable		Multiple inositol polyphosphate phosphatase 1	0.5	3.1.3.80, 3.1.3.62	0.5
PIR_04768.1	unavailable		Multiple inositol polyphosphate phosphatase 1	0.4	3.1.3.80, 3.1.3.62	0.4
PIR_04770.1	unavailable		Multiple inositol polyphosphate phosphatase 1	0.5	3.1.3.80, 3.1.3.62	0.5
PIR_04771.1	unavailable		Acid phosphatase type 7	0.12	3.1.3.2	0.42
PIR_04773.1	unavailable		Mitogen-activated protein kinase kinase kinase 7	0.1	2.7.11.1	0.3
PIR_04774.1	unavailable		DNA ligase	0.29	6.5.1.1	0.54
PIR_04775.1	unavailable		Dolichyl-diphosphooligosaccharide--protein glycosyltransferase subunit STT3A	0.29	2.4.99.18	0.57
PIR_04778.1	unavailable		WW domain-containing oxidoreductase	0.14	1.1.1.-	0.27
PIR_04780.1	unavailable		Sestrin-2	0.23	1.11.1.15	0.38
PIR_04789.1	unavailable		Hypoxanthine-guanine phosphoribosyltransferase	0.44	2.4.2.8	0.5
PIR_04794.1	unavailable		Translation initiation factor eIF-2B subunit gamma	0.35	2.7.7.13	0.11
PIR_04795.1	unavailable		Apoptosis-inducing factor 2	0.4	1.-.-.-	0.57
PIR_04801.1	unavailable		DNA-(apurinic or apyrimidinic site) lyase	0.3	3.1.-.-, 4.2.99.18	0.34
PIR_04808.1	unavailable		Endoglucanase	0.1	3.2.1.4	0.4
PIR_04809.1	unavailable		Endoglucanase	0.12	3.2.1.4	0.38
PIR_04813.1	unavailable		DNA ligase	0.5	6.5.1.2	0.25
PIR_04814.1	unavailable		Forkhead box protein P2	0.12	2.7.11.1	0.11
PIR_04815.1	unavailable		Mitogen-activated protein kinase HOG1	0.14	2.7.11.24	0.57
PIR_04818.1	unavailable		Histidine--tRNA ligase	0.39	6.1.1.21	0.56
PIR_04828.1	unavailable		Sex-determining region Y protein	0.24	4.6.1.1	0.11
PIR_04832.1	unavailable		Acyl-CoA synthetase family member 2, mitochondrial	0.57	6.2.1.-	0.57
PIR_04833.1	unavailable		Probable E3 ubiquitin-protein ligase HERC1	0.55	6.3.2.-	0.55
PIR_04834.1	unavailable		Probable E3 ubiquitin-protein ligase hulA	0.12	6.3.2.-	0.57
PIR_04836.1	unavailable		Phosphatidylinositol 5-phosphate 4-kinase type-2 gamma	0.15	2.7.1.68	0.35
PIR_04838.1	unavailable		Probable tubulin polyglutamylase TTLL9	0.11	6.-.-.-	0.38
PIR_04841.1	unavailable		Mediator of RNA polymerase II transcription subunit 12	0.1	2.7.11.1	0.12
PIR_04842.1	unavailable		Serine/threonine-protein phosphatase 6 regulatory ankyrin repeat subunit B	0.12	2.4.2.30	0.12
PIR_04843.1	unavailable		Probable serine/threonine-protein kinase tsuA	0.13	2.7.11.1	0.23
PIR_04845.1	unavailable		Probable ATP-dependent DNA helicase HFM1	0.11	3.6.4.12	0.11
PIR_04850.1	unavailable		Cap-specific mRNA (nucleoside-2'-O-)-methyltransferase 1	0.17	3.1.3.95, 3.1.3.64	0.19
PIR_04856.1	unavailable		Dihydropteridine reductase	0.57	1.5.1.34	0.57
PIR_04866.1	unavailable		Plectin	0.29	2.7.11.1	0.11
PIR_04870.1	unavailable		Trehalose-phosphate phosphatase	0.15	3.1.3.12	0.53
PIR_04871.1	unavailable		2,5-diamino-6-ribosylamino-4(3H)-pyrimidinone 5'-phosphate reductase	0.36	1.1.1.302	0.36
PIR_04873.1	unavailable		Putative transferase CAF17, mitochondrial	0.34	2.1.-.-	0.57
PIR_04875.1	unavailable		Ribonuclease 3	0.56	3.1.26.3	0.56
PIR_04881.1	unavailable		Calcium/calmodulin-dependent protein kinase type 1	0.1	2.7.11.1	0.36
PIR_04893.1	unavailable		Exosome complex component RRP40	0.4	3.1.13.-	0.13
PIR_04895.1	unavailable		Nuclear inhibitor of protein phosphatase 1	0.57	3.1.4.-	0.22
PIR_04899.1	unavailable		1,3-beta-glucan synthase component FKS1	0.13	2.4.1.34	0.51
PIR_04912.1	unavailable		Phospho-2-dehydro-3-deoxyheptonate aldolase 1, chloroplastic	0.22	2.5.1.54	0.57
PIR_04914.1	unavailable		Calcium/calmodulin-dependent protein kinase type II subunit delta	0.1	2.7.11.17	0.29
PIR_04916.1	unavailable		Hydroxysteroid dehydrogenase-like protein 2	0.25	1.-.-.-	0.25
PIR_04922.1	unavailable		Serine/threonine-protein kinase Sgk1	0.12	2.7.11.1	0.36
PIR_04927.1	unavailable		E3 ubiquitin-protein ligase RING1-like	0.55	6.3.2.-	0.55
PIR_04929.1	unavailable		Probable E3 ubiquitin-protein ligase hulA	0.11	6.3.2.-	0.57
PIR_04930.1	unavailable		Cyclin-dependent kinase 1	0.14	2.7.11.22, 2.7.11.23	0.41
PIR_04937.1	unavailable		Phosphoglucomutase	0.26	5.4.2.2	0.27
PIR_04944.1	unavailable		Protein phosphatase 1K, mitochondrial	0.1	3.1.3.16	0.56
PIR_04945.1	unavailable		Sn1-specific diacylglycerol lipase alpha	0.32	3.1.1.-	0.57
PIR_04946.1	unavailable		Myotubularin	0.13	3.1.3.95, 3.1.3.64	0.22
PIR_04947.1	unavailable		N-glycosylase/DNA lyase	0.49	3.2.2.-, 4.2.99.18	0.57
PIR_04958.1	unavailable		Ubiquitin carboxyl-terminal hydrolase calypso	0.21	3.4.19.12	0.5
PIR_04969.1	unavailable		3'-5' ssDNA/RNA exonuclease TatD	0.23	3.1.11.-, 3.1.13.-	0.23
PIR_04970.1	unavailable		Lipase 2	0.2	3.1.1.3	0.47
PIR_04971.1	unavailable		Lipase 2	0.2	3.1.1.3	0.47
PIR_04972.1	unavailable		Lipase 2	0.2	3.1.1.3	0.47
PIR_04979.1	unavailable		RNA exonuclease 4	0.13	3.1.-.-	0.54
PIR_04980.1	unavailable		Diadenosine 5',5'''-P1,P4-tetraphosphate phosphorylase 2	0.39	2.7.7.5, 2.7.7.53	0.57
PIR_04986.1	unavailable		Putative sterigmatocystin biosynthesis peroxidase stcC	0.55	1.11.1.-	0.55
PIR_04998.1	unavailable		6-phosphofructo-2-kinase/fructose-2,6-bisphosphatase 2	0.16	2.7.1.105, 3.1.3.46	0.48
PIR_05007.1	unavailable		Dicer-like protein 1	0.21	3.6.4.-, 3.1.26.-	0.36
PIR_05009.1	unavailable		Guanylate-binding protein 1	0.1	3.6.5.-	0.13
PIR_05010.1	unavailable		Patatin-like phospholipase domain-containing protein CNE02340	0.07	3.1.1.-	0.46
PIR_05012.1	unavailable		Protein transport protein sec31	0.1	2.7.11.1	0.12
PIR_05013.1	unavailable		Dual specificity protein phosphatase CDC14A	0.15	3.1.3.16, 3.1.3.48	0.34
PIR_05023.1	unavailable		ATP-dependent RNA helicase eIF4A	0.23	3.6.4.13	0.57
PIR_05025.1	unavailable		Probable trehalose-phosphate phosphatase 1	0.07	3.1.3.12	0.57
PIR_05029.1	unavailable		Dual specificity phosphatase DUPD1	0.12	3.1.3.16, 3.1.3.48	0.55
PIR_05030.1	unavailable		MORN repeat-containing protein 4	0.17	2.7.1.68	0.24
PIR_05033.1	unavailable		Diacylglycerol kinase eta	0.19	2.7.1.107	0.57
PIR_05034.1	unavailable		NAD(P)H dehydrogenase (quinone)	0.45	1.6.5.2	0.55
PIR_05035.1	unavailable		NAD(P)H dehydrogenase (quinone)	0.45	1.6.5.2	0.55
PIR_05036.1	unavailable		Multiple inositol polyphosphate phosphatase 1	0.4	3.1.3.80, 3.1.3.62	0.4
PIR_05038.1	unavailable		Vitamin K epoxide reductase complex subunit 1	0.36	1.17.4.4	0.57
PIR_05041.1	unavailable		UDP-N-acetylglucosamine--peptide N-acetylglucosaminyltransferase 110 kDa subunit	0.15	2.4.1.-	0.18
PIR_05042.1	unavailable		Patatin-like phospholipase domain-containing protein CNE02340	0.07	3.1.1.-	0.46
PIR_05045.1	unavailable		Uncharacterized protein	1.17	3.1.26.-	0.26
PIR_05046.1	unavailable		Bifunctional polynucleotide phosphatase/kinase	0.29	2.7.1.78, 3.1.3.32	0.36
PIR_05047.1	unavailable		Eukaryotic translation initiation factor 5B	0.27	3.6.5.3	0.27
PIR_05049.1	unavailable		Mitochondrial inner membrane protease ATP23	0.36	3.4.24.-	0.57
PIR_05050.1	unavailable		Lipid A export ATP-binding/permease protein MsbA	0.14	3.6.3.-	0.18
PIR_05055.1	unavailable		T-complex protein 1 subunit gamma	0.31	2.7.1.150	0.21
PIR_05064.1	unavailable		UDP-sugar pyrophosphorylase	0.27	2.7.7.64	0.37
PIR_05066.1	unavailable		Patatin-like phospholipase domain-containing protein 2	0.32	3.1.1.3	0.45
PIR_05067.1	unavailable		RNA exonuclease 4	0.26	3.1.-.-	0.45
PIR_05068.1	unavailable		Palmitoyltransferase ZDHHC5	0.11	2.3.1.225	0.48
PIR_05074.1	unavailable		ATP-dependent RNA helicase DBP2	0.17	3.6.4.13	0.57
PIR_05076.1	unavailable		E3 ubiquitin-protein ligase TRIM71	0.29	6.3.2.-	0.48
PIR_05081.1	unavailable		Tyrosine-protein kinase CSK	0.1	2.7.11.1	0.38
PIR_05083.1	unavailable		Quinolinate synthase A	0.44	2.5.1.72	0.55
PIR_05088.1	unavailable		Uncharacterized protein	0.63	2.3.2.13	0.15
PIR_05089.1	unavailable		Uncharacterized protein	0.64	2.3.2.13	0.15
PIR_05095.1	unavailable		Probable tubulin polyglutamylase TTLL9	0.12	6.-.-.-	0.47
PIR_05096.1	unavailable		Triosephosphate isomerase	0.48	5.3.1.1	0.57
PIR_05097.1	unavailable		Bloom syndrome protein homolog	0.14	3.6.4.12	0.52
PIR_05099.1	unavailable		Uncharacterized protein	0.72	2.3.1.20	0.11
PIR_05100.1	unavailable		Adenylate kinase	0.55	2.7.4.3	0.57
PIR_05103.1	unavailable		Calcium/calmodulin-dependent protein kinase type II subunit delta	0.1	2.7.11.17	0.3
PIR_05104.1	unavailable		Palmitoyltransferase SWF1	0.15	2.3.1.225	0.56
PIR_05105.1	unavailable		Proteasome subunit alpha	0.2	3.4.25.1	0.57
PIR_05107.1	unavailable		Guanylate-binding protein 1	0.14	3.6.5.-	0.22
PIR_05114.1	unavailable		5'-AMP-activated protein kinase catalytic subunit alpha-2	0.1	2.7.11.1	0.48
PIR_05116.1	unavailable		Ribosomal RNA large subunit methyltransferase E	0.35	2.1.1.166	0.35
PIR_05117.1	unavailable		tRNA-specific adenosine deaminase	0.32	3.5.4.33	0.43
PIR_05118.1	unavailable		Gamma-glutamylaminecyclotransferase C	0.3	2.3.2.4	0.56
PIR_05121.1	unavailable		Non-structural maintenance of chromosomes element 1 homolog	0.57	6.3.2.-	0.57
PIR_05123.1	unavailable		Gamma-glutamylaminecyclotransferase C	0.22	2.3.2.4	0.39
PIR_05124.1	unavailable		Protein phosphatase 1K, mitochondrial	0.11	3.1.3.16	0.56
PIR_05126.1	unavailable		Palmitoyltransferase ZDHHC5	0.12	2.3.1.225	0.57
PIR_05127.1	unavailable		Dihydrolipoyl dehydrogenase	0.33	1.8.1.4	0.44
PIR_05145.1	unavailable		Alanine--tRNA ligase	0.5	6.1.1.7	0.5
PIR_05155.1	unavailable		DNA repair and recombination protein RAD54-like	0.12	3.6.4.-	0.33
PIR_05156.1	unavailable		Octanoyltransferase	0.48	2.3.1.181	0.56
PIR_05157.1	unavailable		Phosphopantothenoylcysteine decarboxylase	0.2	4.1.1.36	0.3
PIR_05158.1	unavailable		Separin	0.49	3.4.22.49	0.57
PIR_05162.1	unavailable		ATP-dependent zinc metalloprotease FtsH	0.32	3.4.24.-	0.57
PIR_05164.1	unavailable		CCA-adding enzyme	0.41	2.7.7.72	0.54
PIR_05166.1	unavailable		Palmitoyltransferase PFA4	0.13	2.3.1.225	0.57
PIR_05167.1	unavailable		Phosphatidylinositol 5-phosphate 4-kinase type-2 gamma	0.16	2.7.1.68	0.37
PIR_05171.1	unavailable		RCC1 and BTB domain-containing protein 2	0.12	6.3.2.-	0.22
PIR_05184.1	unavailable		Phosphatidylinositol 5-phosphate 4-kinase type-2 gamma	0.17	2.7.1.68	0.44
PIR_05186.1	unavailable		cAMP-dependent protein kinase catalytic subunit alpha	0.11	2.7.11.1	0.31
PIR_05188.1	unavailable		Aspartate aminotransferase	0.18	2.6.1.1	0.22
PIR_05189.1	unavailable		ATP-dependent rRNA helicase SPB4	0.17	3.6.4.13	0.56
PIR_05191.1	unavailable		Cortactin-binding protein 2	0.15	6.3.2.-	0.13
PIR_05192.1	unavailable		Serine/threonine-protein kinase RIO3	0.2	2.7.11.1	0.57
PIR_05202.1	unavailable		Serine/threonine-protein kinase Sgk1	0.12	2.7.11.1	0.35
PIR_05205.1	unavailable		Poly [ADP-ribose] polymerase 1	0.13	2.4.2.30	0.19
PIR_05207.1	unavailable		Glutathione S-transferase 1-1	0.16	2.5.1.18	0.46
PIR_05209.1	unavailable		Hydroxyacylglutathione hydrolase	0.43	3.1.2.6	0.55
PIR_05211.1	unavailable		DNA-directed RNA polymerase II subunit RPB1	0.1	2.7.11.1	0.11
PIR_05219.1	unavailable		1-pyrroline-5-carboxylate dehydrogenase	0.12	1.2.1.27, 1.2.1.18	0.28
PIR_05243.1	unavailable		Metalloendopeptidase OMA1, mitochondrial	0.43	3.4.24.-	0.57
PIR_05244.1	unavailable		Nod factor export ATP-binding protein I	0.1	3.6.3.-	0.17
PIR_05246.1	unavailable		D-3-phosphoglycerate dehydrogenase	0.18	1.1.1.-	0.22
PIR_05248.1	unavailable		Elongation of very long chain fatty acids protein 5	0.19	2.3.1.199	0.57
PIR_05249.1	unavailable		Diaminopimelate decarboxylase	0.33	4.1.1.20	0.43
PIR_05251.1	unavailable		cGMP-dependent 3',5'-cGMP phosphodiesterase A	0.3	3.1.4.53, 3.1.4.35	0.3
PIR_05253.1	unavailable		Inositol hexakisphosphate and diphosphoinositol-pentakisphosphate kinase 1	0.26	2.7.4.21, 2.7.4.24	0.57
PIR_05254.1	unavailable		Poly(A) RNA polymerase GLD2	0.23	2.7.7.19	0.34
PIR_05255.1	unavailable		Cortactin-binding protein 2	0.13	2.7.11.1	0.12
PIR_05256.1	unavailable		tRNA-dihydrouridine(20/20a) synthase	0.22	1.3.1.-	0.28
PIR_05257.1	unavailable		tRNA-dihydrouridine(47) synthase [NAD(P)(+)]	0.12	1.3.1.-	0.43
PIR_05267.1	unavailable		Phosphatidylinositol 4-kinase beta	0.17	2.7.1.67	0.27
PIR_05270.1	unavailable		Lipid-A-disaccharide synthase	0.49	2.4.1.182	0.52
PIR_05277.1	unavailable		Adenosine kinase	0.46	2.7.1.20	0.53
PIR_05280.1	unavailable		3-deoxy-D-manno-octulosonic acid transferase	0.42	2.4.99.12	0.31
PIR_05283.1	unavailable		Mitochondrial import inner membrane translocase subunit TIM50	0.37	3.1.3.16	0.25
PIR_05286.1	unavailable		Ribonuclease Z	0.4	3.1.26.11	0.56
PIR_05289.1	unavailable		Hydroxymethylpyrimidine/phosphomethylpyrimidine kinase	0.23	2.7.1.49, 2.7.4.7	0.36
PIR_05293.1	unavailable		Estradiol 17-beta-dehydrogenase 11	0.1	1.-.-.-	0.18
PIR_05294.1	unavailable		Uncharacterized Nudix hydrolase YfcD	0.33	3.6.-.-	0.5
PIR_05301.1	unavailable		Bifunctional endoribonuclease and deubiquitinase ZC3H12A	0.17	3.1.-.-	0.37
PIR_05305.1	unavailable		m7GpppN-mRNA hydrolase	0.29	3.6.1.62	0.35
PIR_05309.1	unavailable		Acid phosphatase type 7	0.1	3.1.3.2	0.41
PIR_05312.1	unavailable		Acid phosphatase type 7	0.12	3.1.3.2	0.42
PIR_05315.1	unavailable		Probable glucan endo-1,3-beta-glucosidase btgC	0.28	3.2.1.39	0.37
PIR_05317.1	unavailable		NAD/NADP-dependent betaine aldehyde dehydrogenase	0.2	1.2.1.27, 1.2.1.18	0.32
PIR_05326.1	unavailable		Peroxisomal 2,4-dienoyl-CoA reductase	0.1	1.1.1.100	0.21
PIR_05327.1	unavailable		Peroxisomal 2,4-dienoyl-CoA reductase	0.1	1.1.1.100	0.21
PIR_05333.1	unavailable		NADH-quinone oxidoreductase subunit I	0.38	1.6.5.11	0.42
PIR_05337.1	unavailable		Valine--tRNA ligase	0.51	6.1.1.9	0.57
PIR_05340.1	unavailable		DNA-directed RNA polymerase II subunit RPB1	0.1	2.7.11.1	0.11
PIR_05342.1	unavailable		Phospholipid-transporting ATPase IB	0.11	3.6.3.-	0.37
PIR_05350.1	unavailable		Proline iminopeptidase	0.36	3.4.11.5	0.52
PIR_05351.1	unavailable		Uncharacterized protein	0.79	3.4.11.5	0.17
PIR_05352.1	unavailable		tRNA N6-adenosine threonylcarbamoyltransferase	0.49	2.3.1.234	0.52
PIR_05354.1	unavailable		Phosphatidylcholine-sterol acyltransferase	0.35	2.3.1.43	0.35
PIR_05355.1	unavailable		S-formylglutathione hydrolase YeiG	0.21	3.1.2.12	0.56
PIR_05361.1	unavailable		Ubiquitin and WLM domain-containing metalloprotease SPCC1442.07c	0.55	3.4.24.-	0.55
PIR_05367.1	unavailable		Histone-lysine N-methyltransferase setd3	0.57	2.1.1.43	0.57
PIR_05368.1	unavailable		Macrophage migration inhibitory factor	0.47	5.3.3.12, 5.3.2.1	0.57
PIR_05370.1	unavailable		ATP-dependent DNA helicase Hel308	0.19	3.6.4.12	0.33
PIR_05388.1	unavailable		Arginine/serine-rich coiled-coil protein 2	0.13	2.7.11.1	0.11
PIR_05397.1	unavailable		Mitogen-activated protein kinase HOG1	0.11	2.7.11.24	0.23
PIR_05398.1	unavailable		Endo-1,3(4)-beta-glucanase 1	0.32	3.2.1.6	0.57
PIR_05399.1	unavailable		Farnesyl pyrophosphate synthase	0.28	2.5.1.10, 2.5.1.1	0.47
PIR_05402.1	unavailable		Protein-glutamate O-methyltransferase	0.45	2.1.1.-	0.57
PIR_05406.1	unavailable		Thymidylate synthase	0.47	2.1.1.45	0.49
PIR_05408.1	unavailable		DNA-directed RNA polymerase II subunit RPB1	0.11	2.7.7.6	0.11
PIR_05416.1	unavailable		Delta(14)-sterol reductase	0.29	1.3.1.70	0.29
PIR_05421.1	unavailable		Tryptophan--tRNA ligase	0.32	6.1.1.2	0.52
PIR_05423.1	unavailable		Probable E3 ubiquitin-protein ligase hulA	0.11	6.3.2.-	0.57
PIR_05425.1	unavailable		Zinc import ATP-binding protein ZnuC	0.13	3.6.3.-	0.2
PIR_05426.1	unavailable		Serine/threonine-protein phosphatase PP1-beta catalytic subunit	0.13	3.1.3.16	0.53
PIR_05431.1	unavailable		Asparagine--tRNA ligase	0.49	6.1.1.22	0.57
PIR_05433.1	unavailable		tRNA-splicing ligase RtcB homolog	0.44	6.5.1.3	0.5
PIR_05445.1	unavailable		Adenylate kinase	0.51	2.7.4.3	0.57
PIR_05446.1	unavailable		Very-long-chain (3R)-3-hydroxyacyl-CoA dehydratase 1	0.17	4.2.1.134	0.57
PIR_05447.1	unavailable		Endochitinase A	0.12	3.2.1.14	0.16
PIR_05454.1	unavailable		ATP-dependent 6-phosphofructokinase	0.45	2.7.1.11	0.53
PIR_05460.1	unavailable		Serine/threonine-protein phosphatase 4 catalytic subunit	0.13	3.1.3.16	0.57
PIR_05464.1	unavailable		Xylose isomerase	0.51	5.3.1.5	0.57
PIR_05466.1	unavailable		Uncharacterized protein DDB_G0284459	0.3	6.5.1.1	0.3
PIR_05474.1	unavailable		Mitochondrial inner membrane protease subunit 2	0.39	3.4.21.-	0.57
PIR_05478.1	unavailable		Probable ATP-dependent RNA helicase spindle-E	0.14	3.6.4.13	0.55
PIR_05484.1	unavailable		Leucine-rich repeats and immunoglobulin-like domains protein 2	0.2	2.7.11.1	0.12
PIR_05486.1	unavailable		Methyltransferase-like protein 13	0.42	2.1.1.-	0.42
PIR_05489.1	unavailable		Serine/threonine-protein kinase PLK4	0.13	2.7.11.1	0.45
PIR_05490.1	unavailable		5'-AMP-activated protein kinase catalytic subunit alpha-2	0.1	2.7.11.1	0.44
PIR_05499.1	unavailable		Transcription initiation factor TFIID subunit 9	0.15	2.7.11.1	0.11
PIR_05500.1	unavailable		Fumarate hydratase class II	0.4	4.2.1.2	0.55
PIR_05504.1	unavailable		Anaphase-promoting complex subunit 11	0.24	6.3.2.-	0.11
PIR_05506.1	unavailable		Mitochondrial import receptor subunit TOM34	0.17	6.3.2.-	0.17
PIR_05511.1	unavailable		Mitotic checkpoint serine/threonine-protein kinase BUB1	0.21	2.7.11.1	0.39
PIR_05512.1	unavailable		4-hydroxy-tetrahydrodipicolinate synthase	0.5	4.3.3.7	0.5
PIR_05515.1	unavailable		DNA polymerase epsilon subunit B	0.38	2.7.7.7	0.57
PIR_05520.1	unavailable		DNA replication licensing factor MCM3	0.12	3.6.4.12	0.57
PIR_05526.1	unavailable		Exoribonuclease 2	0.28	3.1.13.1	0.38
PIR_05528.1	unavailable		Serine/threonine-protein kinase PLK4	0.19	2.7.11.1	0.3
PIR_05535.1	unavailable		Protein argonaute-2	0.13	3.1.26.n2	0.12
PIR_05539.1	unavailable		Phosphomannomutase	0.34	5.4.2.8	0.57
PIR_05544.1	unavailable		K(+)-insensitive pyrophosphate-energized proton pump	0.26	3.6.1.1	0.57
PIR_05546.1	unavailable		Sphingomyelinase C	0.25	3.1.4.12	0.34
PIR_05548.1	unavailable		Tyrosine--tRNA ligase, cytoplasmic	0.31	6.1.1.1	0.31
PIR_05553.1	unavailable		Gastricsin	0.14	3.4.23.1	0.2
PIR_05554.1	unavailable		Uncharacterized Nudix hydrolase NudL	0.44	3.6.1.-	0.57
PIR_05555.1	unavailable		Sphingolipid delta(4)-desaturase DES1	0.28	1.14.19.17	0.44
PIR_05557.1	unavailable		Serine/threonine-protein kinase SSN3	0.15	2.7.11.22, 2.7.11.23	0.42
PIR_05558.1	unavailable		Carnitine O-palmitoyltransferase 2, mitochondrial	0.17	2.3.1.21	0.32
PIR_05566.1	unavailable		Calmodulin	0.72	2.7.11.1	0.14
PIR_05567.1	unavailable		6,7-dimethyl-8-ribityllumazine synthase	0.54	2.5.1.78	0.54
PIR_05573.1	unavailable		Phosphatidylinositide phosphatase SAC1	0.32	3.1.3.-	0.54
PIR_05576.1	unavailable		Ceramide synthase 4	0.12	2.3.1.24	0.28
PIR_05578.1	unavailable		O-acetyl-ADP-ribose deacetylase	0.11	3.5.1.-	0.13
PIR_05581.1	unavailable		Mucin-1	0.09	3.2.1.14	0.11
PIR_05583.1	unavailable		Ryanodine receptor 1	0.11	6.3.2.-	0.18
PIR_05587.1	unavailable		Lysine-specific demethylase 8	0.23	1.14.11.27	0.23
PIR_05594.1	unavailable		Serine/threonine-protein kinase PLK4	0.13	2.7.11.1	0.44
PIR_05597.1	unavailable		Targeting protein for Xklp2	0.1	2.7.11.1	0.37
PIR_05602.1	unavailable		Putative carboxypeptidase YocD	0.08	3.4.16.-	0.42
PIR_05606.1	unavailable		Pyruvate dehydrogenase E1 component subunit beta	0.28	1.2.4.1	0.39
PIR_05607.1	unavailable		Probable D-xylulose kinase A	0.3	2.7.1.17	0.55
PIR_05608.1	unavailable		Dihydrolipoyllysine-residue acetyltransferase component of pyruvate dehydrogenase complex	0.17	2.3.1.12	0.32
PIR_05609.1	unavailable		Regulator of chromosome condensation	0.11	6.3.2.-	0.16
PIR_05613.1	unavailable		Dihydrolipoyllysine-residue acetyltransferase component of pyruvate dehydrogenase complex, mitochondrial	0.21	2.3.1.12	0.43
PIR_05614.1	unavailable		Phosphatidylinositol 5-phosphate 4-kinase type-2 gamma	0.14	2.7.1.68	0.28
PIR_05616.1	unavailable		Probable tRNA pseudouridine synthase D	0.31	5.4.99.27	0.45
PIR_05619.1	unavailable		COP9 signalosome complex subunit 5	0.39	3.4.-.-	0.41
PIR_05623.1	unavailable		Chitin deacetylase 1	0.55	3.5.1.41	0.55
PIR_05624.1	unavailable		Proteasome subunit alpha	0.2	3.4.25.1	0.57
PIR_05625.1	unavailable		Phosphatidylinositol 4-kinase gamma 4	0.11	2.7.1.67	0.57
PIR_05629.1	unavailable		Uncharacterized protein	0.55	2.3.1.48	0.11
PIR_05630.1	unavailable		N-acetyltransferase 9-like protein	0.45	2.3.1.-	0.57
PIR_05634.1	unavailable		Nicotinate phosphoribosyltransferase	0.35	6.3.4.21	0.57
PIR_05639.1	unavailable		Uncharacterized protein	0.7	3.6.4.12	0.16
PIR_05641.1	unavailable		Prostaglandin reductase 1	0.16	1.-.-.-	0.27
PIR_05645.1	unavailable		Inositol oxygenase	0.38	1.13.99.1	0.57
PIR_05647.1	unavailable		Mitogen-activated protein kinase kinase kinase 7	0.1	2.7.11.1	0.33
PIR_05653.1	unavailable		Rhodopsin	0.2	3.4.22.-	0.11
PIR_05666.1	unavailable		E3 ubiquitin-protein ligase MARCH6	0.32	6.3.2.-	0.57
PIR_05667.1	unavailable		Deoxyribodipyrimidine photo-lyase	0.57	4.1.99.3	0.57
PIR_05673.1	unavailable		5'-3' exoribonuclease 2	0.35	3.1.13.-	0.46
PIR_05677.1	unavailable		Alpha-1,2-mannosyltransferase MNN2	0.3	2.4.1.-	0.56
PIR_05684.1	unavailable		DNA endonuclease RBBP8	0.57	3.1.-.-	0.57
PIR_05685.1	unavailable		Acid sugar phosphatase	0.18	3.1.3.-	0.18
PIR_05686.1	unavailable		Serine/threonine-protein kinase greatwall	0.12	2.7.11.1	0.56
PIR_05688.1	unavailable		cAMP-dependent protein kinase regulatory subunit	0.27	2.7.11.12	0.17
PIR_05689.1	unavailable		ATP-dependent protease subunit HslV	0.5	3.4.25.2	0.5
PIR_05694.1	unavailable		Leucine-rich repeat protein soc-2 homolog	0.13	2.7.11.1	0.13
PIR_05695.1	unavailable		Leucine-rich repeat protein soc-2 homolog	0.13	2.7.11.1	0.14
PIR_05698.1	unavailable		Mitogen-activated protein kinase kinase kinase 7	0.1	2.7.11.1	0.34
PIR_05707.1	unavailable		Serine/threonine-protein kinase 4	0.14	2.7.11.1	0.5
[truncated: 2,629 more rows]

## Sheet: Table from pipelinea 0.5
	Genes >0,6	67	Accepted directly
	Genes<0,1	686	Discarded
	0,1<Genes≤0,6	4315	Evaluation
[truncated: 2 more rows]

## Sheet: pipeline VF_PN pipeline Nova
Dataset analysis (pipeline)
[truncated: 66 more rows]

[truncated: 6 more sheets: Resul ppln sc0.1-0.4 a0.7 At, Table from pipeline 0.7, Resul ppln sc0.1-0.4 a0.7 Sc, All genes after pipeline alp0.7, Genes annot after ppln alpha0.7, pipeline]
