# Supplementary material for: Genome-wide sequencing and metabolic annotation of Pythium irregulare CBS 494.86: understanding Eicosapentaenoic acid production
Source: BMC Biotechnol. 2019 Jun 28;19:41. doi: 10.1186/s12896-019-0529-3 (PMC6598237; doi:10.1186/s12896-019-0529-3)
Supplement: Supplementary file 4 — The metabolic annotation – The metabolic annotation of Pythium irregulare CBS 494.86 genome. (XLSX 4245 kb) [file 12896_2019_529_MOESM4_ESM.xlsx]

## Sheet: genes alpha 0.5
data from Merlin 18/10/2016
Genes	Status	Name	Product	Score	EC Number(s)	Score	Notes
PIR_00001.1	unavailable		Mitochondrial cardiolipin hydrolase	0.57	3.1.-.-	0.57
PIR_00002.1	unavailable		Uncharacterized protein	0.71
PIR_00003.1	unavailable		Epsin-1	0.1	3.6.4.13	0.1
PIR_00004.1	unavailable		Uncharacterized protein	0.7
PIR_00005.1	unavailable		Sn1-specific diacylglycerol lipase beta	0.57	3.1.1.-	0.57
PIR_00006.1	unavailable		Uncharacterized protein	0.72
PIR_00007.1	unavailable		General transcription factor 3C polypeptide 3	0.22
PIR_00008.1	unavailable		Homoserine O-acetyltransferase	0.48	2.3.1.31	0.48
PIR_00009.1	unavailable		Ubiquitin carboxyl-terminal hydrolase 4	0.17	3.4.19.12	0.56
PIR_00010.1	unavailable		Cytoplasmic dynein 1 light intermediate chain 1	0.32
PIR_00011.1	unavailable		Pentatricopeptide repeat-containing protein At3g16010	0.06
PIR_00012.1	unavailable		Glycoprotein gp100	0.22
PIR_00013.1	unavailable		Sulfite reductase [NADPH] flavoprotein alpha-component	0.21	1.8.1.2	0.21
PIR_00014.1	unavailable		Uncharacterized serine-rich protein P23A10.11c	0.15
PIR_00015.1	unavailable		Uncharacterized protein	0.73
PIR_00016.1	unavailable		Uncharacterized protein	0.72
PIR_00017.1	unavailable		Ribonucleases P/MRP protein subunit POP1	0.55	3.1.26.5	0.55
PIR_00018.1	unavailable		NAD-dependent protein deacetylase	0.17	3.5.1.-	0.56
PIR_00019.1	unavailable		Coiled-coil domain-containing protein 186	0.39
PIR_00020.1	unavailable		tRNA (guanine(26)-N(2))-dimethyltransferase	0.49	2.1.1.216	0.52
PIR_00021.1	unavailable		Eukaryotic translation initiation factor 4 gamma 2	0.18
PIR_00022.1	unavailable		Uncharacterized protein	0.69
PIR_00023.1	unavailable	null	null	manual
PIR_00024.1	unavailable		Calcium permeable stress-gated cation channel 1	0.15
PIR_00025.1	unavailable		Eukaryotic translation initiation factor 3 subunit A	0.35	2.1.1.43	0.05
PIR_00026.1	unavailable	null	null	manual
PIR_00027.1	unavailable		Uncharacterized protein	0.72
PIR_00028.1	unavailable		Calcium permeable stress-gated cation channel 1	0.14
PIR_00029.1	unavailable		Stress response protein NST1	0.12
PIR_00030.1	unavailable		Calpain-3	0.14	3.4.22.-	0.33
PIR_00031.1	unavailable		Uncharacterized protein	0.8
PIR_00032.1	unavailable		Glutamyl-tRNA(Gln) amidotransferase subunit A	0.49	6.3.5.7	0.49
PIR_00033.1	unavailable		Chaperone protein DnaJ	0.33	1.8.4.-	0.1
PIR_00034.1	unavailable		5-formyltetrahydrofolate cyclo-ligase	0.29	6.3.3.2	0.46
PIR_00035.1	unavailable		Myosin-2	0.29
PIR_00036.1	unavailable		Uncharacterized protein	0.69
PIR_00037.1	unavailable		Uncharacterized protein	0.69
PIR_00038.1	unavailable		Uncharacterized protein	0.71
PIR_00039.1	unavailable		Uncharacterized protein	0.65
PIR_00040.1	unavailable		Protein bicaudal D homolog 2	0.56
PIR_00041.1	unavailable		Chromodomain-helicase-DNA-binding protein 8	0.1	3.6.4.12	0.34
PIR_00042.1	unavailable		Stress-induced-phosphoprotein 1	0.2
PIR_00043.1	unavailable		Uncharacterized protein	0.71
PIR_00044.1	unavailable		Uncharacterized protein	0.65
PIR_00045.1	unavailable		Calcium permeable stress-gated cation channel 1	0.14
PIR_00046.1	unavailable		Actin	0.15
PIR_00047.1	unavailable		U11/U12 small nuclear ribonucleoprotein 25 kDa protein	0.57
PIR_00048.1	unavailable		Uncharacterized protein	0.74
PIR_00049.1	unavailable		Signal peptidase complex subunit 1	0.5	3.4.-.-	0.57
PIR_00050.1	unavailable		Nucleosome assembly protein 1-like 1	0.12
PIR_00051.1	unavailable		Mitochondrial cardiolipin hydrolase	0.55	3.1.-.-	0.55
PIR_00052.1	unavailable		Uncharacterized protein	0.85
PIR_00053.1	unavailable		Uncharacterized protein	1.1
PIR_00054.1	unavailable		Uncharacterized protein	0.49
PIR_00055.1	unavailable		Peroxisomal acyl-coenzyme A oxidase 1	0.18	1.3.3.6	0.5
PIR_00056.1	unavailable		Uncharacterized protein	0.99
PIR_00057.1	unavailable		Uncharacterized protein	0.62
PIR_00058.1	unavailable		Uncharacterized protein	0.67
PIR_00059.1	unavailable		Desumoylating isopeptidase 2	0.47	3.4.-.-	0.57
PIR_00060.1	unavailable		Uncharacterized protein	1.36
PIR_00061.1	unavailable		Uncharacterized protein	0.77
PIR_00062.1	unavailable		Ubiquitin-protein ligase E3A	0.31	6.3.2.-	0.57
PIR_00063.1	unavailable		3-hydroxy-3-methylglutaryl-coenzyme A reductase	0.33	1.1.1.88	0.33
PIR_00064.1	unavailable		Holo-[acyl-carrier-protein] synthase	0.5	2.7.8.7	0.5
PIR_00065.1	unavailable		Uncharacterized protein	0.83
PIR_00066.1	unavailable		Uncharacterized protein	0.69
PIR_00067.1	unavailable		Putative methyltransferase NSUN7	0.24	2.1.1.-	0.52
PIR_00068.1	unavailable		Leucine-rich repeat receptor-like protein kinase PEPR1	0.08	2.7.11.1	0.5
PIR_00069.1	unavailable		Probable cytosolic iron-sulfur protein assembly protein Ciao1	0.15	2.7.11.1	0.01
PIR_00070.1	unavailable		Rho GTPase-activating protein 39	0.15
PIR_00071.1	unavailable		Uncharacterized protein	0.64
PIR_00072.1	unavailable		Di-N-acetylchitobiase	0.32	3.2.1.-	0.45
PIR_00073.1	unavailable		Dynein assembly factor 3, axonemal	0.47
PIR_00074.1	unavailable		5'-AMP-activated protein kinase catalytic subunit alpha-2	0.1	2.7.11.1	0.47
PIR_00075.1	unavailable		Golgi apparatus membrane protein TVP23	0.3
PIR_00076.1	unavailable		Ribose-phosphate pyrophosphokinase	0.37	2.7.6.1	0.57
PIR_00077.1	unavailable		Uncharacterized helicase C694.02	0.15	3.6.4.-	0.37
PIR_00078.1	unavailable		Uncharacterized protein	0.88
PIR_00079.1	unavailable		Alcohol dehydrogenase	0.15	1.1.1.1	0.28
PIR_00080.1	unavailable		COBW domain-containing protein 1	0.17
PIR_00081.1	unavailable		Uncharacterized protein	0.8
PIR_00082.1	unavailable		Uncharacterized protein	0.67
PIR_00083.1	unavailable		Sulfate/thiosulfate import ATP-binding protein CysA	0.1	3.6.3.-	0.25
PIR_00084.1	unavailable		Uncharacterized protein	0.65
PIR_00085.1	unavailable		Protein transport protein SEC13	0.17	2.7.11.1	0.01
PIR_00086.1	unavailable		EF-hand domain-containing family member B	0.56
PIR_00087.1	unavailable		Myosin-7	0.11	2.7.11.1	0.11
PIR_00088.1	unavailable		Uncharacterized protein	0.74
PIR_00089.1	unavailable		Uncharacterized protein	0.69
PIR_00090.1	unavailable		Elongation factor 2	0.58	3.6.5.-	0.07
PIR_00091.1	unavailable		Uncharacterized protein	0.83
PIR_00092.1	unavailable		Bifunctional arginine demethylase and lysyl-hydroxylase JMJD6	0.23	1.14.11.-	0.37
PIR_00093.1	unavailable		50S ribosomal protein L7Ae	0.27	3.1.26.5	0.01
PIR_00094.1	unavailable		Uncharacterized protein	0.72
PIR_00095.1	unavailable		Ribosomal large subunit pseudouridine synthase D	0.14	5.4.99.-	0.16
PIR_00096.1	unavailable		Cytoplasmic dynein 1 intermediate chain 2	0.16
PIR_00097.1	unavailable		Uncharacterized protein	0.69
PIR_00098.1	unavailable		Uncharacterized protein	0.64
PIR_00099.1	unavailable		Uncharacterized protein	0.64
PIR_00100.1	unavailable		Uncharacterized protein	0.7
PIR_00101.1	unavailable		Uncharacterized protein	0.54
PIR_00102.1	unavailable		Trans-1,2-dihydrobenzene-1,2-diol dehydrogenase	0.28	1.1.1.179, 1.3.1.20	0.28
PIR_00103.1	unavailable		Zinc transporter ZIP14	0.14
PIR_00104.1	unavailable		Zinc transporter ZIP14	0.14
PIR_00105.1	unavailable		Eukaryotic translation initiation factor 3 subunit A	0.15	3.6.5.3	0.07
PIR_00106.1	unavailable		Elongation factor Tu	0.32
PIR_00107.1	unavailable		Uncharacterized protein	0.71
PIR_00108.1	unavailable		Kinetochore-associated protein 1	0.56
PIR_00109.1	unavailable		Uncharacterized protein	0.69
PIR_00110.1	unavailable		Stromal interaction molecule homolog	0.55
PIR_00111.1	unavailable		tRNA (guanosine(18)-2'-O)-methyltransferase	0.42	2.1.1.34	0.42
PIR_00112.1	unavailable		DNA-directed RNA polymerase III subunit RPC10	0.3
PIR_00113.1	unavailable		ATP-dependent RNA helicase DBP2	0.14	3.6.4.13	0.35
PIR_00114.1	unavailable		Heat shock 70 kDa protein	0.27
PIR_00115.1	unavailable	null	null	manual
PIR_00116.1	unavailable		Elongator complex protein 6	0.57
PIR_00117.1	unavailable		Serine/threonine-protein kinase PLK4	0.14	2.7.11.1	0.45
PIR_00118.1	unavailable		Ceramide synthase 4	0.13	2.3.1.24	0.28
PIR_00119.1	unavailable		Uncharacterized protein	0.73
PIR_00120.1	unavailable		Uncharacterized protein	0.76
PIR_00121.1	unavailable		Oligosaccharide translocation protein RFT1	0.3
PIR_00122.1	unavailable		Uncharacterized protein	0.76
PIR_00123.1	unavailable		Uncharacterized protein	0.57
PIR_00124.1	unavailable		Protein SERAC1	0.4	2.7.9.3	0.23
PIR_00125.1	unavailable		Adenylate cyclase, terminal-differentiation specific	0.22	4.6.1.1	0.22
PIR_00126.1	unavailable		Micronuclear linker histone polyprotein	0.11	2.7.11.1	0.17
PIR_00127.1	unavailable		Glutamate--tRNA ligase	0.45	6.1.1.17	0.57
PIR_00128.1	unavailable		Uncharacterized protein	0.74
PIR_00129.1	unavailable		L-seryl-tRNA(Sec) kinase	0.53	2.7.1.164	0.53
PIR_00130.1	unavailable		Uncharacterized protein	0.8
PIR_00131.1	unavailable		Uncharacterized protein	0.74
PIR_00132.1	unavailable		Tyrosine-protein kinase Fyn	0.11	2.7.11.1	0.34
PIR_00133.1	unavailable		Ubiquitin-like protein 5	0.38
PIR_00134.1	unavailable		SAGA-associated factor 11	0.71
PIR_00135.1	unavailable		Dentin sialophosphoprotein	0.26	3.2.1.14	0.15
PIR_00136.1	unavailable		Myosin-10	0.12
PIR_00137.1	unavailable		E3 ubiquitin-protein ligase RNF181	0.37	6.3.2.-	0.52
PIR_00138.1	unavailable		Coiled-coil domain-containing protein 25	0.4
PIR_00139.1	unavailable		Integrin beta-1	0.12
PIR_00140.1	unavailable		Small nuclear ribonucleoprotein E	0.44
PIR_00141.1	unavailable		Neurogenic locus notch homolog protein 1	0.12
PIR_00142.1	unavailable		Uncharacterized protein	0.72
PIR_00143.1	unavailable		Carnitine O-palmitoyltransferase 2, mitochondrial	0.17	2.3.1.21	0.32
PIR_00144.1	unavailable		Vacuolar protein sorting-associated protein 54	0.51
PIR_00145.1	unavailable		Phosphopantothenate--cysteine ligase	0.19	6.3.2.5	0.51
PIR_00146.1	unavailable		ASTRA-associated protein 1	0.32
PIR_00147.1	unavailable		Oxidation resistance protein 1	0.31
PIR_00148.1	unavailable		Nucleotide exchange factor SIL1	0.57
PIR_00149.1	unavailable		Uncharacterized protein	0.64
PIR_00150.1	unavailable		Peroxisome biogenesis factor 2	0.38
PIR_00151.1	unavailable		Histone H3.2	0.22
PIR_00152.1	unavailable		Phosphatidylinositol 4-phosphate 5-kinase type-1 beta	0.15	2.7.1.68	0.53
PIR_00153.1	unavailable		Dynein light chain Tctex-type 3	0.3
PIR_00154.1	unavailable		Regulatory-associated protein of mTOR	0.16
PIR_00155.1	unavailable		Glutathione S-transferase omega-like 2	0.26	2.5.1.18, 1.8.5.1	0.37
PIR_00156.1	unavailable		Myosin-4	0.1
PIR_00157.1	unavailable		La-related protein 7	0.32
PIR_00158.1	unavailable		Mitochondrial thiamine pyrophosphate carrier 1	0.11
PIR_00159.1	unavailable		Uncharacterized protein	0.63
PIR_00160.1	unavailable		Uncharacterized protein	0.8
PIR_00161.1	unavailable		Elicitin-like protein 1	0.55
PIR_00162.1	unavailable		Uncharacterized protein	0.48
PIR_00163.1	unavailable		Uncharacterized protein	1.07
PIR_00164.1	unavailable		Uncharacterized protein	1.29
PIR_00165.1	unavailable		Polycomb protein SUZ12	0.11
PIR_00166.1	unavailable		Type 1 phosphatases regulator YPI1	0.29
PIR_00167.1	unavailable	null	null	manual
PIR_00168.1	unavailable		Uncharacterized protein	0.81
PIR_00169.1	unavailable		Thioredoxin	0.27
PIR_00170.1	unavailable		Thiamine-phosphate synthase	0.47	2.5.1.3	0.48
PIR_00171.1	unavailable		Uncharacterized amino acid permease YdaO	0.5
PIR_00172.1	unavailable		Uncharacterized protein	0.67
PIR_00173.1	unavailable		RNA polymerase II holoenzyme cyclin-like subunit	0.23
PIR_00174.1	unavailable		Translocation protein SEC62	0.52
PIR_00175.1	unavailable		Uncharacterized protein	0.71
PIR_00176.1	unavailable		Myosin-7	0.11
PIR_00177.1	unavailable		Chaperone protein HtpG	0.14
PIR_00178.1	unavailable		Uncharacterized protein	0.9
PIR_00179.1	unavailable		FAD-linked sulfhydryl oxidase ALR	0.29	1.8.3.2	0.57
PIR_00180.1	unavailable		Tetratricopeptide repeat protein 28	0.56
PIR_00181.1	unavailable		Dynein assembly factor with WDR repeat domains 1	0.11	6.3.2.-	0.1
PIR_00182.1	unavailable		Serine/threonine-protein kinase PLK4	0.19	2.7.11.1	0.34
PIR_00183.1	unavailable		Ankyrin repeat domain-containing protein 17	0.16
PIR_00184.1	unavailable		Uncharacterized protein	0.71
PIR_00185.1	unavailable		Serine/threonine-protein kinase PLK4	0.13	2.7.11.1	0.44
PIR_00186.1	unavailable		Maternal embryonic leucine zipper kinase	0.1	2.7.11.1	0.49
PIR_00187.1	unavailable		Lissencephaly-1 homolog	0.17	2.7.11.1	0.01
PIR_00188.1	unavailable		Guanine nucleotide-binding protein G(I)/G(S)/G(T) subunit beta-1	0.12	2.7.11.1	0.01
PIR_00189.1	unavailable		DNA-directed RNA polymerase III subunit RPC6	0.32
PIR_00190.1	unavailable		Zinc finger protein 574	0.1
PIR_00191.1	unavailable		Transmembrane protein 209	0.49
PIR_00192.1	unavailable		Uncharacterized protein	0.48
PIR_00193.1	unavailable		Uncharacterized protein	0.81
PIR_00194.1	unavailable		Uncharacterized protein	0.87
PIR_00195.1	unavailable		Dynein assembly factor 5, axonemal	0.56
PIR_00196.1	unavailable	null	null	manual
PIR_00197.1	unavailable		Myosin-2	0.12
PIR_00198.1	unavailable		Tenascin	0.17
PIR_00199.1	unavailable		Protein sel-1 homolog 1	0.2	3.5.2.6	0.07
PIR_00200.1	unavailable		Uncharacterized protein	1.17
PIR_00201.1	unavailable		Stress-induced-phosphoprotein 1	0.11	3.1.3.16	0.1
PIR_00202.1	unavailable		IQ domain-containing protein D	0.35
PIR_00203.1	unavailable		Uncharacterized protein	0.8
PIR_00204.1	unavailable		NADPH dehydrogenase	0.21	1.6.99.1	0.33
PIR_00205.1	unavailable		Uncharacterized protein	0.48
PIR_00206.1	unavailable		Uncharacterized protein	0.59
PIR_00207.1	unavailable		Uncharacterized protein	0.61
PIR_00208.1	unavailable		Uncharacterized protein	0.68
PIR_00209.1	unavailable		Uncharacterized protein	0.65
PIR_00210.1	unavailable		Uncharacterized protein	0.7
PIR_00211.1	unavailable		Uncharacterized protein	0.36
PIR_00212.1	unavailable		Uncharacterized protein	0.7
PIR_00213.1	unavailable		Uncharacterized protein	0.67
PIR_00214.1	unavailable		Uncharacterized protein	0.68
PIR_00215.1	unavailable		Thioredoxin domain-containing protein 17	0.57
PIR_00216.1	unavailable		Phosphatidylcholine transfer protein	0.4
PIR_00217.1	unavailable		Uncharacterized protein	0.68
PIR_00218.1	unavailable		Uncharacterized protein	0.71
PIR_00219.1	unavailable		Uncharacterized protein	0.68
PIR_00220.1	unavailable		Voltage-dependent L-type calcium channel subunit alpha-1S	0.1
PIR_00221.1	unavailable		ADP-ribosylation factor GTPase-activating protein 2	0.11
PIR_00222.1	unavailable		Ribosome biogenesis protein BRX1 homolog	0.48
PIR_00223.1	unavailable		Mitogen-activated protein kinase kinase kinase 7	0.1	2.7.11.1	0.37
PIR_00224.1	unavailable		Inosine-5'-monophosphate dehydrogenase	0.41	1.1.1.205	0.51
PIR_00225.1	unavailable		GDP-mannose 4,6-dehydratase	0.2	4.2.1.47	0.46
PIR_00226.1	unavailable		Uncharacterized serine-rich protein C215.13	0.11	3.2.1.14	0.19
PIR_00227.1	unavailable		Uncharacterized protein	0.77
PIR_00228.1	unavailable		Isocitrate lyase	0.42	4.1.3.1	0.3
PIR_00229.1	unavailable		Peptidyl-prolyl cis-trans isomerase A	0.15	5.2.1.8	0.57
PIR_00230.1	unavailable		Palmitoyl-protein thioesterase 1	0.32	3.1.2.22	0.36
PIR_00231.1	unavailable		Dual specificity phosphatase DUPD1	0.12	3.1.3.16, 3.1.3.48	0.52
PIR_00232.1	unavailable		Neurofilament medium polypeptide	0.11	2.7.11.1	0.11
PIR_00233.1	unavailable		Uncharacterized protein	1.05
PIR_00234.1	unavailable		Unconventional myosin-Ic	0.11
PIR_00235.1	unavailable		NEDD8-activating enzyme E1 catalytic subunit	0.15	6.3.2.-	0.23
PIR_00236.1	unavailable		tRNA-2-methylthio-N(6)-dimethylallyladenosine synthase	0.42	2.8.4.3	0.43
PIR_00237.1	unavailable		Nucleotide-binding oligomerization domain-containing protein 2	0.26
PIR_00238.1	unavailable		Serine/threonine-protein phosphatase 4 catalytic subunit	0.14	3.1.3.16	0.57
PIR_00239.1	unavailable		Isoaspartyl peptidase/L-asparaginase	0.14	3.5.1.26	0.29
PIR_00240.1	unavailable		Uncharacterized protein	0.71
PIR_00241.1	unavailable		Major facilitator superfamily domain-containing protein 1	0.57
PIR_00242.1	unavailable	null	null	manual
PIR_00243.1	unavailable		Uncharacterized protein	0.68
PIR_00244.1	unavailable		Lipid A export ATP-binding/permease protein MsbA	0.1	3.6.3.-	0.16
PIR_00245.1	unavailable		Lipid A export ATP-binding/permease protein MsbA	0.2	3.6.3.-	0.24
PIR_00246.1	unavailable		Vacuolar protein sorting-associated protein 13A	0.24
PIR_00247.1	unavailable		7,8-dihydro-8-oxoguanine triphosphatase	0.57	3.6.1.56, 3.6.1.55	0.57
PIR_00248.1	unavailable		b(0,+)-type amino acid transporter 1	0.17
PIR_00249.1	unavailable		Endo-1,3(4)-beta-glucanase 1	0.32	3.2.1.6	0.57
PIR_00250.1	unavailable		Sphingomyelinase C	0.21	3.1.4.12	0.29
PIR_00251.1	unavailable		Uncharacterized protein	0.69
PIR_00252.1	unavailable		Zinc finger Ran-binding domain-containing protein 2	0.1	5.99.1.2	0.07
PIR_00253.1	unavailable		Glutamine synthetase	0.27	6.3.1.2	0.51
PIR_00254.1	unavailable		Probable crotonobetaine/carnitine-CoA ligase	0.21	6.2.1.-	0.38
PIR_00255.1	unavailable		Putative acetyl-hydrolase LipR	0.2	3.1.1.-	0.4
PIR_00256.1	unavailable		Uncharacterized protein	0.64
PIR_00257.1	unavailable		Methylthioribose-1-phosphate isomerase	0.44	5.3.1.23	0.5
PIR_00258.1	unavailable		Uncharacterized protein	0.7
PIR_00259.1	unavailable		Fanconi-associated nuclease 1 homolog	0.32	3.1.21.-, 3.1.4.1	0.32
PIR_00260.1	unavailable		Protein PDC2	0.13
PIR_00261.1	unavailable	null	null	manual
PIR_00262.1	unavailable		Thiosulfate sulfurtransferase/rhodanese-like domain-containing protein 2	0.09
PIR_00263.1	unavailable		Enolase	0.33	4.2.1.11	0.57
PIR_00264.1	unavailable		Uncharacterized protein	0.61
PIR_00265.1	unavailable		Deoxycytidylate deaminase	0.37	3.5.4.12	0.47
PIR_00266.1	unavailable		Uncharacterized protein	0.7
PIR_00267.1	unavailable		Uncharacterized serine-rich protein P23A10.11c	0.15
PIR_00268.1	unavailable		Uncharacterized protein	0.73
PIR_00269.1	unavailable		Uncharacterized protein	0.86
PIR_00270.1	unavailable		Bromodomain testis-specific protein	0.13	2.3.1.48	0.2
PIR_00271.1	unavailable		Forkhead box protein P2	0.12	2.7.11.1	0.12
PIR_00272.1	unavailable		U1 small nuclear ribonucleoprotein 70 kDa	0.15	5.2.1.8	0.12
PIR_00273.1	unavailable		Filamin-C	0.24
PIR_00274.1	unavailable		Abnormal spindle-like microcephaly-associated protein homolog	0.57
PIR_00275.1	unavailable		Uncharacterized protein	1.15
PIR_00276.1	unavailable		60S ribosomal protein L35	0.46
PIR_00277.1	unavailable		DNA repair protein RAD51 homolog 2	0.26
PIR_00278.1	unavailable		Uncharacterized protein	0.7
PIR_00279.1	unavailable		Protein ORAOV1 homolog	0.22
PIR_00280.1	unavailable		Fibrillarin-like rRNA/tRNA 2'-O-methyltransferase	0.26	2.1.1.-	0.44
PIR_00281.1	unavailable		Uncharacterized protein	0.59
PIR_00282.1	unavailable		Beta-1,4-galactosyltransferase 3	0.18	2.4.1.-	0.18
PIR_00283.1	unavailable		ATP-dependent RNA helicase ROK1	0.14	3.6.4.13	0.57
PIR_00284.1	unavailable		TATA-box-binding protein	0.41
PIR_00285.1	unavailable		Uncharacterized protein	0.74
PIR_00286.1	unavailable		Forkhead box protein P2	0.12	2.7.11.1	0.09
PIR_00287.1	unavailable		Caltractin	0.55
PIR_00288.1	unavailable		Cytochrome c oxidase assembly factor 7	0.2	3.5.2.6	0.25
PIR_00289.1	unavailable		Uncharacterized protein	0.67
PIR_00290.1	unavailable		Uncharacterized protein	0.67
PIR_00291.1	unavailable		Cingulin	0.12	2.7.11.1	0.09
PIR_00292.1	unavailable		Short-chain dehydrogenase/reductase 3	0.1	1.-.-.-	0.22
PIR_00293.1	unavailable		Protein O-mannosyl-transferase 2	0.18	2.4.1.109	0.36
PIR_00294.1	unavailable		Flocculation protein FLO11	0.3
PIR_00295.1	unavailable		5'-3' exoribonuclease 2	0.18	3.1.13.-	0.23
PIR_00296.1	unavailable		Uncharacterized protein	0.72
PIR_00297.1	unavailable		Uncharacterized protein	0.71
PIR_00298.1	unavailable		MKI67 FHA domain-interacting nucleolar phosphoprotein	0.35
PIR_00299.1	unavailable		Uncharacterized protein	0.81
PIR_00300.1	unavailable		Histone acetyltransferase type B subunit 2	0.13	2.7.11.1	0.01
PIR_00301.1	unavailable		Uncharacterized protein	0.79
PIR_00302.1	unavailable		Uncharacterized protein	0.71
PIR_00303.1	unavailable		Uncharacterized protein	0.58	2.3.2.6	0.11
PIR_00304.1	unavailable		Ras-GEF domain-containing family member 1B	0.1	2.7.11.1	0.06
PIR_00305.1	unavailable		Glucosidase 2 subunit beta	0.57
PIR_00306.1	unavailable	null	null	manual
PIR_00307.1	unavailable		Protein sel-1 homolog 1	0.23
PIR_00308.1	unavailable		Trimethylguanosine synthase	0.57	2.1.1.-	0.57
PIR_00309.1	unavailable		Ubiquitin-conjugating enzyme E2 2	0.18	2.3.2.23	0.46
PIR_00310.1	unavailable		Uncharacterized protein	0.66
PIR_00311.1	unavailable		Uncharacterized protein	0.62
PIR_00312.1	unavailable		Nucleolar protein 6	0.5
PIR_00313.1	unavailable		Protein YOP1	0.16
PIR_00314.1	unavailable		Uncharacterized protein	0.61
PIR_00315.1	unavailable		Uncharacterized protein	0.65
PIR_00316.1	unavailable		Ubiquitin-conjugating enzyme E2 2	0.13	2.3.2.23	0.48
PIR_00317.1	unavailable		Uncharacterized protein	0.71
PIR_00318.1	unavailable		Uncharacterized protein	0.8
PIR_00319.1	unavailable		Nucleoprotein TPR	0.1
PIR_00320.1	unavailable		Uncharacterized protein	0.68
PIR_00321.1	unavailable		Serine/threonine protein kinase	0.59
PIR_00322.1	unavailable		Serine/threonine protein kinase	0.54
PIR_00323.1	unavailable		Uncharacterized protein	0.68
PIR_00324.1	unavailable		Uncharacterized protein	0.69
PIR_00325.1	unavailable		DNA polymerase	0.16	2.7.7.7	0.49
PIR_00326.1	unavailable		Probable ATP-dependent RNA helicase spindle-E	0.14	3.6.4.13	0.56
PIR_00327.1	unavailable		Ubiquitin-conjugating enzyme E2 2	0.16	2.3.2.23	0.48
PIR_00328.1	unavailable		Serine/threonine-protein kinase PKZ1	0.19	2.7.11.1	0.53
PIR_00329.1	unavailable		Polyadenylate-binding protein 5	0.12
PIR_00330.1	unavailable		Uncharacterized protein	0.75
PIR_00331.1	unavailable		DNA replication complex GINS protein PSF2	0.42
PIR_00332.1	unavailable		Uncharacterized protein	0.66
PIR_00333.1	unavailable		Axin interactor, dorsalization-associated protein	0.43
PIR_00334.1	unavailable		Uncharacterized protein	0.74
PIR_00335.1	unavailable		Dolichyl-diphosphooligosaccharide--protein glycosyltransferase 48 kDa subunit	0.52	2.4.99.18	0.57
PIR_00336.1	unavailable		Uncharacterized protein	0.42	5.1.99.1	0.01
PIR_00337.1	unavailable		Nuclear control of ATPase protein 2	0.45
PIR_00338.1	unavailable		Translation initiation factor eIF-2B subunit alpha	0.19	5.3.1.29	0.09
PIR_00339.1	unavailable		Uncharacterized protein	0.67
PIR_00340.1	unavailable		Myosin-7	0.11	2.7.11.1	0.05
PIR_00341.1	unavailable		Vacuolar protein sorting-associated protein 27	0.34
PIR_00342.1	unavailable		Alpha-1,2-mannosyltransferase MNN2	0.22	2.4.1.-	0.57
PIR_00343.1	unavailable		Exocyst complex component 3	0.3
PIR_00344.1	unavailable		mRNA 3'-end-processing protein YTH1	0.28	3.1.-.-	0.07
PIR_00345.1	unavailable		Pre-mRNA-splicing factor 18	0.57
PIR_00346.1	unavailable		Uncharacterized protein	0.73
PIR_00347.1	unavailable		1-aminocyclopropane-1-carboxylate oxidase	0.12	1.14.17.4	0.21
PIR_00348.1	unavailable		Uncharacterized protein	0.81
PIR_00349.1	unavailable		Dual specificity protein phosphatase 6	0.12	3.1.3.16, 3.1.3.48	0.52
PIR_00350.1	unavailable		ATP-binding cassette sub-family G member 2	0.1
PIR_00351.1	unavailable		Probable feruloyl esterase A	0.16	3.1.1.-	0.25
PIR_00352.1	unavailable		Transcription elongation factor TFIIS	0.3
PIR_00353.1	unavailable		Uncharacterized protein	0.68
PIR_00354.1	unavailable		SUMO-activating enzyme subunit 1	0.2	6.2.1.45	0.39
PIR_00355.1	unavailable		Endoplasmic reticulum-Golgi intermediate compartment protein 3	0.24
PIR_00356.1	unavailable		Centrosomal protein of 44 kDa	0.57
PIR_00357.1	unavailable		DNA repair protein complementing XP-C cells homolog	0.14
PIR_00358.1	unavailable		Cyclic pyranopterin monophosphate synthase	0.41	4.1.99.18	0.57
PIR_00359.1	unavailable		Serine/arginine-rich splicing factor 2	0.19
PIR_00360.1	unavailable		Pyrroline-5-carboxylate reductase	0.37	1.5.1.2	0.56
PIR_00361.1	unavailable		Uncharacterized protein	3.25
PIR_00362.1	unavailable		Uncharacterized protein	0.69
PIR_00363.1	unavailable		ATP-dependent DNA helicase MPH1	0.16	3.6.4.12	0.24
PIR_00364.1	unavailable		Aspartate aminotransferase	0.18	2.6.1.1	0.22
PIR_00365.1	unavailable		Uncharacterized protein	0.78
PIR_00366.1	unavailable		Uncharacterized protein	0.72
PIR_00367.1	unavailable		EF-hand calcium-binding domain-containing protein 6	0.56
PIR_00368.1	unavailable		Uncharacterized protein	0.71
PIR_00369.1	unavailable		Uncharacterized protein	0.69
PIR_00370.1	unavailable		Vigilin	0.57
PIR_00371.1	unavailable		Acyl-protein thioesterase 1	0.36	3.1.2.-	0.47
PIR_00372.1	unavailable		Uncharacterized protein	0.76
PIR_00373.1	unavailable		Kinesin-like protein KIFC3	0.13
PIR_00374.1	unavailable		Uncharacterized protein	0.89
PIR_00375.1	unavailable		Uncharacterized protein	0.71
PIR_00376.1	unavailable		Uncharacterized protein	0.66
PIR_00377.1	unavailable		Chitobiosyldiphosphodolichol beta-mannosyltransferase	0.48	2.4.1.142	0.48
PIR_00378.1	unavailable		Uncharacterized protein	0.54
PIR_00379.1	unavailable	null	null	manual
PIR_00380.1	unavailable		Uncharacterized protein	0.74
PIR_00381.1	unavailable		Uncharacterized protein	0.74
PIR_00382.1	unavailable		Metalloendopeptidase OMA1, mitochondrial	0.43	3.4.24.-	0.57
PIR_00383.1	unavailable		Uncharacterized protein	0.71
PIR_00384.1	unavailable		Uncharacterized protein	0.71
PIR_00385.1	unavailable		Uncharacterized protein	0.86
PIR_00386.1	unavailable		Uncharacterized protein	0.65
PIR_00387.1	unavailable		50S ribosomal protein L35	0.76
PIR_00388.1	unavailable		Ufm1-specific protease 2	0.29	3.4.22.-	0.54
PIR_00389.1	unavailable		Uncharacterized protein	0.72
PIR_00390.1	unavailable		Uncharacterized protein	0.73
PIR_00391.1	unavailable		Histone deacetylase 4	0.18	3.5.1.98	0.51
PIR_00392.1	unavailable		Dynein light chain 1, cytoplasmic	0.3
PIR_00393.1	unavailable		AN1-type zinc finger protein 2A	0.21
PIR_00394.1	unavailable		Uncharacterized protein	0.75
PIR_00395.1	unavailable		Uncharacterized protein	0.75
PIR_00396.1	unavailable		Lipid A export ATP-binding/permease protein MsbA	0.16	3.6.3.-	0.16
PIR_00397.1	unavailable		Arylsulfatase K	0.55	3.1.6.-	0.55
PIR_00398.1	unavailable		Uncharacterized protein	0.71
PIR_00399.1	unavailable		Uncharacterized protein	0.7
PIR_00400.1	unavailable		Uncharacterized protein	0.7
PIR_00401.1	unavailable		Uncharacterized protein	0.7
PIR_00402.1	unavailable		Dynactin subunit 1	0.56
PIR_00403.1	unavailable		TBC domain-containing protein kinase-like protein	0.24
PIR_00404.1	unavailable		Uncharacterized protein	0.63
PIR_00405.1	unavailable		Serine/threonine-protein phosphatase 6 regulatory ankyrin repeat subunit C	0.17	2.4.2.30	0.08
PIR_00406.1	unavailable		50S ribosomal protein L14	0.35
PIR_00407.1	unavailable		WW domain-binding protein 4	0.56
PIR_00408.1	unavailable		Carnitine operon protein CaiE	0.2	4.2.1.-	0.09
PIR_00409.1	unavailable		Collagen alpha-1(I) chain	0.15
PIR_00410.1	unavailable		Transcriptional activator Myb	0.1
PIR_00411.1	unavailable		F-box/LRR-repeat protein 15	0.15
PIR_00412.1	unavailable		Glyceraldehyde-3-phosphate dehydrogenase	0.35	1.2.1.12	0.47
PIR_00413.1	unavailable		Rabankyrin-5	0.19
PIR_00414.1	unavailable		Serine/threonine-protein kinase Sgk1	0.11	2.7.11.1	0.42
PIR_00415.1	unavailable		Titin	0.56	2.7.11.1	0.56
PIR_00416.1	unavailable		Phosphoribosylformylglycinamidine cyclo-ligase	0.31	6.3.3.1	0.31
PIR_00417.1	unavailable		Transmembrane protein 216	0.57
PIR_00418.1	unavailable		Myosin-7	0.11
PIR_00419.1	unavailable		Probable WRKY transcription factor 19	0.55
PIR_00420.1	unavailable		TATA-box-binding protein	0.39
PIR_00421.1	unavailable		rRNA-processing protein FCF1 homolog	0.3
PIR_00422.1	unavailable		CD2 antigen cytoplasmic tail-binding protein 2	0.31
PIR_00423.1	unavailable		Uncharacterized protein	0.91
PIR_00424.1	unavailable		Uncharacterized protein	0.67
PIR_00425.1	unavailable		Protein LSM12 homolog	0.46
PIR_00426.1	unavailable		NADH dehydrogenase [ubiquinone] 1 beta subcomplex subunit 7	0.56
PIR_00427.1	unavailable		Serine-rich adhesin for platelets	0.21	2.7.11.1	0.07
PIR_00428.1	unavailable		Uncharacterized protein	0.68
PIR_00429.1	unavailable		Prolyl endopeptidase	0.27	3.4.21.-	0.31
PIR_00430.1	unavailable		Uncharacterized protein	0.69
PIR_00431.1	unavailable		ATP-dependent DNA helicase II subunit 1	0.38	3.6.4.12	0.5
PIR_00432.1	unavailable		Cyclin-dependent kinase 2	0.11	2.7.12.1	0.29
PIR_00433.1	unavailable		N-terminal kinase-like protein	0.12	3.2.1.-	0.08
PIR_00434.1	unavailable		Choline/ethanolaminephosphotransferase 1	0.22	2.7.8.2, 2.7.8.1	0.24
PIR_00435.1	unavailable		GTPase Obg	0.3	3.6.5.-	0.3
PIR_00436.1	unavailable		Uncharacterized protein	0.79
PIR_00437.1	unavailable		Histone chaperone ASF1	0.27
PIR_00438.1	unavailable		Histone-arginine methyltransferase CARMER	0.16	2.1.1.319	0.38
PIR_00439.1	unavailable		60S ribosomal protein L24	0.48
PIR_00440.1	unavailable		UDP-N-acetylglucosamine--peptide N-acetylglucosaminyltransferase 110 kDa subunit	0.43	2.4.1.255	0.43
PIR_00441.1	unavailable		NAD/NADP-dependent betaine aldehyde dehydrogenase	0.42	1.2.1.8	0.55
PIR_00442.1	unavailable		Uncharacterized protein	0.73
PIR_00443.1	unavailable		Exosome complex component Rrp41	0.33	3.1.13.-	0.41
PIR_00444.1	unavailable	null	null	manual
PIR_00445.1	unavailable		Calcium-binding mitochondrial carrier protein SCaMC-1	0.1
PIR_00446.1	unavailable		Kynurenine/alpha-aminoadipate aminotransferase, mitochondrial	0.12	2.6.1.57	0.15
PIR_00447.1	unavailable		mRNA-capping enzyme subunit alpha	0.55	2.7.7.50	0.55
PIR_00448.1	unavailable		Nuclear transcription factor Y subunit alpha	0.21
PIR_00449.1	unavailable		Leucine-rich repeat-containing protein 40	0.12	4.6.1.1	0.09
PIR_00450.1	unavailable		Uncharacterized protein	0.79
PIR_00451.1	unavailable		Uncharacterized protein	0.96
PIR_00452.1	unavailable		Endonuclease/exonuclease/phosphatase family domain-containing protein 1	0.55
PIR_00453.1	unavailable		Sodium/potassium-transporting ATPase subunit alpha-1	0.15	3.6.3.8	0.31
PIR_00454.1	unavailable		Uncharacterized protein	0.76
PIR_00455.1	unavailable		Uncharacterized protein	0.87
PIR_00456.1	unavailable		Lissencephaly-1 homolog	0.16	2.7.11.1	0.01
PIR_00457.1	unavailable		Vacuolar protein sorting-associated protein 27	0.45
PIR_00458.1	unavailable		Uncharacterized protein	0.63
PIR_00459.1	unavailable		MORN repeat-containing protein 5	0.57
PIR_00460.1	unavailable		Vacuolar protein sorting-associated protein 27	0.26
PIR_00461.1	unavailable		Uncharacterized protein	0.67
PIR_00462.1	unavailable		Uncharacterized protein	0.9
PIR_00463.1	unavailable		Uncharacterized protein	0.42
PIR_00464.1	unavailable		Stress-induced-phosphoprotein 1	0.24
PIR_00465.1	unavailable		Lipase	0.66
PIR_00466.1	unavailable		Uncharacterized protein	0.7
PIR_00467.1	unavailable		Uncharacterized protein	0.89
PIR_00468.1	unavailable		Crotonobetainyl-CoA dehydrogenase	0.12	1.3.99.-	0.26
PIR_00469.1	unavailable		Bromodomain testis-specific protein	0.13	2.3.1.48	0.13
PIR_00470.1	unavailable		Myosin-10	0.36
PIR_00471.1	unavailable		Myosin-4	0.1	2.7.11.1	0.05
PIR_00472.1	unavailable		Protein ENHANCED DISEASE RESISTANCE 2	0.3
PIR_00473.1	unavailable		D-2-hydroxyglutarate dehydrogenase, mitochondrial	0.19	1.1.2.4	0.23
PIR_00474.1	unavailable		Zinc finger protein 622	0.27
PIR_00475.1	unavailable		Calcium-binding protein 39	0.18
PIR_00476.1	unavailable		Uncharacterized protein	0.72
PIR_00477.1	unavailable		Ribosomal biogenesis protein LAS1L	0.31
PIR_00478.1	unavailable		ATP-dependent protease ATPase subunit HslU	0.5
PIR_00479.1	unavailable		E3 ubiquitin-protein ligase listerin	0.57	6.3.2.-	0.57
PIR_00480.1	unavailable		Uncharacterized protein	0.83
PIR_00481.1	unavailable		Uncharacterized protein	0.73
PIR_00482.1	unavailable		Protein SYS1 homolog	0.57
PIR_00483.1	unavailable		Myosin-7	0.11	2.7.11.1	0.05
PIR_00484.1	unavailable		Histone H1	0.17	5.2.1.8	0.01
PIR_00485.1	unavailable		Aspartate aminotransferase, mitochondrial	0.22	2.6.1.1	0.28
PIR_00486.1	unavailable		Uncharacterized protein	0.65	3.1.26.5	0.06
PIR_00487.1	unavailable		Uncharacterized protein	0.7
PIR_00488.1	unavailable		Heat shock 70 kDa protein	0.11
PIR_00489.1	unavailable		Extended synaptotagmin-3	0.56
PIR_00490.1	unavailable		Uncharacterized protein	0.68
PIR_00491.1	unavailable		Beta-glucosidase 12	0.09	3.2.1.21	0.44
PIR_00492.1	unavailable		Beta-glucosidase 12	0.09	3.2.1.21	0.41
PIR_00493.1	unavailable		Uncharacterized protein	0.76
PIR_00494.1	unavailable		Uncharacterized protein	0.95
PIR_00495.1	unavailable		ATP-dependent RNA helicase DBP3	0.17	3.6.4.13	0.57
PIR_00496.1	unavailable		Serine-rich adhesin for platelets	0.21	2.7.11.1	0.07
PIR_00497.1	unavailable		Dynein assembly factor with WDR repeat domains 1	0.12	2.7.11.1	0.01
PIR_00498.1	unavailable		Uncharacterized protein	0.69
PIR_00499.1	unavailable		Uncharacterized protein	0.71
PIR_00500.1	unavailable		Bardet-Biedl syndrome 4 protein homolog	0.26
PIR_00501.1	unavailable		Serine/threonine-protein phosphatase 4 catalytic subunit	0.14	3.1.3.16	0.57
PIR_00502.1	unavailable		Uncharacterized protein	0.76
PIR_00503.1	unavailable		Myosin-7	0.11
PIR_00504.1	unavailable		Sideroflexin-1	0.19
PIR_00505.1	unavailable		Elongation of very long chain fatty acids protein 5	0.18	2.3.1.199	0.57
PIR_00506.1	unavailable		Uncharacterized protein	0.87
PIR_00507.1	unavailable		Putative uncharacterized protein	0.4
PIR_00508.1	unavailable		Dual specificity phosphatase DUPD1	0.23	3.1.3.16, 3.1.3.48	0.52
PIR_00509.1	unavailable		D-3-phosphoglycerate dehydrogenase	0.18	1.1.1.95	0.21
PIR_00510.1	unavailable		D-3-phosphoglycerate dehydrogenase	0.18	1.1.1.95	0.21
PIR_00511.1	unavailable		D-3-phosphoglycerate dehydrogenase	0.16	1.1.1.95	0.19
PIR_00512.1	unavailable		Uncharacterized protein	0.82
PIR_00513.1	unavailable		Uncharacterized protein C9orf85 homolog	0.39
PIR_00514.1	unavailable		Uncharacterized protein	1.09
PIR_00515.1	unavailable		Uncharacterized protein	0.7	2.4.1.-	0.17
PIR_00516.1	unavailable		FK506-binding protein 2	0.14	5.2.1.8	0.57
PIR_00517.1	unavailable		Polyadenylate-binding protein-interacting protein 7	0.3	3.-.-.-	0.3
PIR_00518.1	unavailable		Zinc finger protein 143	0.13	1.14.11.-	0.09
PIR_00519.1	unavailable		Uncharacterized protein	0.49	1.3.5.1	0.11
PIR_00520.1	unavailable		Succinate dehydrogenase cytochrome b560 subunit, mitochondrial	0.55
PIR_00521.1	unavailable		Uncharacterized protein	0.65
PIR_00522.1	unavailable		Uncharacterized protein	0.63
PIR_00523.1	unavailable		Serine/threonine-protein kinase PKZ1	0.19	2.7.11.1	0.58
PIR_00524.1	unavailable		Uncharacterized protein	0.61	3.1.30.1	0.07
PIR_00525.1	unavailable		Uncharacterized protein	0.64	3.1.30.1	0.05
PIR_00526.1	unavailable		Uncharacterized protein	0.63	3.1.-.-	0.1
PIR_00527.1	unavailable		Coiled-coil domain-containing protein 63	0.3
PIR_00528.1	unavailable		Zinc transporter ZIP13	0.13
PIR_00529.1	unavailable		DNA-directed RNA polymerase subunit beta'	0.23	2.7.7.6	0.56
PIR_00530.1	unavailable		Uncharacterized protein	0.96
PIR_00531.1	unavailable		Uncharacterized protein	0.79
PIR_00532.1	unavailable		Replication factor C large subunit	0.39
PIR_00533.1	unavailable		Costars family protein ABRACL	0.34
PIR_00534.1	unavailable		Uncharacterized protein	1.01
PIR_00535.1	unavailable		Uncharacterized protein	0.73
PIR_00536.1	unavailable		Uncharacterized protein	0.8
PIR_00537.1	unavailable		EF-hand calcium-binding domain-containing protein 6	0.26
PIR_00538.1	unavailable		Serine-rich adhesin for platelets	0.14	2.1.1.43	0.08
PIR_00539.1	unavailable		Endochitinase A	0.14	3.2.1.14	0.14
PIR_00540.1	unavailable		Myosin-4	0.1
PIR_00541.1	unavailable		NAD/NADP-dependent betaine aldehyde dehydrogenase	0.16	1.2.1.3	0.23
PIR_00542.1	unavailable		NAD/NADP-dependent betaine aldehyde dehydrogenase	0.16	1.2.1.3	0.23
PIR_00543.1	unavailable		2-amino-3-carboxymuconate-6-semialdehyde decarboxylase	0.49	4.1.1.45	0.49
PIR_00544.1	unavailable		Uncharacterized protein	0.71
PIR_00545.1	unavailable		U2 snRNP-associated SURP motif-containing protein	0.37
PIR_00546.1	unavailable		Signal peptidase complex subunit 3	0.29	3.4.-.-	0.54
PIR_00547.1	unavailable		Uncharacterized protein	0.97
PIR_00548.1	unavailable		Proteasome subunit beta	0.19	3.4.25.1	0.57
PIR_00549.1	unavailable		Mitochondrial intermediate peptidase	0.37	3.4.24.59	0.41
PIR_00550.1	unavailable		Uncharacterized protein	0.77
PIR_00551.1	unavailable		Uncharacterized protein	0.84
PIR_00552.1	unavailable		Uncharacterized protein	0.72
PIR_00553.1	unavailable		Methionyl-tRNA formyltransferase	0.48	2.1.2.9	0.57
PIR_00554.1	unavailable		Uncharacterized protein	0.69
PIR_00555.1	unavailable		Kaptin	0.56
PIR_00556.1	unavailable		Glucosylceramidase	0.32	3.2.1.45	0.49
PIR_00557.1	unavailable		Glucosylceramidase	0.3	3.2.1.45	0.46
PIR_00558.1	unavailable		RING finger protein 10	0.43
PIR_00559.1	unavailable		Uncharacterized protein	0.69
PIR_00560.1	unavailable		Uncharacterized protein	0.76
PIR_00561.1	unavailable		DNA-dependent metalloprotease WSS1	0.55	3.4.24.-	0.55
PIR_00562.1	unavailable		Vacuolar protein sorting-associated protein 11 homolog	0.32	6.3.2.-	0.19
PIR_00563.1	unavailable	null	null	manual
PIR_00564.1	unavailable	null	null	manual
PIR_00565.1	unavailable		Triose phosphate/phosphate translocator, chloroplastic	0.16
PIR_00566.1	unavailable		Ubiquitin-conjugating enzyme E2 2	0.18	2.3.2.23	0.47
PIR_00567.1	unavailable		2,3-bisphosphoglycerate-dependent phosphoglycerate mutase	0.49	5.4.2.11	0.49
PIR_00568.1	unavailable		Uncharacterized protein	0.72
PIR_00569.1	unavailable		Uncharacterized protein	0.71
PIR_00570.1	unavailable		Zinc metalloproteinase nas-6	0.13	3.4.24.21	0.32
PIR_00571.1	unavailable		Carnitine O-palmitoyltransferase 2, mitochondrial	0.17	2.3.1.21	0.32
PIR_00572.1	unavailable		Myosin-7	0.11	3.-.-.-	0.05
PIR_00573.1	unavailable		Protein ORF73	0.5
PIR_00574.1	unavailable		Phosphatidylinositol 4-kinase gamma 4	0.11	2.7.1.67	0.57
PIR_00575.1	unavailable		Protein TCP17	0.55
PIR_00576.1	unavailable		Uncharacterized protein	0.54
PIR_00577.1	unavailable		Uncharacterized protein	0.79
PIR_00578.1	unavailable		Uncharacterized protein	0.65
PIR_00579.1	unavailable		Uncharacterized protein	0.95
PIR_00580.1	unavailable		Uncharacterized protein	1.02
PIR_00581.1	unavailable		Uncharacterized protein	0.72
PIR_00582.1	unavailable		Myosin-M heavy chain	0.55
PIR_00583.1	unavailable		Small conductance calcium-activated potassium channel protein 3	0.2
PIR_00584.1	unavailable		Uncharacterized protein	0.76
PIR_00585.1	unavailable	null	null	manual
PIR_00586.1	unavailable		Galactokinase	0.57	2.7.1.6	0.57
PIR_00587.1	unavailable		Autophagy-related protein 13	0.56
PIR_00588.1	unavailable		Uncharacterized protein	0.69
PIR_00589.1	unavailable		Uncharacterized protein	0.74
PIR_00590.1	unavailable		1,3-beta-glucanosyltransferase gel1	0.1	2.4.1.-	0.47
PIR_00591.1	unavailable		1,3-beta-glucanosyltransferase gel1	0.1	2.4.1.-	0.47
PIR_00592.1	unavailable		1,3-beta-glucanosyltransferase gel1	0.1	2.4.1.-	0.47
PIR_00593.1	unavailable		1,3-beta-glucanosyltransferase gel1	0.1	2.4.1.-	0.47
PIR_00594.1	unavailable		1,3-beta-glucanosyltransferase gel1	0.19	2.4.1.-	0.57
PIR_00595.1	unavailable		1,3-beta-glucanosyltransferase gel1	0.1	2.4.1.-	0.47
PIR_00596.1	unavailable		NADH-cytochrome b5 reductase 1	0.25	1.6.2.2	0.4
PIR_00597.1	unavailable		Arginine/serine-rich coiled-coil protein 2	0.11	3.6.4.12	0.11
PIR_00598.1	unavailable		tRNA-dihydrouridine synthase B	0.12	1.3.1.-	0.44
PIR_00599.1	unavailable		Histone-lysine N-methyltransferase, H3 lysine-36 specific	0.16	2.1.1.43	0.42
PIR_00600.1	unavailable		Uncharacterized protein	1.14
PIR_00601.1	unavailable		Uncharacterized protein	0.64
PIR_00602.1	unavailable		Programmed cell death protein 4	0.49
PIR_00603.1	unavailable		Zinc finger MYND domain-containing protein 10	0.49
PIR_00604.1	unavailable		Nucleolin	0.1	2.7.11.1	0.05
PIR_00605.1	unavailable		Uncharacterized protein	0.88	2.4.1.-	0.17
PIR_00606.1	unavailable		Probable rRNA-processing protein EBP2 homolog	0.26
PIR_00607.1	unavailable		Uncharacterized protein	0.68
PIR_00608.1	unavailable		LYR motif-containing protein 4	0.49
PIR_00609.1	unavailable		Uncharacterized protein	0.68
PIR_00610.1	unavailable		Putative ankyrin repeat protein R901	0.08
PIR_00611.1	unavailable		Fructan 1-exohydrolase	0.11	3.2.1.26	0.38
PIR_00612.1	unavailable		Poly(A) polymerase alpha	0.15	2.7.7.19	0.57
PIR_00613.1	unavailable		Uncharacterized protein	0.67
PIR_00614.1	unavailable		Quinone oxidoreductase	0.12	1.-.-.-	0.18
PIR_00615.1	unavailable		1,3-beta-glucanosyltransferase gel1	0.1	2.4.1.-	0.47
PIR_00616.1	unavailable		Glucose-1-phosphate adenylyltransferase	0.18	2.7.7.13	0.29
PIR_00617.1	unavailable		Sodium/potassium-transporting ATPase subunit alpha-1	0.15	3.6.3.8	0.31
PIR_00618.1	unavailable		Importin subunit alpha-5	0.15
PIR_00619.1	unavailable		Putative ankyrin repeat protein R903	0.04
PIR_00620.1	unavailable		Prostaglandin reductase 1	0.21	1.-.-.-	0.23
PIR_00621.1	unavailable		Zinc-binding alcohol dehydrogenase domain-containing protein 2	0.45	1.-.-.-	0.45
PIR_00622.1	unavailable		Aminomethyltransferase	0.42	2.1.2.10	0.57
PIR_00623.1	unavailable		Uncharacterized protein	0.69
PIR_00624.1	unavailable		Peptide chain release factor 1	0.22
PIR_00625.1	unavailable		Elongator complex protein 4	0.45
PIR_00626.1	unavailable		ATP-dependent zinc metalloprotease FtsH	0.18	3.4.24.-	0.21
PIR_00627.1	unavailable		5,10-methylenetetrahydrofolate reductase	0.23	1.5.1.20	0.57
PIR_00628.1	unavailable		Threonine--tRNA ligase	0.4	6.1.1.3	0.57
PIR_00629.1	unavailable		Uncharacterized protein	1.01
PIR_00630.1	unavailable		Tetraacyldisaccharide 4'-kinase	0.49	2.7.1.130	0.52
PIR_00631.1	unavailable		GTPase-activating Rap/Ran-GAP domain-like protein 3	0.13
PIR_00632.1	unavailable		Nuclear envelope pore membrane protein POM 121	0.09	3.2.1.14	0.1
PIR_00633.1	unavailable		cGMP-gated cation channel alpha-1	0.1
PIR_00634.1	unavailable		Cocaine esterase	0.12	3.1.1.-	0.38
PIR_00635.1	unavailable		Serine/threonine-protein kinase Sgk1	0.12	2.7.11.1	0.37
PIR_00636.1	unavailable		Histidinol dehydrogenase	0.43	1.1.1.23	0.49
PIR_00637.1	unavailable		Uncharacterized protein	0.76
PIR_00638.1	unavailable		Mitogen-activated protein kinase HOG1	0.15	2.7.11.24	0.57
PIR_00639.1	unavailable		Ribosome biogenesis protein TSR3	0.31
PIR_00640.1	unavailable		Nicotinamide/nicotinic acid mononucleotide adenylyltransferase 2	0.36	2.7.7.1, 2.7.7.18	0.57
PIR_00641.1	unavailable		Uncharacterized protein	0.69
PIR_00642.1	unavailable		Dynein assembly factor 1, axonemal	0.15
PIR_00643.1	unavailable		Protein SIP5	0.51
PIR_00644.1	unavailable		Corepressor interacting with RBPJ 1	0.4
PIR_00645.1	unavailable		Uncharacterized protein	0.6
PIR_00646.1	unavailable		Serine-rich adhesin for platelets	0.5
PIR_00647.1	unavailable		Solute carrier family 35 member F5	0.3
PIR_00648.1	unavailable		Protein TSSC1	0.37
PIR_00649.1	unavailable		Stress-induced-phosphoprotein 1	0.14	3.1.3.16	0.14
PIR_00650.1	unavailable		Uncharacterized protein	1.03
PIR_00651.1	unavailable		Glucose-repressible alcohol dehydrogenase transcriptional effector	0.28	3.1.13.4	0.44
PIR_00652.1	unavailable		Uncharacterized protein	0.71
PIR_00653.1	unavailable	null	null	manual
PIR_00654.1	unavailable		Uncharacterized protein	0.64
PIR_00655.1	unavailable		RNA-binding protein 48	0.57
PIR_00656.1	unavailable		Uncharacterized protein	0.72
PIR_00657.1	unavailable		E3 ubiquitin-protein ligase ZNRF3	0.24	6.3.2.-	0.52
PIR_00658.1	unavailable		UTP--glucose-1-phosphate uridylyltransferase	0.29	2.7.7.9	0.4
PIR_00659.1	unavailable		Lysosomal Pro-X carboxypeptidase	0.21	3.4.-.-	0.32
PIR_00660.1	unavailable		Dolichyl-diphosphooligosaccharide--protein glycosyltransferase subunit 2	0.52	2.4.99.18	0.57
PIR_00661.1	unavailable		Rho guanine nucleotide exchange factor 9	0.11	2.7.11.1	0.06
PIR_00662.1	unavailable		Uncharacterized protein	0.71
PIR_00663.1	unavailable		Plectin	0.57
PIR_00664.1	unavailable		Uncharacterized protein	0.54
PIR_00665.1	unavailable		Alpha,alpha-trehalose-phosphate synthase [UDP-forming]	0.27	2.4.1.15	0.42
PIR_00666.1	unavailable		Uncharacterized protein	0.71
PIR_00667.1	unavailable		General transcription factor IIF subunit 1	0.38
PIR_00668.1	unavailable		Probable rhamnogalacturonate lyase A	0.4	4.2.2.23	0.57
PIR_00669.1	unavailable		Probable rhamnogalacturonate lyase A	0.4	4.2.2.23	0.57
PIR_00670.1	unavailable		Exoribonuclease 2	0.28	3.1.13.1	0.37
PIR_00671.1	unavailable		Putative ankyrin repeat protein R901	0.12
PIR_00672.1	unavailable		Putative ankyrin repeat protein R911	0.08
PIR_00673.1	unavailable		Uncharacterized protein	0.72
PIR_00674.1	unavailable		Coagulation factor X	0.09	3.4.21.4	0.23
PIR_00675.1	unavailable		Uncharacterized protein	0.5	3.4.21.-	0.45
PIR_00676.1	unavailable		Kinesin-like protein unc-104	0.1
PIR_00677.1	unavailable		Dynein light chain Tctex-type 3	0.3
PIR_00678.1	unavailable		Uncharacterized protein	0.61
PIR_00679.1	unavailable		Thiosulfate sulfurtransferase	0.19	2.8.1.1	0.43
PIR_00680.1	unavailable		Uncharacterized protein	0.72
PIR_00681.1	unavailable		26S proteasome non-ATPase regulatory subunit 12	0.32
PIR_00682.1	unavailable		Methylosome subunit pICln	0.45
PIR_00683.1	unavailable		ATP-dependent RNA helicase MSS116, mitochondrial	0.17	3.6.4.13	0.57
PIR_00684.1	unavailable		Nucleolar protein 58	0.38
PIR_00685.1	unavailable		GTPase Obg	0.49	3.6.5.-	0.49
PIR_00686.1	unavailable		Cyclin-dependent kinase 1	0.15	2.7.11.22	0.28
PIR_00687.1	unavailable		60S ribosomal protein L6	0.42
PIR_00688.1	unavailable		Nucleotide-binding oligomerization domain-containing protein 2	0.15
PIR_00689.1	unavailable		Uncharacterized protein	0.84
PIR_00690.1	unavailable		Homoserine dehydrogenase	0.24	1.1.1.3, 2.7.2.4	0.36
PIR_00691.1	unavailable		Uncharacterized protein	0.85
PIR_00692.1	unavailable		Ran-binding protein 9	0.3
PIR_00693.1	unavailable		Arf-GAP with coiled-coil, ANK repeat and PH domain-containing protein 2	0.11
PIR_00694.1	unavailable		60S ribosomal protein L27	0.44
PIR_00695.1	unavailable		Uncharacterized protein	1.84
PIR_00696.1	unavailable		Cytochrome b-245 heavy chain	0.12	1.11.1.-, 1.6.3.-	0.23
PIR_00697.1	unavailable		60S ribosomal protein L35a	0.36
PIR_00698.1	unavailable		Probable ATP-dependent RNA helicase spindle-E	0.14	3.6.4.13	0.55
PIR_00699.1	unavailable		COP9 signalosome complex subunit 7	0.25
PIR_00700.1	unavailable		Uncharacterized protein	0.9
PIR_00701.1	unavailable		Rho GTPase-activating protein 27	0.45
PIR_00702.1	unavailable		Cyclopropane-fatty-acyl-phospholipid synthase	0.5	2.1.1.79	0.5
PIR_00703.1	unavailable		Pre-miRNA 5'-monophosphate methyltransferase	0.51	2.1.1.-	0.57
PIR_00704.1	unavailable		SURF1-like protein	0.34
PIR_00705.1	unavailable		Pyruvate dehydrogenase E1 component subunit alpha	0.24	1.2.4.1	0.43
PIR_00706.1	unavailable		Uncharacterized protein	0.71
PIR_00707.1	unavailable	null	null	manual
PIR_00708.1	unavailable		Uncharacterized protein	0.78
PIR_00709.1	unavailable		Uncharacterized protein	0.83
PIR_00710.1	unavailable		Uncharacterized protein	1.03
PIR_00711.1	unavailable		Inversin	0.1	2.7.11.1	0.12
PIR_00712.1	unavailable		Protein fem-1 homolog A	0.09	2.7.11.1	0.1
PIR_00713.1	unavailable		Inversin	0.1	2.7.11.1	0.1
PIR_00714.1	unavailable		Uncharacterized protein HI_1246	0.5
PIR_00715.1	unavailable		Uncharacterized protein	0.69
PIR_00716.1	unavailable		Uncharacterized protein	0.89
PIR_00717.1	unavailable	null	null	manual
PIR_00718.1	unavailable		Uncharacterized protein	0.71
PIR_00719.1	unavailable		DNA repair and recombination protein RadA	0.22
PIR_00720.1	unavailable		Serine/threonine-protein kinase DCLK2	0.09	2.7.11.1	0.4
PIR_00721.1	unavailable		Protein fem-1 homolog C	0.1	2.7.11.1	0.09
PIR_00722.1	unavailable		Putative ankyrin repeat protein L63	0.08
PIR_00723.1	unavailable		Golgi pH regulator	0.3
PIR_00724.1	unavailable		Sjoegren syndrome nuclear autoantigen 1 homolog	0.31
PIR_00725.1	unavailable		THO complex subunit 5 homolog	0.42
PIR_00726.1	unavailable		Uncharacterized protein	0.71
PIR_00727.1	unavailable		Uncharacterized protein	0.74
PIR_00728.1	unavailable	null	null	manual
PIR_00729.1	unavailable		Uncharacterized protein	0.74
PIR_00730.1	unavailable		Inversin	0.1	2.7.11.1	0.11
PIR_00731.1	unavailable		Dehydrogenase/reductase SDR family member 7B	0.1	1.-.-.-	0.18
PIR_00732.1	unavailable		Arginine/serine-rich coiled-coil protein 2	0.15	3.6.4.13	0.18
PIR_00733.1	unavailable		Probable dipeptidase B	0.36	3.4.-.-	0.5
PIR_00734.1	unavailable		Heat stress transcription factor A-6b	0.17
PIR_00735.1	unavailable		Serine/threonine-protein kinase TNNI3K	0.09	2.7.11.1	0.12
PIR_00736.1	unavailable		Pumilio homolog 3	0.29
PIR_00737.1	unavailable		Uncharacterized protein	0.68
PIR_00738.1	unavailable		Intraflagellar transport protein 140 homolog	0.55
PIR_00739.1	unavailable		Uncharacterized protein	0.59
PIR_00740.1	unavailable		Uncharacterized protein	0.92
PIR_00741.1	unavailable		Regulator of chromosome condensation	0.11	6.3.2.-	0.18
PIR_00742.1	unavailable		Uncharacterized protein	0.67
PIR_00743.1	unavailable		Trichohyalin	0.14	4.6.1.1	0.09
PIR_00744.1	unavailable		Uncharacterized protein	0.7
PIR_00745.1	unavailable		Vesicle transport protein SFT2B	0.32
PIR_00746.1	unavailable		Serine/threonine-protein phosphatase 6 regulatory ankyrin repeat subunit C	0.11	2.7.11.1	0.11
PIR_00747.1	unavailable		Endoribonuclease YSH1	0.24	3.1.27.-	0.53
PIR_00748.1	unavailable		Regulator of telomere elongation helicase 1 homolog	0.2	3.6.4.12	0.53
PIR_00749.1	unavailable		Transient receptor potential cation channel subfamily V member 6	0.32
PIR_00750.1	unavailable		Uncharacterized protein	0.68
PIR_00751.1	unavailable		Cell division cycle protein 27 homolog	0.16	2.4.1.255	0.16
PIR_00752.1	unavailable		Uncharacterized protein	0.63
PIR_00753.1	unavailable		Uncharacterized protein	0.8
PIR_00754.1	unavailable		Uncharacterized protein	0.6
PIR_00755.1	unavailable		Uncharacterized protein	0.62
PIR_00756.1	unavailable		Protein fem-1 homolog C	0.09	2.7.11.1	0.1
PIR_00757.1	unavailable		Uncharacterized protein	0.8
PIR_00758.1	unavailable		Uncharacterized protein	0.55
PIR_00759.1	unavailable		Inversin	0.1	2.7.11.1	0.22
PIR_00760.1	unavailable		Uncharacterized protein	0.68
PIR_00761.1	unavailable		Uncharacterized protein	0.7
PIR_00762.1	unavailable		NAD/NADP-dependent betaine aldehyde dehydrogenase	0.15	1.2.1.8	0.25
PIR_00763.1	unavailable		Lissencephaly-1 homolog	0.13	6.3.2.-	0.07
PIR_00764.1	unavailable		Phosphatidylserine decarboxylase proenzyme	0.48	4.1.1.65	0.57
PIR_00765.1	unavailable		Protein ABHD1	0.16	3.1.1.-	0.34
PIR_00766.1	unavailable		Kinesin-like protein KIF22	0.11
PIR_00767.1	unavailable		Protein ABHD1	0.16	3.1.1.-	0.33
PIR_00768.1	unavailable		Uncharacterized protein	0.7
PIR_00769.1	unavailable		Probable WRKY transcription factor 19	0.55
PIR_00770.1	unavailable		Uncharacterized protein	0.72
PIR_00771.1	unavailable		Uncharacterized protein	0.73
PIR_00772.1	unavailable		Serine-rich adhesin for platelets	0.25
PIR_00773.1	unavailable		L-aspartate oxidase	0.24	1.4.3.16	0.34
PIR_00774.1	unavailable		Sodium/potassium-transporting ATPase subunit alpha-1	0.13	3.6.3.8	0.48
PIR_00775.1	unavailable		Protein GrpE	0.42
PIR_00776.1	unavailable		Uncharacterized protein	0.7
PIR_00777.1	unavailable		Dentin sialophosphoprotein	0.15
PIR_00778.1	unavailable		Isovaleryl-CoA dehydrogenase, mitochondrial	0.11	1.3.99.-	0.26
PIR_00779.1	unavailable		AP-1 complex subunit gamma-1	0.15
PIR_00780.1	unavailable		Protein farnesyltransferase/geranylgeranyltransferase type-1 subunit alpha	0.46	2.5.1.58, 2.5.1.59	0.46
PIR_00781.1	unavailable		Ubiquitin carboxyl-terminal hydrolase 16	0.22	3.4.19.12	0.57
PIR_00782.1	unavailable		AlNc14C200G8674 protein	0.4
PIR_00783.1	unavailable		Quercetin 2,3-dioxygenase	0.53	1.13.11.24	0.53
PIR_00784.1	unavailable		Cystic fibrosis transmembrane conductance regulator	0.31	3.6.3.49	0.31
PIR_00785.1	unavailable	null	null	manual
PIR_00786.1	unavailable		Serine/threonine-protein phosphatase 2A regulatory subunit B'' subunit gamma	0.37
PIR_00787.1	unavailable		Uncharacterized protein DDB_G0271670	0.55
PIR_00788.1	unavailable		Uncharacterized protein	0.72
PIR_00789.1	unavailable		Pseudouridine-5'-phosphatase	0.15	3.1.3.96	0.21
PIR_00790.1	unavailable		Cytoplasmic dynein 2 heavy chain 1	0.14
PIR_00791.1	unavailable		Keratin, type I cytoskeletal 9	0.09	3.6.4.13	0.07
PIR_00792.1	unavailable		Uncharacterized protein	0.81
PIR_00793.1	unavailable		Uncharacterized protein	0.68
PIR_00794.1	unavailable		Origin recognition complex subunit 1	0.3
PIR_00795.1	unavailable		Ankyrin repeat and SOCS box protein 8	0.1	2.7.11.1	0.1
PIR_00796.1	unavailable		Kinesin heavy chain	0.11
PIR_00797.1	unavailable		Uncharacterized protein	0.72
PIR_00798.1	unavailable		Phosphatidate phosphatase LPIN3	0.21	3.1.3.4	0.53
PIR_00799.1	unavailable		E3 ubiquitin-protein ligase HACE1	0.11	6.3.2.-	0.11
PIR_00800.1	unavailable		Actin-related protein 2/3 complex subunit 3	0.51
PIR_00801.1	unavailable		Coatomer subunit epsilon	0.38
PIR_00802.1	unavailable	null	null	manual
PIR_00803.1	unavailable		RNA exonuclease 3	0.2	3.1.-.-	0.56
PIR_00804.1	unavailable		RNA polymerase-associated protein LEO1	0.48
PIR_00805.1	unavailable	null	null	manual
PIR_00806.1	unavailable		MAPK-interacting and spindle-stabilizing protein-like	0.09	2.7.11.1	0.11
PIR_00807.1	unavailable		Vacuolar protein sorting-associated protein 13B	0.56
PIR_00808.1	unavailable		Vacuolar protein sorting-associated protein 13C	0.17
PIR_00809.1	unavailable		Methionine--tRNA ligase	0.42	6.1.1.10	0.57
PIR_00810.1	unavailable		Cingulin	0.12
PIR_00811.1	unavailable		26S proteasome non-ATPase regulatory subunit 10	0.12	3.1.3.77	0.08
PIR_00812.1	unavailable		Uncharacterized protein	0.71	3.1.11.5	0.06
PIR_00813.1	unavailable		Tctex1 domain-containing protein 2	0.32
PIR_00814.1	unavailable		ATP synthase subunit delta, mitochondrial	0.39
PIR_00815.1	unavailable		Uncharacterized protein	0.61
PIR_00816.1	unavailable		L-lactate dehydrogenase	0.35	1.1.-.-	0.36
PIR_00817.1	unavailable		Casein kinase I isoform alpha	0.13	2.7.11.1	0.52
PIR_00818.1	unavailable		Spastin	0.2	3.6.4.3	0.33
PIR_00819.1	unavailable		Speckle-type POZ protein	0.2
PIR_00820.1	unavailable		Histone-lysine N-methyltransferase, H3 lysine-4 specific	0.15	2.1.1.43	0.57
PIR_00821.1	unavailable		Uncharacterized protein	0.74
PIR_00822.1	unavailable	null	null	manual
PIR_00823.1	unavailable		Uncharacterized protein	0.75
PIR_00824.1	unavailable		Uncharacterized protein	0.75
PIR_00825.1	unavailable		cAMP-dependent protein kinase catalytic subunit alpha	0.11	2.7.11.1	0.32
PIR_00826.1	unavailable		Uncharacterized protein	0.64
PIR_00827.1	unavailable		1,4-dihydroxy-2-naphthoyl-CoA synthase	0.17	4.1.3.36	0.17
PIR_00828.1	unavailable		Chaperone protein DnaJ	0.23
PIR_00829.1	unavailable		Probable beta-glucosidase I	0.12	3.2.1.21	0.4
PIR_00830.1	unavailable		Uncharacterized protein	0.71
PIR_00831.1	unavailable		Uracil phosphoribosyltransferase	0.49	2.4.2.9	0.5
PIR_00832.1	unavailable		Uncharacterized protein	0.69
PIR_00833.1	unavailable		Mitogen-activated protein kinase kinase kinase 7	0.1	2.7.11.1	0.29
PIR_00834.1	unavailable		Uncharacterized protein	0.67
PIR_00835.1	unavailable		Glutamine--fructose-6-phosphate aminotransferase [isomerizing]	0.49	2.6.1.16	0.5
PIR_00836.1	unavailable		Fibrocystin-L	0.56
PIR_00837.1	unavailable		Uncharacterized protein	0.63
PIR_00838.1	unavailable		ORM1-like protein 3	0.23
PIR_00839.1	unavailable		Ras-like GTP-binding protein YPT1	0.15
PIR_00840.1	unavailable		Protein mago nashi homolog	0.46
PIR_00841.1	unavailable		Transcription factor Dp-1	0.22
PIR_00842.1	unavailable	null	null	manual
PIR_00843.1	unavailable		Histone acetyltransferase GCN5	0.29	2.3.1.48	0.43
PIR_00844.1	unavailable		Vacuolar protein sorting-associated protein 52 homolog	0.35
PIR_00845.1	unavailable		Sodium-dependent dicarboxylate transporter SdcS	0.25
PIR_00846.1	unavailable		Proteasome subunit beta	0.21	3.4.25.1	0.57
PIR_00847.1	unavailable		Uncharacterized protein	0.73
PIR_00848.1	unavailable		ADP-ribosylation factor 1	0.18	6.3.2.-	0.09
PIR_00849.1	unavailable		Integrator complex subunit 3 homolog	0.43
PIR_00850.1	unavailable		Uncharacterized protein	0.88
PIR_00851.1	unavailable		Probable E3 ubiquitin-protein ligase hulA	0.11	6.3.2.-	0.57
PIR_00852.1	unavailable		F-box/LRR-repeat protein 2	0.18
PIR_00853.1	unavailable		Lysine-specific demethylase 5D	0.11	1.14.11.-	0.48
PIR_00854.1	unavailable		Uncharacterized protein	0.56
PIR_00855.1	unavailable		Protein REVEILLE 5	0.55
PIR_00856.1	unavailable		Probable serine/threonine-protein kinase drkA	0.17	2.7.11.1	0.45
PIR_00857.1	unavailable		Protein FAM160B2	0.55
PIR_00858.1	unavailable		Uncharacterized protein	0.66
PIR_00859.1	unavailable		Mitochondrial import inner membrane translocase subunit TIM8	0.55
PIR_00860.1	unavailable		Uncharacterized protein	0.87
PIR_00861.1	unavailable		Inositol-tetrakisphosphate 1-kinase	0.25	2.7.1.134, 2.7.1.159	0.55
PIR_00862.1	unavailable		EF-hand domain-containing family member C2	0.4
PIR_00863.1	unavailable		Putative ribose 1,5-bisphosphate isomerase	0.25	5.3.1.29	0.25
PIR_00864.1	unavailable		Uncharacterized protein	1.16
PIR_00865.1	unavailable		Uncharacterized protein	0.89
PIR_00866.1	unavailable		Putative uncharacterized protein	0.65
PIR_00867.1	unavailable		Ubiquitin-like modifier-activating enzyme 5	0.57
PIR_00868.1	unavailable		DNA replication licensing factor MCM3	0.12	3.6.4.12	0.57
PIR_00869.1	unavailable		Nuclear pore complex protein NUP88	0.55
PIR_00870.1	unavailable		Uncharacterized hydrolase C9G1.08c	0.3	3.1.-.-	0.56
PIR_00871.1	unavailable		Uncharacterized protein	0.8
PIR_00872.1	unavailable		Transposable element Tcb2 transposase	0.3
PIR_00873.1	unavailable		Uncharacterized MFS-type transporter YhjX	0.25
PIR_00874.1	unavailable		Uncharacterized MFS-type transporter YhjX	0.25
PIR_00875.1	unavailable	null	null	manual
PIR_00876.1	unavailable	null	null	manual
PIR_00877.1	unavailable		Uncharacterized protein	0.69
PIR_00878.1	unavailable		E3 ubiquitin-protein ligase ZNRF3	0.12	6.3.2.-	0.42
PIR_00879.1	unavailable		Uncharacterized protein	0.56
PIR_00880.1	unavailable		Uncharacterized protein	0.68
PIR_00881.1	unavailable		Protein SZT2	0.56
PIR_00882.1	unavailable		Uncharacterized protein	0.8
PIR_00883.1	unavailable		Uncharacterized protein	0.72
PIR_00884.1	unavailable		Uncharacterized protein	0.69
PIR_00885.1	unavailable		Uncharacterized protein	0.65
PIR_00886.1	unavailable		ATP-dependent DNA helicase Hel308	0.17	3.6.4.12	0.27
PIR_00887.1	unavailable		RNA polymerase II transcription factor B subunit 3	0.37
PIR_00888.1	unavailable		Uncharacterized protein	0.75
PIR_00889.1	unavailable	null	null	manual
PIR_00890.1	unavailable	null	null	manual
PIR_00891.1	unavailable		Probable LRR receptor-like serine/threonine-protein kinase At1g56140	0.06	2.7.11.1	0.44
PIR_00892.1	unavailable		Kinesin-like protein unc-104	0.1
PIR_00893.1	unavailable		D-amino acid dehydrogenase	0.49	1.4.99.-	0.5
PIR_00894.1	unavailable		Stress response protein nst1	0.12	3.6.5.3	0.1
PIR_00895.1	unavailable		Cyclin-Y	0.21
PIR_00896.1	unavailable		Exocyst complex component 5	0.45
PIR_00897.1	unavailable		UDP-galactose transporter homolog 1	0.21
PIR_00898.1	unavailable		Uncharacterized protein	0.7
PIR_00899.1	unavailable		Uncharacterized protein	0.69
PIR_00900.1	unavailable		Zinc finger CCCH domain-containing protein 42	0.22	4.2.99.18	0.22
PIR_00901.1	unavailable		Nucleolar and coiled-body phosphoprotein 1	0.55
PIR_00902.1	unavailable		Uncharacterized protein	0.69
PIR_00903.1	unavailable		Ubiquitin-like protein ATG12	0.48
PIR_00904.1	unavailable		Kelch-like protein diablo	0.15
PIR_00905.1	unavailable		Protein PNS1	0.21
PIR_00906.1	unavailable		Uncharacterized protein	0.74
PIR_00907.1	unavailable		N-acetyltransferase ESCO2	0.24	2.3.1.-	0.57
PIR_00908.1	unavailable		Kinesin heavy chain	0.1
PIR_00909.1	unavailable		Intraflagellar transport protein 122 homolog	0.3
PIR_00910.1	unavailable		Probable multidrug resistance protein NorM	0.15
PIR_00911.1	unavailable	null	null	manual
PIR_00912.1	unavailable		Uncharacterized protein	0.71
PIR_00913.1	unavailable		Chitinase domain-containing protein 1	0.57
PIR_00914.1	unavailable		Alpha,alpha-trehalose-phosphate synthase [UDP-forming]	0.27	2.4.1.15	0.42
PIR_00915.1	unavailable		DNA excision repair protein ERCC-1	0.49	3.1.-.-	0.13
PIR_00916.1	unavailable		Uncharacterized protein	0.68
PIR_00917.1	unavailable		Uncharacterized protein	0.7
PIR_00918.1	unavailable		Uncharacterized protein	0.6
PIR_00919.1	unavailable		Myosin-7	0.11	2.7.11.1	0.05
PIR_00920.1	unavailable		Protein-methionine sulfoxide oxidase MICAL1	0.12	1.14.13.-	0.26
PIR_00921.1	unavailable		RecQ-mediated genome instability protein 1	0.56
PIR_00922.1	unavailable		Glutathione S-transferase C-terminal domain-containing protein	0.43
PIR_00923.1	unavailable		S-adenosylmethionine synthase	0.2	2.5.1.6	0.57
PIR_00924.1	unavailable		Uncharacterized protein	0.71
PIR_00925.1	unavailable		Uncharacterized protein	0.82
PIR_00926.1	unavailable		Uncharacterized protein	0.85
PIR_00927.1	unavailable		Calcium/calmodulin-dependent protein kinase type II subunit delta	0.1	2.7.11.17	0.3
PIR_00928.1	unavailable		Glucosylceramidase	0.32	3.2.1.45	0.49
PIR_00929.1	unavailable		Uncharacterized protein	0.67
PIR_00930.1	unavailable		Uncharacterized protein	0.72
PIR_00931.1	unavailable		Uncharacterized protein	0.79
PIR_00932.1	unavailable		Anthranilate synthase component 1	0.32	4.1.3.27	0.46
PIR_00933.1	unavailable		FK506-binding protein 4	0.14	5.2.1.8	0.44
PIR_00934.1	unavailable		Uncharacterized protein	0.61
PIR_00935.1	unavailable	null	null	manual
PIR_00936.1	unavailable		Jerky protein homolog-like	0.31
PIR_00937.1	unavailable		THUMP domain-containing protein 3	0.45
PIR_00938.1	unavailable		Uncharacterized protein	0.79
PIR_00939.1	unavailable		Uncharacterized protein	0.66
PIR_00940.1	unavailable		Uncharacterized protein	0.8
PIR_00941.1	unavailable		Endoribonuclease YSH1	0.18	3.1.27.-	0.36
PIR_00942.1	unavailable		Uncharacterized protein	1.37
PIR_00943.1	unavailable		B9 domain-containing protein 2	0.32
PIR_00944.1	unavailable		Uncharacterized protein	0.71
PIR_00945.1	unavailable		ADP-ribosylation factor GTPase-activating protein 3	0.1
PIR_00946.1	unavailable		Nuclear pore complex protein Nup155	0.29
PIR_00947.1	unavailable		Glucose-6-phosphate exchanger SLC37A2	0.18
PIR_00948.1	unavailable		ATP-dependent RNA helicase DBP3	0.15	3.6.4.12	0.39
PIR_00949.1	unavailable		Uncharacterized protein	1.11
PIR_00950.1	unavailable		Hydrocephalus-inducing protein	0.3
PIR_00951.1	unavailable	null	null	manual
PIR_00952.1	unavailable		Uncharacterized protein	0.72
PIR_00953.1	unavailable		Methionine aminopeptidase	0.3	3.4.11.18	0.57
PIR_00954.1	unavailable		Protein farnesyltransferase subunit beta	0.23	2.5.1.60	0.27
PIR_00955.1	unavailable		Histone-arginine methyltransferase CARMER	0.17	2.1.1.319	0.41
PIR_00956.1	unavailable		Uncharacterized protein	0.72
PIR_00957.1	unavailable		Uncharacterized protein	0.63
PIR_00958.1	unavailable		Nuclear inhibitor of protein phosphatase 1	0.22	2.7.11.1	0.1
PIR_00959.1	unavailable		50S ribosomal protein L7Ae	0.29	3.1.26.5	0.01
PIR_00960.1	unavailable		RNA polymerase II-associated protein 3	0.19	2.4.1.255	0.17
PIR_00961.1	unavailable		Octopine dehydrogenase	0.26	1.5.1.11	0.26
PIR_00962.1	unavailable		Parkin coregulated gene protein	0.22
PIR_00963.1	unavailable		5' exonuclease Apollo	0.22	3.1.-.-	0.42
PIR_00964.1	unavailable		Phosphate acetyltransferase	0.43	2.3.1.8	0.43
PIR_00965.1	unavailable		ER lumen protein-retaining receptor	0.23
PIR_00966.1	unavailable		Inositol hexakisphosphate kinase 1	0.2	2.7.4.21	0.4
PIR_00967.1	unavailable		Cilia- and flagella-associated protein 70	0.56
PIR_00968.1	unavailable		2-oxoglutarate dehydrogenase E1 component	0.3	1.2.4.2	0.49
PIR_00969.1	unavailable		Glycerol kinase	0.53	2.7.1.30	0.56
PIR_00970.1	unavailable		Dihydrolipoyllysine-residue succinyltransferase component of 2-oxoglutarate dehydrogenase complex	0.24	2.3.1.61	0.46
PIR_00971.1	unavailable		Probable WRKY transcription factor 19	0.15	3.2.1.8	0.15
PIR_00972.1	unavailable		Uncharacterized protein	1.13
PIR_00973.1	unavailable		CCR4-NOT transcription complex subunit 1	0.4
PIR_00974.1	unavailable		Serine/threonine-protein kinase Sgk1	0.12	2.7.11.1	0.42
PIR_00975.1	unavailable	null	null	manual
PIR_00976.1	unavailable		Uncharacterized protein	0.65
PIR_00977.1	unavailable		Uncharacterized protein	0.67
PIR_00978.1	unavailable		TBC1 domain family member 2A	0.11
PIR_00979.1	unavailable		Uncharacterized protein	0.99
PIR_00980.1	unavailable		Uncharacterized protein	0.67
PIR_00981.1	unavailable		IQ domain-containing protein H	0.39
PIR_00982.1	unavailable		Uncharacterized protein	0.72
PIR_00983.1	unavailable		Uncharacterized protein	0.69
PIR_00984.1	unavailable		Dihydrolipoyl dehydrogenase	0.18	1.8.1.4	0.26
PIR_00985.1	unavailable		Uncharacterized protein	0.73
PIR_00986.1	unavailable		Uncharacterized protein	0.74
PIR_00987.1	unavailable		Uncharacterized protein	0.93
PIR_00988.1	unavailable		Uncharacterized protein	0.94
PIR_00989.1	unavailable		Phosphatidylinositol 3,4,5-trisphosphate 5-phosphatase 2A	0.22	3.1.3.86	0.57
PIR_00990.1	unavailable		Uncharacterized protein	0.66
PIR_00991.1	unavailable		Autophagy-related protein 11	0.56
PIR_00992.1	unavailable		Dihydroflavonol-4-reductase	0.16	1.1.1.219	0.16
PIR_00993.1	unavailable		Uncharacterized protein	0.84
PIR_00994.1	unavailable		Sodium/hydrogen exchanger 1	0.15
PIR_00995.1	unavailable		Neutral ceramidase	0.49	3.5.1.23	0.57
PIR_00996.1	unavailable		Uncharacterized protein	0.66
PIR_00997.1	unavailable		Phospholipase D alpha 1	0.21	3.1.4.4	0.62
PIR_00998.1	unavailable		Uncharacterized protein	0.66
PIR_00999.1	unavailable		1-phosphatidylinositol 3-phosphate 5-kinase	0.22	2.7.1.150	0.57
PIR_01000.1	unavailable		Replication protein A 70 kDa DNA-binding subunit	0.26
PIR_01001.1	unavailable		Uncharacterized protein	0.74
PIR_01002.1	unavailable		Spliceosomal protein DIB1	0.22
PIR_01003.1	unavailable		Tetratricopeptide repeat protein 16	0.57
PIR_01004.1	unavailable		Dynein light chain 1, cytoplasmic	0.36
PIR_01005.1	unavailable		Cytosolic carboxypeptidase 1	0.19	3.4.17.-	0.55
PIR_01006.1	unavailable		Uncharacterized protein MJ0678	0.5
PIR_01007.1	unavailable		Transcription elongation factor SPT5	0.18	2.7.7.6	0.14
PIR_01008.1	unavailable		Mitochondrial division protein 1	0.56
PIR_01009.1	unavailable		Rieske domain-containing protein	0.56
PIR_01010.1	unavailable		Splicing factor U2AF 26 kDa subunit	0.16
PIR_01011.1	unavailable		Interferon-related developmental regulator 1	0.4
PIR_01012.1	unavailable		NEDD8-activating enzyme E1 catalytic subunit	0.15	6.3.2.-	0.22
PIR_01013.1	unavailable		Uncharacterized protein	0.73
PIR_01014.1	unavailable		Uncharacterized 29.3 kDa protein	0.25
PIR_01015.1	unavailable		Histone H1	0.18
PIR_01016.1	unavailable		Histone-lysine N-methyltransferase, H3 lysine-4 specific	0.16	2.1.1.43	0.54
PIR_01017.1	unavailable		Tether containing UBX domain for GLUT4	0.39
PIR_01018.1	unavailable		Dynein heavy chain, cytoplasmic	0.17
PIR_01019.1	unavailable		Cytochrome b-c1 complex subunit 7	0.22
PIR_01020.1	unavailable		Uncharacterized protein	0.71
PIR_01021.1	unavailable		Uncharacterized protein	0.71
PIR_01022.1	unavailable		Uncharacterized protein	0.67
PIR_01023.1	unavailable		Uncharacterized protein	1.08
PIR_01024.1	unavailable		Transmembrane and TPR repeat-containing protein 2	0.18
PIR_01025.1	unavailable		Uncharacterized protein	0.71
PIR_01026.1	unavailable		Uncharacterized protein	0.71
PIR_01027.1	unavailable		Vesicle-associated membrane protein 7	0.16	2.3.1.-	0.06
PIR_01028.1	unavailable		Uncharacterized protein	0.69
PIR_01029.1	unavailable		Nuclear cap-binding protein subunit 1	0.53
PIR_01030.1	unavailable		Uncharacterized protein	0.53
PIR_01031.1	unavailable		Uncharacterized protein	0.67
PIR_01032.1	unavailable		Uncharacterized protein	0.55
PIR_01033.1	unavailable		Uncharacterized protein	0.71
PIR_01034.1	unavailable		Uncharacterized protein	1.08
PIR_01035.1	unavailable		Protein FAM151A	0.55
PIR_01036.1	unavailable		Lysine-specific demethylase 5D	0.11	1.14.11.-	0.48
PIR_01037.1	unavailable		Uncharacterized protein	0.62
PIR_01038.1	unavailable		Uncharacterized protein	0.61
PIR_01039.1	unavailable		Uncharacterized protein	0.68
PIR_01040.1	unavailable		Nitric oxide synthase-interacting protein	0.46	6.3.2.-	0.46
PIR_01041.1	unavailable		Protein MCM10 homolog	0.57
PIR_01042.1	unavailable		Signal peptide peptidase-like 3	0.17	3.4.23.-	0.57
PIR_01043.1	unavailable		Protein BTN1	0.39
PIR_01044.1	unavailable		Erythroid differentiation-related factor 1	0.57
PIR_01045.1	unavailable		GTPase-activating protein and VPS9 domain-containing protein 1	0.23
PIR_01046.1	unavailable		Probable UDP-N-acetylglucosamine--peptide N-acetylglucosaminyltransferase SPINDLY	0.3	2.4.1.-	0.38
PIR_01047.1	unavailable		Uncharacterized protein	0.73
PIR_01048.1	unavailable		Probable protein kinase UbiB	0.36	2.7.-.-	0.45
PIR_01049.1	unavailable		Uncharacterized protein	0.73
PIR_01050.1	unavailable		Repressor of RNA polymerase III transcription MAF1 homolog	0.34
PIR_01051.1	unavailable		Uncharacterized protein	0.64
PIR_01052.1	unavailable		ATP-binding cassette sub-family G member 2	0.1
PIR_01053.1	unavailable		Uncharacterized protein	0.69
PIR_01054.1	unavailable		Uncharacterized serine-rich protein C215.13	0.22
PIR_01055.1	unavailable		Protein N-lysine methyltransferase METTL21A	0.23	2.1.1.-	0.49
PIR_01056.1	unavailable	null	null	manual
PIR_01057.1	unavailable		Uncharacterized protein	0.72
PIR_01058.1	unavailable		Platelet binding protein GspB	0.5
PIR_01059.1	unavailable		Uncharacterized protein	0.61	4.6.1.1	0.07
PIR_01060.1	unavailable		Peroxisomal biogenesis factor 6	0.13	3.6.4.6	0.12
PIR_01061.1	unavailable		NSFL1 cofactor p47	0.22
PIR_01062.1	unavailable		H(+)/Cl(-) exchange transporter ClcA	0.15
PIR_01063.1	unavailable		Uncharacterized protein	0.65
PIR_01064.1	unavailable		Uncharacterized protein	0.64
PIR_01065.1	unavailable		Uncharacterized protein	0.43
PIR_01066.1	unavailable		Protein Dr1	0.32
PIR_01067.1	unavailable		Uncharacterized protein	0.7
PIR_01068.1	unavailable		Uncharacterized protein	0.93
PIR_01069.1	unavailable		Uncharacterized protein	0.93
PIR_01070.1	unavailable	null	null	manual
PIR_01071.1	unavailable		Peptidyl-prolyl cis-trans isomerase A	0.18	5.2.1.8	0.57
PIR_01072.1	unavailable		30S ribosomal protein S4e	0.24
PIR_01073.1	unavailable		Uncharacterized protein	0.88
PIR_01074.1	unavailable	null	null	manual
PIR_01075.1	unavailable		Intermediate conductance calcium-activated potassium channel protein 4	0.45
PIR_01076.1	unavailable		Uncharacterized protein	0.79
PIR_01077.1	unavailable		Protein-arginine kinase	0.21	2.7.3.2	0.24
PIR_01078.1	unavailable		Paramyosin	0.11
PIR_01079.1	unavailable		Sugar transporter SWEET1	0.16
PIR_01080.1	unavailable	null	null	manual
PIR_01081.1	unavailable		Calcineurin subunit B	0.55
PIR_01082.1	unavailable		Sphingosine kinase 1	0.19	2.7.1.91	0.38
PIR_01083.1	unavailable		DNA repair protein RAD5	0.2	3.6.4.-	0.49
PIR_01084.1	unavailable		Sphingosine kinase 1	0.19	2.7.1.91	0.38
PIR_01085.1	unavailable		Centromere protein J	0.32	2.7.11.1	0.13
PIR_01086.1	unavailable		Sphingosine kinase 1	0.19	2.7.1.91	0.37
PIR_01087.1	unavailable		Uncharacterized protein	0.67
PIR_01088.1	unavailable		Guanylate-binding protein 1	0.21	3.6.5.-	0.5
PIR_01089.1	unavailable		Nucleolar protein 12	0.52
PIR_01090.1	unavailable		Uncharacterized protein	0.66
PIR_01091.1	unavailable		Peptidyl-prolyl cis-trans isomerase A	0.18	5.2.1.8	0.57
PIR_01092.1	unavailable		50S ribosomal protein L13	0.24
PIR_01093.1	unavailable		N-terminal kinase-like protein	0.28
PIR_01094.1	unavailable		Uncharacterized protein	0.57
PIR_01095.1	unavailable		Uncharacterized protein	0.71
PIR_01096.1	unavailable		Phenylalanine--tRNA ligase beta subunit	0.49	6.1.1.20	0.49
PIR_01097.1	unavailable		Actin-related protein 2/3 complex subunit 2	0.42
PIR_01098.1	unavailable		Uncharacterized protein	1.11
PIR_01099.1	unavailable		Dual specificity phosphatase DUPD1	0.17	3.1.3.16, 3.1.3.48	0.51
PIR_01100.1	unavailable		Dual specificity phosphatase DUPD1	0.16	3.1.3.16, 3.1.3.48	0.55
PIR_01101.1	unavailable		Protein Jade-1	0.15	2.1.1.43	0.15
PIR_01102.1	unavailable		Kinesin heavy chain	0.11
PIR_01103.1	unavailable		Homogentisate 1,2-dioxygenase	0.57	1.13.11.5	0.57
PIR_01104.1	unavailable		Syntaxin-16	0.2
PIR_01105.1	unavailable		Dynein heavy chain, cytoplasmic	0.13	2.5.1.114, 2.1.1.282	0.07
PIR_01106.1	unavailable		Uncharacterized protein	0.79
PIR_01107.1	unavailable		RNA/RNP complex-1-interacting phosphatase	0.25	2.7.7.50, 3.1.3.33	0.25
PIR_01108.1	unavailable		Esterase OVCA2	0.29	3.1.2.-	0.46
PIR_01109.1	unavailable		Valine--tRNA ligase	0.51	6.1.1.9	0.57
PIR_01110.1	unavailable		Uncharacterized protein	0.8
PIR_01111.1	unavailable		Glycoprotein-N-acetylgalactosamine 3-beta-galactosyltransferase 1	0.47	2.4.1.122	0.57
PIR_01112.1	unavailable		Uncharacterized protein	0.79
PIR_01113.1	unavailable		Uncharacterized protein	1.03
PIR_01114.1	unavailable		tRNA (uracil(54)-C(5))-methyltransferase homolog	0.09	2.1.1.-	0.48
PIR_01115.1	unavailable		Methylmalonic aciduria and homocystinuria type D homolog, mitochondrial	0.45
PIR_01116.1	unavailable		Serine/arginine repetitive matrix protein 1	0.47
PIR_01117.1	unavailable		Uncharacterized protein	0.54
PIR_01118.1	unavailable		Probable protein kinase UbiB	0.47	2.7.-.-	0.47
PIR_01119.1	unavailable		Cystathionine gamma-synthase	0.17	4.4.1.8	0.21
PIR_01120.1	unavailable		Protein sel-1 homolog 1	0.29
PIR_01121.1	unavailable		Uncharacterized protein	0.71
PIR_01122.1	unavailable		Phosphatidylinositol 4-kinase beta	0.17	2.7.1.67	0.28
PIR_01123.1	unavailable		Titin	0.56	2.7.11.1	0.56
PIR_01124.1	unavailable		Uncharacterized protein	0.71
PIR_01125.1	unavailable		FACT complex subunit SPT16	0.39	3.4.13.9	0.02
PIR_01126.1	unavailable		L-threonine 3-dehydrogenase	0.18	1.1.1.103	0.18
PIR_01127.1	unavailable	null	null	manual
PIR_01128.1	unavailable		Nucleolin	0.22	6.5.1.1	0.07
PIR_01129.1	unavailable	null	null	manual
PIR_01130.1	unavailable		Pyruvate dehydrogenase E1 component subunit beta	0.24	1.2.4.1	0.33
PIR_01131.1	unavailable		ADP-ribosylation factor GTPase-activating protein 3	0.1
PIR_01132.1	unavailable		Uncharacterized protein	0.71
PIR_01133.1	unavailable		Tubulin polyglutamylase TTLL5	0.21	6.-.-.-	0.57
PIR_01134.1	unavailable		50S ribosomal protein L36	0.49
PIR_01135.1	unavailable		Uncharacterized protein	0.76
PIR_01136.1	unavailable		Uncharacterized protein	0.65
PIR_01137.1	unavailable		Coiled-coil and C2 domain-containing protein 2A	0.39
PIR_01138.1	unavailable		Peroxiredoxin	0.2	1.11.1.15	0.5
PIR_01139.1	unavailable		Forkhead box protein P2	0.12	2.7.11.1	0.1
PIR_01140.1	unavailable		Nuclear receptor corepressor 1	0.36
PIR_01141.1	unavailable		Serine-rich adhesin for platelets	0.16	2.7.11.1	0.07
PIR_01142.1	unavailable		Uncharacterized protein	0.69
PIR_01143.1	unavailable	null	null	manual
PIR_01144.1	unavailable		TBC1 domain family member 2A	0.12
PIR_01145.1	unavailable		Uncharacterized protein	0.83
PIR_01146.1	unavailable		S-methyl-5'-thioadenosine phosphorylase	0.38	2.4.2.28	0.39
PIR_01147.1	unavailable		Riboflavin biosynthesis protein RibD	0.28	1.1.1.193, 3.5.4.26	0.28
PIR_01148.1	unavailable		Chromodomain-helicase-DNA-binding protein 5	0.19	3.6.4.12	0.38
PIR_01149.1	unavailable		Uncharacterized protein	0.73
PIR_01150.1	unavailable		Uncharacterized protein	0.71
PIR_01151.1	unavailable		Importin-11	0.31
PIR_01152.1	unavailable		ATP-dependent RNA helicase eIF4A	0.21	3.6.4.13	0.57
PIR_01153.1	unavailable		Chaperone protein DnaJ	0.48
PIR_01154.1	unavailable		Probable lysosomal cobalamin transporter	0.57
PIR_01155.1	unavailable		Ubiquitin-like-conjugating enzyme ATG10	0.56	6.3.2.-	0.56
PIR_01156.1	unavailable	null	null	manual
PIR_01157.1	unavailable		Protein SYM1	0.2
PIR_01158.1	unavailable		F-box/LRR-repeat protein 15	0.15
PIR_01159.1	unavailable		Clumping factor A	0.13
PIR_01160.1	unavailable		Endoplasmic reticulum-Golgi intermediate compartment protein 3	0.27
PIR_01161.1	unavailable		Uncharacterized protein	0.75
PIR_01162.1	unavailable		Uncharacterized protein	0.81
PIR_01163.1	unavailable		NADH dehydrogenase [ubiquinone] complex I, assembly factor 7	0.47
PIR_01164.1	unavailable		50S ribosomal protein L10e	0.3
PIR_01165.1	unavailable		Uncharacterized protein	0.71
PIR_01166.1	unavailable		Uncharacterized protein	0.66
PIR_01167.1	unavailable		Uncharacterized protein	0.74
PIR_01168.1	unavailable		Nuclear envelope pore membrane protein POM 121	0.09	3.2.1.14	0.1
PIR_01169.1	unavailable		Alpha-ketoglutarate-dependent dioxygenase alkB	0.19	1.14.11.-	0.26
PIR_01170.1	unavailable		Enhancer of polycomb homolog 2	0.4
PIR_01171.1	unavailable		Interaptin	0.17
PIR_01172.1	unavailable		Uncharacterized protein	0.77
PIR_01173.1	unavailable		Uncharacterized protein	0.64
PIR_01174.1	unavailable		Uncharacterized protein	0.71
PIR_01175.1	unavailable		Uncharacterized protein	0.75
PIR_01176.1	unavailable		Uncharacterized protein	0.68
PIR_01177.1	unavailable		NT-3 growth factor receptor	0.11	2.7.10.1	0.37
PIR_01178.1	unavailable		Vacuolar-sorting receptor 1	0.19
PIR_01179.1	unavailable		Phosphatidylinositol 3,4,5-trisphosphate 3-phosphatase and dual-specificity protein phosphatase PTEN	0.16	3.1.3.16, 3.1.3.67, 3.1.3.48	0.16
PIR_01180.1	unavailable		5'-AMP-activated protein kinase catalytic subunit alpha-1	0.49	2.7.11.27, 2.7.11.1, 2.7.11.31, 2.7.11.26	0.49
PIR_01181.1	unavailable		Uncharacterized protein	1.34
PIR_01182.1	unavailable		Uncharacterized protein	0.71
PIR_01183.1	unavailable		Coiled-coil domain-containing protein 63	0.29
PIR_01184.1	unavailable		E3 ubiquitin-protein ligase pellino homolog 3	0.2	6.3.2.-	0.5
PIR_01185.1	unavailable		Potassium voltage-gated channel subfamily A member 2	0.11
PIR_01186.1	unavailable		DNA-directed RNA polymerase subunit beta	0.24	2.7.7.6	0.57
PIR_01187.1	unavailable		Kinesin heavy chain	0.11
PIR_01188.1	unavailable		Store-operated calcium entry regulator STIMATE	0.45
PIR_01189.1	unavailable		Cathepsin B	0.12	3.4.22.-	0.23
PIR_01190.1	unavailable		Serine/threonine-protein phosphatase Pgam5, mitochondrial	0.42	3.1.3.16	0.57
PIR_01191.1	unavailable		Uncharacterized protein	0.63
PIR_01192.1	unavailable		Uncharacterized protein	0.67
PIR_01193.1	unavailable		Syntaxin-binding protein 1	0.15
PIR_01194.1	unavailable		Uncharacterized protein	0.61
PIR_01195.1	unavailable		Molybdate transporter 1	0.39
PIR_01196.1	unavailable		26S proteasome non-ATPase regulatory subunit 1	0.21	3.2.1.14	0.07
PIR_01197.1	unavailable		Uncharacterized protein	0.44
PIR_01198.1	unavailable		Glucose-repressible alcohol dehydrogenase transcriptional effector	0.22	3.1.13.4	0.44
PIR_01199.1	unavailable		DNA-directed RNA polymerase II subunit RPB11	0.24
PIR_01200.1	unavailable		Cyclin-dependent kinase inhibitor 1C	0.55
PIR_01201.1	unavailable		Uncharacterized protein	0.68
PIR_01202.1	unavailable		Succinate--CoA ligase [ADP-forming] subunit alpha	0.19	6.2.1.5	0.34
PIR_01203.1	unavailable		Uncharacterized protein	1.08
PIR_01204.1	unavailable		DNA repair and recombination protein RAD54-like	0.11	3.6.4.-	0.35
PIR_01205.1	unavailable		GTP-binding nuclear protein Ran	0.18
PIR_01206.1	unavailable		Uncharacterized protein	0.87
PIR_01207.1	unavailable		Uncharacterized protein	0.67
PIR_01208.1	unavailable		Uncharacterized protein	0.65
PIR_01209.1	unavailable		Actin cytoskeleton-regulatory complex protein PAN1	0.09	2.7.11.1	0.1
PIR_01210.1	unavailable		Uncharacterized protein	1.06
PIR_01211.1	unavailable		Nucleotide-binding oligomerization domain-containing protein 2	0.16	2.7.11.1	0.07
PIR_01212.1	unavailable		Protein PNS1	0.25
PIR_01213.1	unavailable		Uncharacterized protein	0.65	2.7.11.1	0.01
PIR_01214.1	unavailable		Myosin-7	0.11	2.7.11.1	0.07
PIR_01215.1	unavailable		Metal transporter CNNM4	0.13
PIR_01216.1	unavailable		Uncharacterized oxidoreductase C115.03	0.09	1.-.-.-	0.38
PIR_01217.1	unavailable		Eukaryotic translation initiation factor 2-alpha kinase 1	0.13	2.7.11.1	0.49
PIR_01218.1	unavailable		Uncharacterized protein	0.85
PIR_01219.1	unavailable		Uncharacterized protein	0.72
PIR_01220.1	unavailable		Uncharacterized protein	1.17
PIR_01221.1	unavailable		Ras-like GTP-binding protein YPT1	0.15
PIR_01222.1	unavailable		Uncharacterized protein	0.74
PIR_01223.1	unavailable		Carbamoyl-phosphate synthase large chain	0.4	6.3.5.5	0.51
PIR_01224.1	unavailable		N-acetyl-gamma-glutamyl-phosphate reductase	0.45	1.2.1.38	0.46
PIR_01225.1	unavailable		Phospholipid phosphatase 6	0.49	3.1.3.-	0.57
PIR_01226.1	unavailable		Uncharacterized protein	0.66
PIR_01227.1	unavailable		Probable cytosolic iron-sulfur protein assembly protein 1	0.24
PIR_01228.1	unavailable		Uncharacterized protein	1.12
PIR_01229.1	unavailable		GDP-mannose transporter	0.28
PIR_01230.1	unavailable		Uncharacterized protein	1.02
PIR_01231.1	unavailable		Plectin	0.1	2.7.11.1	0.06
PIR_01232.1	unavailable		Uncharacterized protein	0.7
PIR_01233.1	unavailable		Neurofilament medium polypeptide	0.22	3.1.3.77	0.22
PIR_01234.1	unavailable		Uncharacterized protein C17orf53	0.55
PIR_01235.1	unavailable		Cytochrome P450 86A7	0.08	1.14.-.-	0.22
PIR_01236.1	unavailable		Uncharacterized protein	0.69
PIR_01237.1	unavailable		1-acyl-sn-glycerol-3-phosphate acyltransferase	0.26	2.3.1.51	0.51
PIR_01238.1	unavailable	null	null	manual
PIR_01239.1	unavailable		Uncharacterized protein	0.65
PIR_01240.1	unavailable		Extended synaptotagmin-1	0.19
PIR_01241.1	unavailable		Phosphate carrier protein, mitochondrial	0.27
PIR_01242.1	unavailable		Uncharacterized protein	0.78
PIR_01243.1	unavailable		Uncharacterized protein	0.76
PIR_01244.1	unavailable	null	null	manual
PIR_01245.1	unavailable		Cell wall protein AWA1	0.55
PIR_01246.1	unavailable		Uncharacterized protein	0.85
PIR_01247.1	unavailable		Uncharacterized protein	0.82
PIR_01248.1	unavailable		Flocculation protein FLO11	0.17
PIR_01249.1	unavailable		Anthranilate synthase component 1	0.3	4.1.3.27	0.43
PIR_01250.1	unavailable		Protein mesA	0.55
PIR_01251.1	unavailable		Uncharacterized protein	0.62
PIR_01252.1	unavailable		Uncharacterized protein	0.71
PIR_01253.1	unavailable		Uncharacterized protein	1.35
PIR_01254.1	unavailable		ADP-ribosylation factor GTPase-activating protein 3	0.12
PIR_01255.1	unavailable		Mesencephalic astrocyte-derived neurotrophic factor homolog	0.37
PIR_01256.1	unavailable		Inositol-3-phosphate synthase	0.39	5.5.1.4	0.57
PIR_01257.1	unavailable		Uncharacterized protein	0.61
PIR_01258.1	unavailable		Importin subunit alpha-5	0.14
PIR_01259.1	unavailable		Uncharacterized protein	0.76
PIR_01260.1	unavailable		CDK5 regulatory subunit-associated protein 3	0.36
PIR_01261.1	unavailable	null	null	manual
PIR_01262.1	unavailable		Annexin A1	0.13	2.7.7.6	0.12
PIR_01263.1	unavailable		Peptidyl-prolyl cis-trans isomerase A	0.18	5.2.1.8	0.57
PIR_01264.1	unavailable		RNA polymerase II degradation factor 1	0.17
PIR_01265.1	unavailable		Unconventional myosin-Ic	0.1
PIR_01266.1	unavailable		Ribonuclease HII	0.49	3.1.26.4	0.5
PIR_01267.1	unavailable		Asparagine--tRNA ligase	0.24	6.1.1.22	0.25
PIR_01268.1	unavailable		Protein SWAP	0.55
PIR_01269.1	unavailable		Zinc finger Ran-binding domain-containing protein 2	0.1	3.6.4.13	0.1
PIR_01270.1	unavailable		GRAM domain-containing protein 1A	0.19
PIR_01271.1	unavailable		Uncharacterized protein	0.85
PIR_01272.1	unavailable		Uncharacterized protein	0.78
PIR_01273.1	unavailable		1-acylglycerol-3-phosphate O-acyltransferase ABHD5	0.26	2.3.1.51	0.34
PIR_01274.1	unavailable		RING finger protein B	0.3
PIR_01275.1	unavailable		Zinc finger Ran-binding domain-containing protein 2	0.1	5.2.1.8	0.09
PIR_01276.1	unavailable		V-type proton ATPase subunit C	0.27
PIR_01277.1	unavailable		Lon protease	0.36	3.4.21.53	0.45
PIR_01278.1	unavailable		ADP-ribosyl-[dinitrogen reductase] glycohydrolase	0.25	3.2.2.-	0.25
PIR_01279.1	unavailable		Uncharacterized protein	0.58	3.1.3.74	0.06
PIR_01280.1	unavailable		D-2-hydroxyglutarate dehydrogenase, mitochondrial	0.16	1.1.2.4	0.19
PIR_01281.1	unavailable		Chaperone protein HtpG	0.47
PIR_01282.1	unavailable		Ribose-phosphate pyrophosphokinase	0.3	2.7.6.1	0.57
PIR_01283.1	unavailable		Protein YOP1	0.16
PIR_01284.1	unavailable		Cytosolic carboxypeptidase 1	0.19	3.4.17.-	0.55
PIR_01285.1	unavailable		Uncharacterized protein	0.81
PIR_01286.1	unavailable		Uncharacterized protein	0.65
PIR_01287.1	unavailable		Homeobox protein Meis1	0.1
PIR_01288.1	unavailable		Uncharacterized protein	0.66
PIR_01289.1	unavailable		Carbonyl reductase family member 4	0.11	1.1.1.100	0.21
PIR_01290.1	unavailable		Dolichyl pyrophosphate Glc1Man9GlcNAc2 alpha-1,3-glucosyltransferase	0.28	2.4.1.265	0.39
PIR_01291.1	unavailable		Uncharacterized protein	0.72
PIR_01292.1	unavailable		Omega-amidase NIT2	0.13	3.5.-.-	0.26
PIR_01293.1	unavailable		Nucleolin	0.57
PIR_01294.1	unavailable		Copper-exporting P-type ATPase A	0.12	3.6.3.54	0.31
PIR_01295.1	unavailable		Ribosomal large subunit pseudouridine synthase C	0.25	5.4.99.24	0.25
PIR_01296.1	unavailable		EF-hand domain-containing family member C2	0.4
PIR_01297.1	unavailable		Nucleolar protein 58	0.38
PIR_01298.1	unavailable		Uncharacterized protein	0.68
PIR_01299.1	unavailable		Histone deacetylase 4	0.13	3.5.1.98	0.43
PIR_01300.1	unavailable		Carbamoyl-phosphate synthase large chain	0.4	6.3.5.5	0.51
PIR_01301.1	unavailable		Uncharacterized protein	0.71
PIR_01302.1	unavailable		Uncharacterized protein	0.89
PIR_01303.1	unavailable		Uncharacterized protein	0.55
PIR_01304.1	unavailable		RNA-dependent RNA polymerase 1	0.17	2.7.7.48	0.46
PIR_01305.1	unavailable		ER membrane protein complex subunit 1	0.57
PIR_01306.1	unavailable		Uncharacterized protein	0.71
PIR_01307.1	unavailable		Uncharacterized protein	0.28	1.1.1.205	0.01
PIR_01308.1	unavailable		Uncharacterized protein	0.87
PIR_01309.1	unavailable		Protein PNS1	0.19
PIR_01310.1	unavailable		Protein PNS1	0.19
PIR_01311.1	unavailable		Bis(5'-adenosyl)-triphosphatase	0.44	3.6.1.29	0.44
PIR_01312.1	unavailable		Salivary glue protein Sgs-3	0.1	2.7.11.1	0.1
PIR_01313.1	unavailable		Mucin-19	0.22
PIR_01314.1	unavailable		Acid phosphatase type 7	0.12	3.1.3.2	0.39
PIR_01315.1	unavailable		Acid phosphatase type 7	0.12	3.1.3.2	0.39
PIR_01316.1	unavailable		DNA-directed RNA polymerase II subunit RPB1	0.09	3.2.1.14	0.1
PIR_01317.1	unavailable		Acid phosphatase type 7	0.12	3.1.3.2	0.4
PIR_01318.1	unavailable		Acid phosphatase type 7	0.12	3.1.3.2	0.39
PIR_01319.1	unavailable		Eukaryotic translation initiation factor 3 subunit A	0.13	2.7.11.1	0.1
PIR_01320.1	unavailable		Eukaryotic translation initiation factor 5B	0.31	2.7.11.1	0.31
PIR_01321.1	unavailable		Cytokinin hydroxylase	0.08	1.14.-.-	0.28
PIR_01322.1	unavailable		EH domain-containing protein 1	0.23	3.6.5.2	0.11
PIR_01323.1	unavailable		Anthranilate phosphoribosyltransferase	0.49	2.4.2.18	0.57
PIR_01324.1	unavailable		Uncharacterized protein	0.75
PIR_01325.1	unavailable		Uncharacterized protein	0.68
PIR_01326.1	unavailable		Uncharacterized protein	0.82
PIR_01327.1	unavailable		RUS1 family protein C16orf58 homolog	0.21
PIR_01328.1	unavailable	null	null	manual
PIR_01329.1	unavailable		Cilia- and flagella-associated protein 43	0.56
PIR_01330.1	unavailable		Nucleolar pre-ribosomal-associated protein 1	0.56
PIR_01331.1	unavailable		Stomatin-like protein 2, mitochondrial	0.12
PIR_01332.1	unavailable		Uncharacterized protein	0.71
PIR_01333.1	unavailable		U3 small nucleolar RNA-associated protein 20	0.31
PIR_01334.1	unavailable		DNA mismatch repair protein MutS	0.43
PIR_01335.1	unavailable		Uncharacterized protein	0.7
PIR_01336.1	unavailable		Uncharacterized protein	0.9
PIR_01337.1	unavailable		Myosin-7	0.11
PIR_01338.1	unavailable		Uncharacterized protein	0.92
PIR_01339.1	unavailable		Uncharacterized protein	0.77
PIR_01340.1	unavailable		Aspartate racemase	0.5	5.1.1.13	0.5
PIR_01341.1	unavailable		Uncharacterized protein	0.74
PIR_01342.1	unavailable		Potassium/sodium hyperpolarization-activated cyclic nucleotide-gated channel 4	0.36
PIR_01343.1	unavailable		Uncharacterized protein	0.58	2.7.11.25	0.06
PIR_01344.1	unavailable		Uncharacterized protein	0.71
PIR_01345.1	unavailable	null	null	manual
PIR_01346.1	unavailable		Uncharacterized protein	0.92
PIR_01347.1	unavailable		5,10-methylenetetrahydrofolate reductase	0.23	1.5.1.20	0.57
PIR_01348.1	unavailable		Phosphatidylinositol 4-kinase beta	0.18	2.7.1.67	0.31
PIR_01349.1	unavailable		Phosphatidylinositol 5-phosphate 4-kinase type-2 gamma	0.17	2.7.1.68	0.35
PIR_01350.1	unavailable		Mediator of RNA polymerase II transcription subunit 14	0.53
PIR_01351.1	unavailable		Protein disulfide-isomerase	0.18	5.3.4.1	0.45
PIR_01352.1	unavailable		UPF0145 protein DehaBAV1_1363	0.01
PIR_01353.1	unavailable	null	null	manual
PIR_01354.1	unavailable		Choline transporter-like protein 2	0.2
PIR_01355.1	unavailable		Titin homolog	0.22	2.7.11.1	0.22
PIR_01356.1	unavailable		Nuclear transcription factor Y subunit gamma	0.21	2.7.7.7	0.14
PIR_01357.1	unavailable		Triose phosphate/phosphate translocator, chloroplastic	0.16
PIR_01358.1	unavailable		Bifunctional polymyxin resistance protein ArnA	0.29	2.1.2.13, 1.1.1.305	0.3
PIR_01359.1	unavailable		Protein phosphatase 1G	0.1	3.1.3.16	0.57
PIR_01360.1	unavailable		BET1-like protein	0.28
PIR_01361.1	unavailable		Probable WRKY transcription factor 19	0.55
PIR_01362.1	unavailable		Probable WRKY transcription factor 19	0.55
PIR_01363.1	unavailable		Stress response protein NST1	0.13	2.1.1.43	0.05
PIR_01364.1	unavailable		Uncharacterized protein	0.64
PIR_01365.1	unavailable		Uncharacterized protein	0.65
PIR_01366.1	unavailable		Uncharacterized protein	0.8
PIR_01367.1	unavailable		Probable septum site-determining protein MinC	0.49
PIR_01368.1	unavailable		CSC1-like protein 1	0.17
PIR_01369.1	unavailable		Protein disulfide-isomerase	0.22	5.3.4.1	0.3
PIR_01370.1	unavailable		Uncharacterized protein	0.72
PIR_01371.1	unavailable		Vacuolar protein sorting-associated protein 16 homolog	0.4
PIR_01372.1	unavailable		Uncharacterized protein	0.86
PIR_01373.1	unavailable	null	null	manual
PIR_01374.1	unavailable		Probable WRKY transcription factor 19	0.55
PIR_01375.1	unavailable		Lateral signaling target protein 2 homolog	0.49
PIR_01376.1	unavailable		Myosin-11	0.1
PIR_01377.1	unavailable		Uncharacterized protein	1.41
PIR_01378.1	unavailable		Renalase	0.57	1.6.3.5	0.57
PIR_01379.1	unavailable		Uncharacterized protein	0.93
PIR_01380.1	unavailable		Rho-associated protein kinase 2	0.1	2.7.11.1	0.1
PIR_01381.1	unavailable		Transcription factor IWS1	0.3
PIR_01382.1	unavailable		Uncharacterized protein	0.68
PIR_01383.1	unavailable	null	null	manual
PIR_01384.1	unavailable		Growth arrest-specific protein 8	0.12
PIR_01385.1	unavailable		WD repeat-containing protein 92	0.5
PIR_01386.1	unavailable		Presenilin-1	0.27	3.4.23.-	0.5
PIR_01387.1	unavailable		CCR4-NOT transcription complex subunit 2	0.2
PIR_01388.1	unavailable		Uncharacterized protein	1.09
PIR_01389.1	unavailable		H(+)/Cl(-) exchange transporter ClcA	0.17
PIR_01390.1	unavailable		Uncharacterized protein	0.69
PIR_01391.1	unavailable		NADPH dehydrogenase	0.2	1.6.99.1	0.33
PIR_01392.1	unavailable		NADPH dehydrogenase	0.21	1.6.99.1	0.33
PIR_01393.1	unavailable		Uncharacterized protein	0.57
PIR_01394.1	unavailable		Alcohol dehydrogenase	0.15	1.1.1.1	0.28
PIR_01395.1	unavailable		Transmembrane protein 50B	0.38
PIR_01396.1	unavailable		Uncharacterized protein	0.65
PIR_01397.1	unavailable		Uncharacterized protein	0.94
PIR_01398.1	unavailable		Uncharacterized protein	0.52
PIR_01399.1	unavailable		Stress-induced-phosphoprotein 1	0.12	3.1.3.16	0.12
PIR_01400.1	unavailable		Uncharacterized protein	0.69
PIR_01401.1	unavailable		Protein RER1	0.34
PIR_01402.1	unavailable		Cardiolipin synthase (CMP-forming)	0.19	2.7.8.5	0.29
PIR_01403.1	unavailable		Ethanolamine kinase 2	0.13	2.7.1.82	0.28
PIR_01404.1	unavailable		Uncharacterized protein	0.65
PIR_01405.1	unavailable		Uncharacterized protein	0.68
PIR_01406.1	unavailable		Cellulose synthase catalytic subunit [UDP-forming]	0.22	2.4.1.12	0.52
PIR_01407.1	unavailable		Uncharacterized protein	0.65
PIR_01408.1	unavailable		Elongation factor Tu	0.4
PIR_01409.1	unavailable		Uncharacterized protein	1.35
PIR_01410.1	unavailable	null	null	manual
PIR_01411.1	unavailable		Uncharacterized protein	0.71
PIR_01412.1	unavailable		Uncharacterized protein	0.71
PIR_01413.1	unavailable		Uncharacterized protein	0.7
PIR_01414.1	unavailable		Uncharacterized protein	0.7
PIR_01415.1	unavailable		Putative ankyrin repeat protein RF_0381	0.5
PIR_01416.1	unavailable		Uncharacterized protein	0.74
PIR_01417.1	unavailable		2-succinylbenzoate--CoA ligase	0.16	6.2.1.-	0.19
PIR_01418.1	unavailable		Transmembrane and coiled-coil domain-containing protein 4	0.29
PIR_01419.1	unavailable		Transmembrane and coiled-coil domain-containing protein 4	0.29
PIR_01420.1	unavailable		Uncharacterized protein	0.54	4.6.1.1	0.1
PIR_01421.1	unavailable		Probable multidrug resistance protein NorM	0.14
PIR_01422.1	unavailable		Protein KTI12 homolog	0.48
PIR_01423.1	unavailable		Osteocalcin 2	0.55
PIR_01424.1	unavailable		LisH domain-containing protein C1711.05	0.55
PIR_01425.1	unavailable		Myosin-7	0.11	2.7.11.1	0.05
PIR_01426.1	unavailable		Uncharacterized protein	0.73
PIR_01427.1	unavailable	null	null	manual
PIR_01428.1	unavailable		Carbonic anhydrase	0.25	4.2.1.1	0.57
PIR_01429.1	unavailable		Transcription initiation factor TFIID subunit 12	0.37
PIR_01430.1	unavailable		Uncharacterized protein	0.8
PIR_01431.1	unavailable		Aprataxin	0.27	3.-.-.-	0.46
PIR_01432.1	unavailable		Ras-like GTP-binding protein YPT1	0.15
PIR_01433.1	unavailable		Regulator of chromosome condensation	0.12	6.3.2.-	0.19
PIR_01434.1	unavailable		Actin cytoskeleton-regulatory complex protein PAN1	0.25
PIR_01435.1	unavailable		Uncharacterized protein	1.03
PIR_01436.1	unavailable		Carbonic anhydrase	0.28	4.2.1.1	0.57
PIR_01437.1	unavailable		Carbonic anhydrase	0.25	4.2.1.1	0.57
PIR_01438.1	unavailable	null	null	manual
PIR_01439.1	unavailable		Ribosomal RNA large subunit methyltransferase E	0.36	2.1.1.166	0.36
PIR_01440.1	unavailable		Uncharacterized protein	0.76
PIR_01441.1	unavailable		Probable deoxyhypusine synthase	0.3	2.5.1.46	0.49
PIR_01442.1	unavailable		Coiled-coil domain-containing protein 108	0.56
PIR_01443.1	unavailable		Orotate phosphoribosyltransferase	0.5	2.4.2.10	0.5
PIR_01444.1	unavailable		Vesicle transport protein GOT1B	0.22
PIR_01445.1	unavailable		GTP cyclohydrolase-2	0.28	3.5.4.25	0.28
PIR_01446.1	unavailable		Putative uncharacterized protein	0.65
PIR_01447.1	unavailable		Adenylate kinase	0.55	2.7.4.3	0.57
PIR_01448.1	unavailable		Peroxiredoxin	0.2	1.11.1.15	0.53
PIR_01449.1	unavailable		Uncharacterized protein	0.71
PIR_01450.1	unavailable		Ragulator complex protein LAMTOR3	0.39
PIR_01451.1	unavailable		Xenotropic and polytropic retrovirus receptor 1 homolog	0.19
PIR_01452.1	unavailable		Inositol-1-monophosphatase	0.2	3.1.3.25	0.4
PIR_01453.1	unavailable		Guanine nucleotide-binding protein subunit beta-like protein	0.16	2.7.11.1	0.01
PIR_01454.1	unavailable		Ubiquitin-60S ribosomal protein L40	0.24
PIR_01455.1	unavailable		Uncharacterized protein	0.69
PIR_01456.1	unavailable		Uncharacterized protein	0.85
PIR_01457.1	unavailable		ATP synthase subunit d, mitochondrial	0.57
PIR_01458.1	unavailable		Respiratory supercomplex factor 1, mitochondrial	0.47
PIR_01459.1	unavailable		Syntaxin-5	0.32
PIR_01460.1	unavailable		Uncharacterized protein	0.67
PIR_01461.1	unavailable		Uncharacterized protein	0.67
PIR_01462.1	unavailable		Protein NLP3	0.55
PIR_01463.1	unavailable		Phosphoribosylaminoimidazole-succinocarboxamide synthase	0.54	6.3.2.6	0.57
PIR_01464.1	unavailable		Magnesium transporter NIPA2	0.16
PIR_01465.1	unavailable		Uncharacterized protein	0.68
PIR_01466.1	unavailable		Mitochondrial 2-oxodicarboxylate carrier	0.1
PIR_01467.1	unavailable		Uncharacterized protein	0.73
PIR_01468.1	unavailable		60S ribosomal protein L19	0.28
PIR_01469.1	unavailable		Uncharacterized protein	0.6
PIR_01470.1	unavailable		Uncharacterized protein	0.62
PIR_01471.1	unavailable		Phosphatidylinositol 3-kinase catalytic subunit type 3	0.14	2.7.1.137	0.28
PIR_01472.1	unavailable		Uncharacterized protein	1.01
PIR_01473.1	unavailable		Uncharacterized protein	0.7
PIR_01474.1	unavailable		ATP phosphoribosyltransferase	0.57	2.4.2.17	0.57
PIR_01475.1	unavailable		Rho-associated protein kinase 2	0.1	2.7.11.1	0.11
PIR_01476.1	unavailable		Uncharacterized protein	0.68
PIR_01477.1	unavailable		Putative DNA helicase ino80	0.07	2.1.1.-	0.07
PIR_01478.1	unavailable		Nuclear pore complex protein Nup98-Nup96	0.1	3.4.21.-	0.07
PIR_01479.1	unavailable		Nuclear pore complex protein Nup98-Nup96	0.3	3.4.21.-	0.1
PIR_01480.1	unavailable		Uncharacterized protein	0.7
PIR_01481.1	unavailable		Myosin-7	0.11	2.7.11.1	0.05
PIR_01482.1	unavailable		Platelet-activating factor acetylhydrolase IB subunit alpha	0.12	2.7.11.1	0.01
PIR_01483.1	unavailable		Eukaryotic translation initiation factor 2-alpha kinase 1	0.16	2.7.11.1	0.45
PIR_01484.1	unavailable		Uncharacterized protein	0.7
PIR_01485.1	unavailable		Retrovirus-related Pol polyprotein from type-1 retrotransposable element R2	0.15	2.7.7.49	0.17
PIR_01486.1	unavailable		Temptin	0.55
PIR_01487.1	unavailable		Temptin	0.55
PIR_01488.1	unavailable		Temptin	0.55
PIR_01489.1	unavailable		Uncharacterized protein	0.71
PIR_01490.1	unavailable		Uncharacterized protein	0.84
PIR_01491.1	unavailable		Calcium uptake protein 1, mitochondrial	0.36
PIR_01492.1	unavailable		Probable mannosyl-oligosaccharide alpha-1,2-mannosidase 1B	0.16	3.2.1.113	0.49
PIR_01493.1	unavailable		Uncharacterized protein	0.69
PIR_01494.1	unavailable		ATP-dependent zinc metalloprotease FtsH	0.39	3.4.24.-	0.57
PIR_01495.1	unavailable		30S ribosomal protein S5	0.41
PIR_01496.1	unavailable		Uncharacterized protein	0.69
PIR_01497.1	unavailable		Uncharacterized protein	0.82
PIR_01498.1	unavailable		Uncharacterized protein	0.76
PIR_01499.1	unavailable		Adenylate cyclase	0.57	4.6.1.1	0.57
PIR_01500.1	unavailable		Calcium-binding mitochondrial carrier protein SCaMC-1	0.14
PIR_01501.1	unavailable		Alkaline ceramidase 1	0.2	3.5.1.-	0.32
PIR_01502.1	unavailable		Potassium voltage-gated channel subfamily H member 2	0.11
PIR_01503.1	unavailable		Uncharacterized protein	0.62
PIR_01504.1	unavailable		Putative alpha-1,3-mannosyltransferase MNN1	0.55	2.4.1.-	0.55
PIR_01505.1	unavailable		Serine/threonine-protein kinase PLK4	0.19	2.7.11.1	0.38
PIR_01506.1	unavailable		Uncharacterized protein	0.79
PIR_01507.1	unavailable		Uncharacterized protein	0.66
PIR_01508.1	unavailable		Adenylyltransferase and sulfurtransferase MOCS3	0.18	2.7.7.80, 2.8.1.11	0.23
PIR_01509.1	unavailable		Serine/threonine-protein phosphatase 2A 65 kDa regulatory subunit A alpha isoform	0.22
PIR_01510.1	unavailable		Uncharacterized protein	0.58
PIR_01511.1	unavailable		Dimethylaniline monooxygenase [N-oxide-forming] 2	0.14	1.14.13.8	0.26
PIR_01512.1	unavailable		Zinc finger Ran-binding domain-containing protein 2	0.1	2.7.11.22, 2.7.11.23	0.09
PIR_01513.1	unavailable		Uncharacterized protein	0.84
PIR_01514.1	unavailable		Uncharacterized protein	0.69
PIR_01515.1	unavailable		Uncharacterized protein	0.74
PIR_01516.1	unavailable		D-arabinono-1,4-lactone oxidase	0.25	1.1.3.37	0.28
PIR_01517.1	unavailable		Uncharacterized AIM2 family protein C30D10.14	0.55
PIR_01518.1	unavailable		Mannosyl phosphorylinositol ceramide synthase SUR1	0.15	2.4.-.-	0.47
PIR_01519.1	unavailable		Probable E3 ubiquitin-protein ligase hulA	0.11	6.3.2.-	0.56
PIR_01520.1	unavailable		NAD/NADP-dependent betaine aldehyde dehydrogenase	0.17	1.2.1.8	0.26
PIR_01521.1	unavailable		Spindle pole body component 110	0.25
PIR_01522.1	unavailable		Uncharacterized protein	0.76
PIR_01523.1	unavailable	null	null	manual
PIR_01524.1	unavailable		Uncharacterized protein	0.69
PIR_01525.1	unavailable		Uncharacterized protein	0.73
PIR_01526.1	unavailable		40S ribosomal protein S1	0.33
PIR_01527.1	unavailable		Uncharacterized protein	1
PIR_01528.1	unavailable		Uncharacterized protein	0.57
PIR_01529.1	unavailable		Uncharacterized protein	0.69
PIR_01530.1	unavailable		Uncharacterized protein	0.74
PIR_01531.1	unavailable		Uncharacterized protein	0.6
PIR_01532.1	unavailable	null	null	manual
PIR_01533.1	unavailable		Phosphatidylinositol:ceramide inositolphosphotransferase	0.26	2.7.8.-	0.57
PIR_01534.1	unavailable	null	null	manual
PIR_01535.1	unavailable		Uncharacterized protein	0.8
PIR_01536.1	unavailable		TIMELESS-interacting protein	0.55
PIR_01537.1	unavailable		Uncharacterized protein	0.86
PIR_01538.1	unavailable		Uncharacterized protein	1.07
PIR_01539.1	unavailable		Heat shock factor protein 1	0.15
PIR_01540.1	unavailable		Uncharacterized protein	0.71
PIR_01541.1	unavailable		Uncharacterized protein	0.7
PIR_01542.1	unavailable		Uncharacterized protein	0.72
PIR_01543.1	unavailable		Uncharacterized protein	0.65
PIR_01544.1	unavailable		Serine/threonine-protein kinase PKZ1	0.19	2.7.11.1	0.35
PIR_01545.1	unavailable		Cytochrome c oxidase copper chaperone	0.43
PIR_01546.1	unavailable		Uncharacterized protein	0.67
PIR_01547.1	unavailable		UPF0301 protein YqgE	0.06
PIR_01548.1	unavailable		Uncharacterized membrane protein C365.16	0.55
PIR_01549.1	unavailable		Protein FAM173B	0.3	2.1.1.-	0.25
PIR_01550.1	unavailable		Uncharacterized protein	0.7
PIR_01551.1	unavailable		DNA mismatch repair protein MutS	0.46
PIR_01552.1	unavailable		Elongation factor 2	0.57	3.6.5.-	0.07
PIR_01553.1	unavailable		WD repeat-containing protein 81	0.11
PIR_01554.1	unavailable		Uncharacterized protein	0.7
PIR_01555.1	unavailable	null	null	manual
PIR_01556.1	unavailable		Uncharacterized protein	0.7
PIR_01557.1	unavailable		Uncharacterized protein	0.71
PIR_01558.1	unavailable		Lysine-specific histone demethylase 1B	0.17	1.-.-.-	0.52
PIR_01559.1	unavailable		Pumilio homolog 1	0.16
PIR_01560.1	unavailable		Uncharacterized protein	0.62
PIR_01561.1	unavailable		ATP-dependent RNA helicase DBP4	0.17	3.6.4.13	0.42
PIR_01562.1	unavailable		Uncharacterized protein	0.66
PIR_01563.1	unavailable		Ras-related protein Rab-11A	0.12
PIR_01564.1	unavailable		Putative gluconeogenesis factor	0.36	3.1.3.-	0.08
PIR_01565.1	unavailable		Serine-rich adhesin for platelets	0.12
PIR_01566.1	unavailable		Uncharacterized protein	0.65
PIR_01567.1	unavailable		Ubiquitin-conjugating enzyme E2 2	0.16	2.3.2.23	0.47
PIR_01568.1	unavailable		Syntaxin-7	0.22
PIR_01569.1	unavailable		Uncharacterized protein	0.7
PIR_01570.1	unavailable		Tubulin beta chain	0.39
PIR_01571.1	unavailable	null	null	manual
PIR_01572.1	unavailable	null	null	manual
PIR_01573.1	unavailable		Uncharacterized protein	0.78
PIR_01574.1	unavailable		Uncharacterized protein	0.69
PIR_01575.1	unavailable		Uncharacterized protein	0.71
PIR_01576.1	unavailable		U6 snRNA-associated Sm-like protein LSm3	0.32
PIR_01577.1	unavailable		Cellular nucleic acid-binding protein	0.1	2.7.11.1	0.12
PIR_01578.1	unavailable		Short transient receptor potential channel 4-associated protein	0.56
PIR_01579.1	unavailable		mRNA export factor	0.24
PIR_01580.1	unavailable		Endochitinase A	0.09	3.2.1.14	0.1
PIR_01581.1	unavailable		F-box/LRR-repeat protein 20	0.57
PIR_01582.1	unavailable		Regulator of chromosome condensation	0.12	6.3.2.-	0.19
PIR_01583.1	unavailable		Tubby protein homolog 1	0.56
PIR_01584.1	unavailable		DNA-directed RNA polymerase II subunit RPB1	0.11	2.7.7.6	0.12
PIR_01585.1	unavailable		Uncharacterized protein	0.73
PIR_01586.1	unavailable		Myosin-4	0.1	2.7.11.1	0.05
PIR_01587.1	unavailable		COP9 signalosome complex subunit 4	0.57
PIR_01588.1	unavailable		Alpha-1,2-mannosyltransferase ALG9	0.26	2.4.1.261, 2.4.1.259	0.38
PIR_01589.1	unavailable		Guanylate cyclase soluble subunit beta-1	0.1	4.6.1.2	0.46
PIR_01590.1	unavailable		Uncharacterized protein	0.71	2.7.11.1	0.11
PIR_01591.1	unavailable		Uncharacterized protein	0.84
PIR_01592.1	unavailable		Retinal dehydrogenase 1	0.12	1.2.1.8	0.25
PIR_01593.1	unavailable		Uncharacterized protein	0.61
PIR_01594.1	unavailable		Kinesin heavy chain	0.11
PIR_01595.1	unavailable		NADPH:adrenodoxin oxidoreductase, mitochondrial	0.27	1.18.1.6	0.35
PIR_01596.1	unavailable		Myosin-7	0.11
PIR_01597.1	unavailable		Uncharacterized protein	0.61
PIR_01598.1	unavailable		Uncharacterized protein	0.68
PIR_01599.1	unavailable		Uncharacterized protein C1orf228	0.3
PIR_01600.1	unavailable		Nucleolar protein 58	0.55
PIR_01601.1	unavailable		Uncharacterized protein	0.69
PIR_01602.1	unavailable		Trichohyalin	0.45
PIR_01603.1	unavailable		Myosin-7	0.12
PIR_01604.1	unavailable		Conserved oligomeric Golgi complex subunit 5	0.57
PIR_01605.1	unavailable		Uncharacterized protein	0.86
PIR_01606.1	unavailable		Zinc import ATP-binding protein ZnuC	0.13	3.6.3.-	0.2
PIR_01607.1	unavailable		Annexin A1	0.13
PIR_01608.1	unavailable		Coiled-coil alpha-helical rod protein 1	0.23
PIR_01609.1	unavailable		Uncharacterized protein	0.8	2.7.10.2	0.07
PIR_01610.1	unavailable		Myosin-7	0.11	2.7.11.1	0.05
PIR_01611.1	unavailable		Uncharacterized protein TP_0851	0.5
PIR_01612.1	unavailable		Pleckstrin homology domain-containing protein 1	0.3
PIR_01613.1	unavailable		Sphingosine kinase 2	0.17	2.7.1.91	0.4
PIR_01614.1	unavailable		Dual specificity tyrosine-phosphorylation-regulated kinase 1A	0.1	2.7.12.1	0.29
PIR_01615.1	unavailable		Golgi SNAP receptor complex member 2	0.32
PIR_01616.1	unavailable		Serine-rich adhesin for platelets	0.09	2.7.11.1	0.11
PIR_01617.1	unavailable		Leucine zipper transcription factor-like protein 1	0.57
PIR_01618.1	unavailable		Phosphatidylinositol 5-phosphate 4-kinase type-2 alpha	0.15	2.7.1.68	0.38
PIR_01619.1	unavailable		Cytosolic Fe-S cluster assembly factor NAR1	0.22	1.12.7.2	0.02
PIR_01620.1	unavailable		Protoheme IX farnesyltransferase	0.4	2.5.1.-	0.57
PIR_01621.1	unavailable		Kinesin-like protein unc-104	0.1
PIR_01622.1	unavailable		Uncharacterized protein	0.69
PIR_01623.1	unavailable		Protein transport protein SEC24	0.17
PIR_01624.1	unavailable		Lysosomal Pro-X carboxypeptidase	0.21	3.4.-.-	0.32
PIR_01625.1	unavailable		Uncharacterized protein	0.68
PIR_01626.1	unavailable		Uncharacterized protein	0.71
PIR_01627.1	unavailable	null	null	manual
PIR_01628.1	unavailable		Rab9 effector protein with kelch motifs	0.14	2.7.11.1	0.08
PIR_01629.1	unavailable		Anoctamin-4	0.13
PIR_01630.1	unavailable		Serine-rich adhesin for platelets	0.1	3.2.1.17	0.06
PIR_01631.1	unavailable		Uncharacterized protein	0.67
PIR_01632.1	unavailable		Leucine-rich repeat-containing protein 18	0.15	2.7.11.1	0.07
PIR_01633.1	unavailable		Leucine-rich repeat protein soc-2 homolog	0.14	2.7.11.1	0.1
PIR_01634.1	unavailable		Probable E3 ubiquitin-protein ligase makorin-2	0.24	6.3.2.-	0.55
PIR_01635.1	unavailable		Phospholipid phosphatase 5	0.19	3.1.3.4	0.38
PIR_01636.1	unavailable		Glucose-repressible alcohol dehydrogenase transcriptional effector	0.3	3.1.13.4	0.51
PIR_01637.1	unavailable		Manganese-dependent ADP-ribose/CDP-alcohol diphosphatase	0.57	3.6.1.53, 3.6.1.16, 3.6.1.13	0.57
PIR_01638.1	unavailable		Uncharacterized protein	0.7
PIR_01639.1	unavailable		NADPH dehydrogenase	0.21	1.6.99.1	0.31
PIR_01640.1	unavailable		Putative E3 ubiquitin-protein ligase UBR7	0.31	6.3.2.-	0.45
PIR_01641.1	unavailable		Uncharacterized protein YqkD	0.5
PIR_01642.1	unavailable		Uncharacterized protein	0.65
PIR_01643.1	unavailable		Mucin-1	0.09	3.2.1.14	0.1
PIR_01644.1	unavailable		Proteoglycan 4	0.17
PIR_01645.1	unavailable		Lysine-rich arabinogalactan protein 19	0.15	3.4.22.-	0.15
PIR_01646.1	unavailable	null	null	manual
PIR_01647.1	unavailable		Glucose-6-phosphate exchanger SLC37A2	0.24
PIR_01648.1	unavailable		BCL-6 corepressor-like protein 1	0.07	2.7.11.1	0.1
PIR_01649.1	unavailable		Nucleolin	0.19
PIR_01650.1	unavailable		Conserved oligomeric Golgi complex subunit 4	0.55
PIR_01651.1	unavailable		Adenylate kinase	0.39	2.7.4.3	0.4
PIR_01652.1	unavailable		V-type proton ATPase subunit H	0.4
PIR_01653.1	unavailable		Mucin-1	0.09	2.7.11.1	0.12
PIR_01654.1	unavailable	null	null	manual
PIR_01655.1	unavailable		Uncharacterized protein	0.8
PIR_01656.1	unavailable		Uncharacterized protein	0.73
PIR_01657.1	unavailable		Serine/threonine-protein kinase SIK1	0.09	2.7.11.1	0.52
PIR_01658.1	unavailable		Serine-rich adhesin for platelets	0.25
PIR_01659.1	unavailable	null	null	manual
PIR_01660.1	unavailable		NADP-specific glutamate dehydrogenase	0.23	1.4.1.4	0.26
PIR_01661.1	unavailable		Uncharacterized protein	0.64
PIR_01662.1	unavailable		Mucin-7	0.11	2.7.11.1	0.11
PIR_01663.1	unavailable		Ubiquinone/menaquinone biosynthesis C-methyltransferase UbiE	0.43	2.1.1.201, 2.1.1.163	0.43
PIR_01664.1	unavailable		Stress-induced-phosphoprotein 1	0.12	2.4.1.-	0.12
PIR_01665.1	unavailable		DDB1- and CUL4-associated factor homolog 1	0.26	2.7.11.1	0.26
PIR_01666.1	unavailable		Histidine protein methyltransferase 1 homolog	0.49	2.1.1.-	0.49
PIR_01667.1	unavailable		Uncharacterized protein	0.67
PIR_01668.1	unavailable		Uncharacterized protein	0.54
PIR_01669.1	unavailable		Ubiquitin carboxyl-terminal hydrolase 4	0.13	3.4.19.12	0.57
PIR_01670.1	unavailable		Uncharacterized protein	0.66
PIR_01671.1	unavailable		Lectin L6	0.55
PIR_01672.1	unavailable	null	null	manual
PIR_01673.1	unavailable		Ornithine decarboxylase	0.26	4.1.1.17	0.3
PIR_01674.1	unavailable		Ornithine decarboxylase	0.28	4.1.1.17	0.32
PIR_01675.1	unavailable		Uncharacterized protein	0.37
PIR_01676.1	unavailable		Uncharacterized protein	0.71
PIR_01677.1	unavailable		Alpha-1,2-mannosyltransferase MNN2	0.3	2.4.1.-	0.56
PIR_01678.1	unavailable		Uncharacterized protein	1.05
PIR_01679.1	unavailable		Protein phosphatase 1A	0.1	3.1.3.16	0.56
PIR_01680.1	unavailable		Alpha-1,2-mannosyltransferase MNN2	0.3	2.4.1.-	0.56
PIR_01681.1	unavailable		Pleckstrin homology domain-containing family F member 1	0.24
PIR_01682.1	unavailable		Acetyl-coenzyme A transporter 1	0.32
PIR_01683.1	unavailable		SCF ubiquitin ligase complex protein SKP1a	0.11
PIR_01684.1	unavailable		Uncharacterized protein YkwD	0.5
PIR_01685.1	unavailable		Gamete and mating-type specific protein A	0.3	3.4.22.-	0.3
PIR_01686.1	unavailable		Kallikrein-8	0.09	3.4.21.-	0.25
PIR_01687.1	unavailable	null	null	manual
PIR_01688.1	unavailable		Serine-rich adhesin for platelets	0.11	3.1.3.16	0.06
PIR_01689.1	unavailable		Uncharacterized protein	0.65
PIR_01690.1	unavailable		Lysophospholipid acyltransferase 5	0.19	2.3.1.-	0.19
PIR_01691.1	unavailable		Lysophospholipid acyltransferase 7	0.22	2.3.1.-	0.16
PIR_01692.1	unavailable		Septum formation protein Maf	0.11	2.1.1.-	0.05
PIR_01693.1	unavailable		Dynein heavy chain, cytoplasmic	0.17
PIR_01694.1	unavailable		Uncharacterized protein	0.69
PIR_01695.1	unavailable		Cytochrome b-245 heavy chain	0.18	1.-.-.-	0.24
PIR_01696.1	unavailable		Myosin-7	0.12
PIR_01697.1	unavailable		Uncharacterized protein	0.69
PIR_01698.1	unavailable		Peptidyl-prolyl cis-trans isomerase NIMA-interacting 1	0.25	5.2.1.8	0.57
PIR_01699.1	unavailable		Probable protein kinase UbiB	0.32	2.7.-.-	0.45
PIR_01700.1	unavailable		Uncharacterized protein	0.67
PIR_01701.1	unavailable		Diacylglycerol O-acyltransferase 2	0.21	2.3.1.22	0.23
PIR_01702.1	unavailable		Exonuclease mut-7 homolog	0.56	3.1.-.-	0.56
PIR_01703.1	unavailable		Uncharacterized protein	0.97
PIR_01704.1	unavailable		Uncharacterized protein	0.71
PIR_01705.1	unavailable		Retrotransposon-like protein 1	0.55
PIR_01706.1	unavailable		Elongation factor 1-alpha	0.46
PIR_01707.1	unavailable		Replication factor C small subunit	0.2
PIR_01708.1	unavailable		WD repeat-containing protein WRAP73	0.56
PIR_01709.1	unavailable		Zinc finger CCHC-type and RNA-binding motif-containing protein 1	0.5
PIR_01710.1	unavailable		Uncharacterized protein	0.75
PIR_01711.1	unavailable		Serine/threonine-protein phosphatase 2A regulatory subunit B'' subunit gamma	0.29
PIR_01712.1	unavailable		Uncharacterized protein	0.7
PIR_01713.1	unavailable		Probable E3 ubiquitin-protein ligase hulA	0.11	6.3.2.-	0.57
PIR_01714.1	unavailable		Hepatocyte growth factor-regulated tyrosine kinase substrate	0.25
PIR_01715.1	unavailable		Late embryogenesis abundant protein, group 3	0.23
PIR_01716.1	unavailable		Threonine dehydratase	0.42	4.3.1.19	0.79
PIR_01717.1	unavailable		Vacuolar-sorting receptor 1	0.19
PIR_01718.1	unavailable		Exocyst complex component 2	0.57
PIR_01719.1	unavailable		cGMP-specific 3',5'-cyclic phosphodiesterase	0.17	3.1.4.53	0.24
PIR_01720.1	unavailable		Phosphoserine phosphatase	0.51	3.1.3.3	0.57
PIR_01721.1	unavailable		Ribosome production factor 2 homolog	0.52
PIR_01722.1	unavailable		Eukaryotic translation initiation factor 4H	0.15
PIR_01723.1	unavailable		Proteasome subunit alpha	0.17	3.4.25.1	0.57
PIR_01724.1	unavailable		Vesicle-associated membrane protein 7	0.17
PIR_01725.1	unavailable		Uncharacterized protein	0.74
PIR_01726.1	unavailable		Presenilin-1	0.27	3.4.23.-	0.5
PIR_01727.1	unavailable		RCC1 and BTB domain-containing protein 2	0.47
PIR_01728.1	unavailable		Probable allantoicase	0.45	3.5.3.4	0.57
PIR_01729.1	unavailable		Pre-mRNA-processing factor 17	0.32
PIR_01730.1	unavailable		Pre-mRNA-splicing factor CLF1	0.24
PIR_01731.1	unavailable		40S ribosomal protein S12	0.48
PIR_01732.1	unavailable		Mitogen-activated protein kinase HOG1	0.12	2.7.12.1	0.29
PIR_01733.1	unavailable		Respiratory supercomplex factor 1, mitochondrial	0.55
PIR_01734.1	unavailable		Uncharacterized protein	0.71
PIR_01735.1	unavailable		Interferon-induced GTP-binding protein Mx1	0.16	3.6.5.5	0.24
PIR_01736.1	unavailable		Counting factor 60	0.3	3.1.3.2	0.3
PIR_01737.1	unavailable		Uncharacterized protein	0.61
PIR_01738.1	unavailable		Adenosine deaminase	0.43	3.5.4.4	0.44
PIR_01739.1	unavailable		Uncharacterized protein	0.74
PIR_01740.1	unavailable		MAP kinase-interacting serine/threonine-protein kinase 2	0.1	2.7.11.1	0.49
PIR_01741.1	unavailable		Uncharacterized protein	0.74
PIR_01742.1	unavailable		Uncharacterized protein	0.69
PIR_01743.1	unavailable		Uncharacterized protein	0.71
PIR_01744.1	unavailable		tRNA (adenine(37)-N6)-methyltransferase	0.37	2.1.1.-	0.47
PIR_01745.1	unavailable		Location of vulva defective 1	0.55
PIR_01746.1	unavailable		Histidinol-phosphate aminotransferase	0.55	2.6.1.9	0.57
PIR_01747.1	unavailable		Uncharacterized protein	0.81
PIR_01748.1	unavailable		Uncharacterized protein	0.59
PIR_01749.1	unavailable		Formin-like protein 3	0.1
PIR_01750.1	unavailable		NAD/NADP-dependent betaine aldehyde dehydrogenase	0.17	1.2.1.8	0.31
PIR_01751.1	unavailable		Flap endonuclease 1	0.63	3.1.-.-	0.67
PIR_01752.1	unavailable		Growth hormone-regulated TBC protein 1	0.11
PIR_01753.1	unavailable		Uncharacterized protein	0.79
PIR_01754.1	unavailable		Tobamovirus multiplication protein 1	0.26
PIR_01755.1	unavailable		Uncharacterized protein	0.69
PIR_01756.1	unavailable		F-box/LRR-repeat protein 15	0.15
PIR_01757.1	unavailable		Uncharacterized protein	0.72
PIR_01758.1	unavailable		Peptidyl-prolyl cis-trans isomerase FKBP5	0.23	5.2.1.8	0.48
PIR_01759.1	unavailable		Polypyrimidine tract-binding protein 1	0.2
PIR_01760.1	unavailable		Chromatin assembly factor 1 subunit A	0.32	2.7.11.1	0.1
PIR_01761.1	unavailable		Elicitin-like protein 1	0.33
PIR_01762.1	unavailable		Glycine amidinotransferase, mitochondrial	0.44	2.1.4.1	0.44
PIR_01763.1	unavailable		Putative DNA helicase INO80	0.27	3.6.4.12	0.3
PIR_01764.1	unavailable		L-threonine 3-dehydrogenase, mitochondrial	0.16	1.1.1.103	0.16
PIR_01765.1	unavailable		Actin	0.32
PIR_01766.1	unavailable		Cathepsin D	0.13	3.4.23.-	0.18
PIR_01767.1	unavailable		Probable E3 ubiquitin-protein ligase hulA	0.11	6.3.2.-	0.57
PIR_01768.1	unavailable		Uncharacterized protein	0.65
PIR_01769.1	unavailable		Mediator of RNA polymerase II transcription subunit 15	0.1	2.7.11.1	0.1
PIR_01770.1	unavailable	null	null	manual
PIR_01771.1	unavailable		Cathepsin D	0.13	3.4.23.-	0.19
PIR_01772.1	unavailable		Uncharacterized protein	0.73
PIR_01773.1	unavailable		Uncharacterized protein	0.8
PIR_01774.1	unavailable		Uncharacterized protein	0.7
PIR_01775.1	unavailable		Uncharacterized protein	0.72
PIR_01776.1	unavailable		Ubiquitin-like modifier-activating enzyme ATG7	0.45
PIR_01777.1	unavailable		BolA-like protein 2	0.26
PIR_01778.1	unavailable		Vacuolar protein sorting-associated protein 35	0.4
PIR_01779.1	unavailable		Uncharacterized protein	0.63
PIR_01780.1	unavailable		Guanylate-binding protein 1	0.27	3.6.5.-	0.47
PIR_01781.1	unavailable		Calcium uniporter protein, mitochondrial	0.4
PIR_01782.1	unavailable		Cathepsin K	0.12	3.4.22.-	0.28
PIR_01783.1	unavailable		CAAX prenyl protease 1 homolog	0.4	3.4.24.84	0.52
PIR_01784.1	unavailable		Poly [ADP-ribose] polymerase 1	0.28	2.4.2.30	0.57
PIR_01785.1	unavailable		Aspartokinase	0.26	2.7.2.4	0.43
PIR_01786.1	unavailable		Uncharacterized protein	0.66
PIR_01787.1	unavailable	null	null	manual
PIR_01788.1	unavailable		Uncharacterized protein	0.71
PIR_01789.1	unavailable		Uncharacterized protein	0.72
PIR_01790.1	unavailable	null	null	manual
PIR_01791.1	unavailable		Vacuolar protein sorting-associated protein 13A	0.17
PIR_01792.1	unavailable		Uncharacterized protein	0.66
PIR_01793.1	unavailable		Sn1-specific diacylglycerol lipase alpha	0.32	3.1.1.-	0.57
PIR_01794.1	unavailable		Ras-like GTP-binding protein YPT1	0.15
PIR_01795.1	unavailable		Uncharacterized protein	0.65
PIR_01796.1	unavailable		Uncharacterized protein	0.8
PIR_01797.1	unavailable		Uncharacterized protein	0.69
PIR_01798.1	unavailable		Uncharacterized protein	0.67
PIR_01799.1	unavailable		Uncharacterized protein	0.62
PIR_01800.1	unavailable		4-hydroxyphenylpyruvate dioxygenase	0.46	1.13.11.27	0.49
PIR_01801.1	unavailable		Uncharacterized protein	0.68
PIR_01802.1	unavailable		Uncharacterized protein	0.68
PIR_01803.1	unavailable		Uncharacterized protein	0.71
PIR_01804.1	unavailable		Solute carrier family 12 member 9	0.13
PIR_01805.1	unavailable		Calcium/calmodulin-dependent protein kinase type II subunit delta	0.1	2.7.11.1	0.34
PIR_01806.1	unavailable		Histone H3.v1	0.17	3.6.4.-	0.45
PIR_01807.1	unavailable		DNA replication ATP-dependent helicase/nuclease DNA2	0.12	3.6.4.-	0.26
PIR_01808.1	unavailable		Uncharacterized protein	0.7
PIR_01809.1	unavailable		Uncharacterized protein	0.73
PIR_01810.1	unavailable		AP-2 complex subunit sigma	0.22
PIR_01811.1	unavailable		Zinc finger BED domain-containing protein DAYSLEEPER	0.55
PIR_01812.1	unavailable		3-ketoacyl-CoA thiolase	0.23	2.3.1.16	0.36
PIR_01813.1	unavailable		U1 small nuclear ribonucleoprotein 70 kDa	0.11	5.2.1.8	0.11
PIR_01814.1	unavailable		UDP-glucose:glycoprotein glucosyltransferase	0.24	2.4.1.-	0.52
PIR_01815.1	unavailable		tRNA (adenine(37)-N6)-methyltransferase	0.4	2.1.1.-	0.52
PIR_01816.1	unavailable	null	null	manual
PIR_01817.1	unavailable		Histidine--tRNA ligase	0.5	6.1.1.21	0.5
PIR_01818.1	unavailable		Uncharacterized protein	1.39
PIR_01819.1	unavailable		Putative mediator of RNA polymerase II transcription subunit 26	0.55
PIR_01820.1	unavailable		Uncharacterized protein	0.7
PIR_01821.1	unavailable		WD repeat-containing protein 6	0.57
PIR_01822.1	unavailable		Autophagy-related protein 8	0.34
PIR_01823.1	unavailable		Ras-like GTP-binding protein YPT1	0.15
PIR_01824.1	unavailable		Protein transport protein SEC13	0.24	2.7.11.1	0.01
PIR_01825.1	unavailable		Replication factor C small subunit	0.2
PIR_01826.1	unavailable		Dual oxidase 1	0.12	1.11.1.-, 1.6.3.-	0.23
PIR_01827.1	unavailable		Glutaminyl-peptide cyclotransferase	0.55	2.3.2.5	0.55
PIR_01828.1	unavailable		Myosin-7	0.11	2.7.11.1	0.09
PIR_01829.1	unavailable		Counting factor 60	0.55
PIR_01830.1	unavailable		Uncharacterized protein C7orf50 homolog	0.55
PIR_01831.1	unavailable		Uncharacterized protein	0.73
PIR_01832.1	unavailable		Protein ERGIC-53	0.24
PIR_01833.1	unavailable		Uncharacterized protein	0.83
PIR_01834.1	unavailable		ATP-dependent RNA helicase DBP7	0.17	3.6.4.13	0.57
PIR_01835.1	unavailable		Uncharacterized protein	0.7
PIR_01836.1	unavailable		Uncharacterized protein	0.66
PIR_01837.1	unavailable		Uncharacterized protein	0.54
PIR_01838.1	unavailable		Uncharacterized protein	1.21
PIR_01839.1	unavailable		Uncharacterized protein	0.71
PIR_01840.1	unavailable		Uncharacterized protein	0.7
PIR_01841.1	unavailable		Echinoderm microtubule-associated protein-like 4	0.14
PIR_01842.1	unavailable		Protein translation factor SUI1 homolog	0.28
PIR_01843.1	unavailable		54S ribosomal protein L51, mitochondrial	0.57
PIR_01844.1	unavailable		Uncharacterized protein	0.64
PIR_01845.1	unavailable		Serine/threonine-protein kinase TEL1	0.15	2.7.11.1	0.55
PIR_01846.1	unavailable		Uncharacterized protein	0.72
PIR_01847.1	unavailable		Methyltransferase-like protein 22	0.56	2.1.1.-	0.56
PIR_01848.1	unavailable		Fatty acid oxidation complex subunit alpha	0.21	5.1.2.3, 4.2.1.17, 1.1.1.35	0.17
PIR_01849.1	unavailable		Ribosomal protein L15	0.77
PIR_01850.1	unavailable		Myosin-11	0.1	2.7.11.1	0.09
PIR_01851.1	unavailable		Jerky protein homolog-like	0.17
PIR_01852.1	unavailable		DNA gyrase subunit B	0.27	5.99.1.3	0.57
PIR_01853.1	unavailable		Ubiquitin-conjugating enzyme E2 variant 2	0.26
PIR_01854.1	unavailable		Uncharacterized protein	0.7
PIR_01855.1	unavailable		Probable nicotinate-nucleotide adenylyltransferase	0.5	2.7.7.18	0.5
PIR_01856.1	unavailable		D-aminoacyl-tRNA deacylase	0.45	3.1.1.96	0.45
PIR_01857.1	unavailable		Long-chain-fatty-acid--CoA ligase 1	0.1	6.2.1.3	0.35
PIR_01858.1	unavailable		NADH dehydrogenase [ubiquinone] 1 beta subcomplex subunit 2	0.55
PIR_01859.1	unavailable		Proteasome-activating nucleotidase	0.14	3.6.4.6	0.12
PIR_01860.1	unavailable		Peptidyl-prolyl cis-trans isomerase A	0.18	5.2.1.8	0.57
PIR_01861.1	unavailable		Uncharacterized protein	0.8
PIR_01862.1	unavailable		SWI/SNF-related matrix-associated actin-dependent regulator of chromatin subfamily B member 1	0.42
PIR_01863.1	unavailable		Frataxin, mitochondrial	0.4	1.16.3.1	0.53
PIR_01864.1	unavailable		Uncharacterized protein	0.66
PIR_01865.1	unavailable		Uncharacterized protein	0.68
PIR_01866.1	unavailable		Myosin-4	0.1
PIR_01867.1	unavailable		Forkhead box protein P2	0.14	2.7.11.1	0.11
PIR_01868.1	unavailable		Carboxypeptidase Y homolog A	0.2	3.4.16.-	0.33
PIR_01869.1	unavailable		Uncharacterized protein	0.7
PIR_01870.1	unavailable		Endochitinase A	0.08	2.7.11.1	0.1
PIR_01871.1	unavailable		Probable E3 ubiquitin-protein ligase hulA	0.11	6.3.2.-	0.57
PIR_01872.1	unavailable		Uncharacterized protein	0.53	3.1.2.15	0.05
PIR_01873.1	unavailable		Thymidine kinase	0.53	2.7.1.21	0.57
PIR_01874.1	unavailable		Suppressor protein SRP40	0.22
PIR_01875.1	unavailable		Uncharacterized protein	0.68
PIR_01876.1	unavailable		Uncharacterized protein	0.93
PIR_01877.1	unavailable		Uncharacterized protein	0.88
PIR_01878.1	unavailable		Uncharacterized protein	0.73
PIR_01879.1	unavailable		Uncharacterized protein	0.97
PIR_01880.1	unavailable		Uncharacterized protein	0.79
PIR_01881.1	unavailable		DNA damage-binding protein 1	0.25
PIR_01882.1	unavailable		Vam6/Vps39-like protein	0.26
PIR_01883.1	unavailable		Uncharacterized protein	0.67
PIR_01884.1	unavailable		Nucleolar protein 10	0.09	3.2.1.-	0.07
PIR_01885.1	unavailable		ATP-dependent RNA helicase DDX1	0.45	3.6.4.13	0.57
PIR_01886.1	unavailable		Annexin A7	0.1	3.4.22.-	0.07
PIR_01887.1	unavailable		cAMP-dependent protein kinase catalytic subunit alpha	0.11	2.7.11.1	0.32
PIR_01888.1	unavailable		rRNA-processing protein UTP23 homolog	0.37
PIR_01889.1	unavailable		Cathepsin L1	0.09	3.4.22.-	0.37
PIR_01890.1	unavailable		Uncharacterized protein	1.05
PIR_01891.1	unavailable		Cystine/glutamate transporter	0.21
PIR_01892.1	unavailable		Pre-mRNA-processing factor 39	0.34
PIR_01893.1	unavailable		Angiomotin	0.3
PIR_01894.1	unavailable		V-type proton ATPase subunit F	0.47
PIR_01895.1	unavailable		Probable phospholipid-transporting ATPase IIB	0.11	3.6.3.1	0.54
PIR_01896.1	unavailable		ADP-ribosylation factor 1	0.18	6.3.2.-	0.09
PIR_01897.1	unavailable		Polypyrimidine tract-binding protein 1	0.2
PIR_01898.1	unavailable		Uncharacterized protein	0.97
PIR_01899.1	unavailable		Uncharacterized protein	0.77
PIR_01900.1	unavailable	null	null	manual
PIR_01901.1	unavailable		Putative uncharacterized protein	0.33
PIR_01902.1	unavailable		Uncharacterized protein	0.65
PIR_01903.1	unavailable		Transmembrane protein	0.29
PIR_01904.1	unavailable		Cullin-3	0.16
PIR_01905.1	unavailable		WD repeat-containing protein 46	0.37
PIR_01906.1	unavailable		Type II inositol 3,4-bisphosphate 4-phosphatase	0.2	3.1.3.66	0.28
PIR_01907.1	unavailable		Brefeldin A-inhibited guanine nucleotide-exchange protein 1	0.12
PIR_01908.1	unavailable		Probable E3 ubiquitin ligase complex SCF subunit sconB	0.29
PIR_01909.1	unavailable		Uncharacterized protein	0.67
PIR_01910.1	unavailable		Uncharacterized protein	1.2
PIR_01911.1	unavailable		WAS/WASL-interacting protein family member 2	0.22
PIR_01912.1	unavailable		Uncharacterized protein	0.66
PIR_01913.1	unavailable		Uncharacterized protein	0.67
PIR_01914.1	unavailable		Dual specificity protein phosphatase CDC14A	0.15	3.1.3.16, 3.1.3.48	0.34
PIR_01915.1	unavailable		Aromatic peroxygenase	0.3	1.11.1.-	0.3
PIR_01916.1	unavailable		Uncharacterized protein	0.69
PIR_01917.1	unavailable		Transcriptional activator Myb	0.19
PIR_01918.1	unavailable		Meiosis expressed gene 1 protein homolog	0.57
PIR_01919.1	unavailable		Peptidyl-prolyl cis-trans isomerase FKBP5	0.21	5.2.1.8	0.46
PIR_01920.1	unavailable		Heme oxygenase 1	0.29	1.14.14.18	0.57
PIR_01921.1	unavailable		TBC1 domain family member 12	0.12
PIR_01922.1	unavailable		Adenylate cyclase, terminal-differentiation specific	0.13	2.1.1.43	0.13
PIR_01923.1	unavailable		Germinal-center associated nuclear protein	0.23	2.3.1.-	0.13
PIR_01924.1	unavailable		Serrate RNA effector molecule	0.55
PIR_01925.1	unavailable		Uncharacterized protein	0.89
PIR_01926.1	unavailable		Uncharacterized protein	0.55	3.1.4.-	0.23
PIR_01927.1	unavailable		Parafibromin	0.32
PIR_01928.1	unavailable		Peptidyl-prolyl cis-trans isomerase-like 1	0.13	5.2.1.8	0.5
PIR_01929.1	unavailable		Uncharacterized protein	0.85
PIR_01930.1	unavailable		Syntaxin-18	0.57
PIR_01931.1	unavailable		Uncharacterized protein	0.64
PIR_01932.1	unavailable		Uncharacterized protein	0.8
PIR_01933.1	unavailable		Amidophosphoribosyltransferase	0.33	2.4.2.14	0.37
PIR_01934.1	unavailable		Exportin-2	0.35
PIR_01935.1	unavailable		Cortactin-binding protein 2	0.13	2.7.11.1	0.12
PIR_01936.1	unavailable		Uncharacterized protein	0.66
PIR_01937.1	unavailable		G2/mitotic-specific cyclin-B2	0.14
PIR_01938.1	unavailable		Dynein heavy chain, cytoplasmic	0.17
PIR_01939.1	unavailable		Dynein regulatory complex subunit 7	0.51
PIR_01940.1	unavailable		60S acidic ribosomal protein P1	0.26
PIR_01941.1	unavailable		Uncharacterized protein	1.08
PIR_01942.1	unavailable		Serine/threonine-protein kinase 4	0.14	2.7.11.1	0.4
PIR_01943.1	unavailable		YTH domain-containing family protein 2	0.27
PIR_01944.1	unavailable		Uncharacterized protein	0.74
PIR_01945.1	unavailable		Proteasome-activating nucleotidase	0.15
PIR_01946.1	unavailable		Methionine synthase	0.27	2.1.1.13	0.29
PIR_01947.1	unavailable	null	null	manual
PIR_01948.1	unavailable		Uncharacterized protein	0.91
PIR_01949.1	unavailable		Methylmalonyl-CoA mutase, mitochondrial	0.17	5.4.99.2	0.43
PIR_01950.1	unavailable		Neurobeachin	0.12	2.7.10.-	0.06
PIR_01951.1	unavailable		tRNA (guanine-N(7)-)-methyltransferase	0.56	2.1.1.33	0.57
PIR_01952.1	unavailable		DNA repair protein complementing XP-A cells	0.3
PIR_01953.1	unavailable		Uncharacterized protein	0.7
PIR_01954.1	unavailable		Solute carrier family 35 member F5	0.28
PIR_01955.1	unavailable		Protein PNS1	0.47
PIR_01956.1	unavailable		Uncharacterized protein	0.93
PIR_01957.1	unavailable		Uncharacterized protein	0.67
PIR_01958.1	unavailable		F-box/LRR-repeat protein 2	0.14
PIR_01959.1	unavailable		Signal recognition particle subunit SRP72	0.57
PIR_01960.1	unavailable		50S ribosomal protein L19	0.5
PIR_01961.1	unavailable		Putative chloroquine resistance transporter	0.22
PIR_01962.1	unavailable		1-acyl-sn-glycerol-3-phosphate acyltransferase delta	0.2	2.3.1.51	0.45
PIR_01963.1	unavailable		Calcium/calmodulin-dependent protein kinase type II subunit delta	0.1	2.7.11.1	0.44
PIR_01964.1	unavailable		Uncharacterized protein	0.76
PIR_01965.1	unavailable		Sodium-coupled neutral amino acid transporter 2	0.14
PIR_01966.1	unavailable		Pre-mRNA-splicing factor 38B	0.39
PIR_01967.1	unavailable		Lissencephaly-1 homolog	0.14
PIR_01968.1	unavailable		Uncharacterized protein	0.67
PIR_01969.1	unavailable		Uncharacterized protein	0.68
PIR_01970.1	unavailable		Adenylyl cyclase-associated protein 1	0.27
PIR_01971.1	unavailable	null	null	manual
PIR_01972.1	unavailable		Putative mediator of RNA polymerase II transcription subunit 26	0.15
PIR_01973.1	unavailable		Myosin-11	0.1	2.7.11.1	0.05
PIR_01974.1	unavailable		Corepressor interacting with RBPJ 1	0.22
PIR_01975.1	unavailable		Serine/threonine-protein kinase Sgk1	0.12	2.7.11.1	0.36
PIR_01976.1	unavailable		Peptidyl-prolyl cis-trans isomerase D	0.21	5.2.1.8	0.57
PIR_01977.1	unavailable		Probable beta-glucosidase I	0.12	3.2.1.21	0.4
PIR_01978.1	unavailable		Phospholipase DDHD1	0.22	3.1.1.-	0.42
PIR_01979.1	unavailable		Defective in cullin neddylation protein 1	0.22
PIR_01980.1	unavailable		Uncharacterized protein	0.71
PIR_01981.1	unavailable		Cyclin-dependent kinase 1	0.18	2.7.11.22, 2.7.11.23	0.33
PIR_01982.1	unavailable		Uncharacterized protein	0.7
PIR_01983.1	unavailable		Uncharacterized protein	0.72
PIR_01984.1	unavailable		Major facilitator superfamily domain-containing protein 12	0.39
PIR_01985.1	unavailable		Transmembrane protein 41B	0.31
PIR_01986.1	unavailable		MAP kinase-activating death domain protein	0.13
PIR_01987.1	unavailable		Uncharacterized protein	0.81
PIR_01988.1	unavailable		Uncharacterized protein	0.69
PIR_01989.1	unavailable		DNA repair and recombination protein RadA	0.25
PIR_01990.1	unavailable		Probable exo-1,4-beta-xylosidase xlnD	0.12	3.2.1.21	0.41
PIR_01991.1	unavailable		Uncharacterized protein	0.67
PIR_01992.1	unavailable		Ras-related protein Rab-7a	0.11
PIR_01993.1	unavailable		Aladin	0.57
PIR_01994.1	unavailable		Peroxisomal biogenesis factor 6	0.13	3.6.4.6	0.12
PIR_01995.1	unavailable		Uncharacterized protein	0.91
PIR_01996.1	unavailable		Transmembrane protein 145	0.55
PIR_01997.1	unavailable		Uncharacterized protein	0.72
PIR_01998.1	unavailable		Uncharacterized protein	0.7
[truncated: 15,729 more rows]

## Sheet: Result from pipeline a0.5
	Confidence Level (from A to E) A: Confidence Level – Very High (Swissprot score >06) B: Confidence Level – High (Swissprot score <0,6 p Stramenopiles) C: Confidence Level – Medium (–Swissprot 0,1 < score < 0,6 Fungi/ No Swissprot > 0,6) D: Confidence Level – Low (No Swissprot 0,1<score < 0,6 Stramenopiles or Fungi) E: Confidence Level –Very Low (0,1<score < 0,6 Evidence in the literature)
	Genes	Status	Name	Product	Score	EC Number(s)	Score	Swissprot (S) UniprotKB(U)	Confidence Level
	PIR_00997.1	unavailable		Phospholipase D alpha 1	0.21	3.1.4.4	0.62	S	A
	PIR_01716.1	unavailable		Threonine dehydratase	0.42	4.3.1.19	0.79	U	C
	PIR_01751.1	unavailable		Flap endonuclease 1	0.63	3.1.-.-	0.67	S	A
	PIR_02057.1	unavailable		Aspartyl/glutamyl-tRNA(Asn/Gln) amidotransferase subunit B	0.48	6.3.5.-	0.62	S	A
	PIR_02237.1	unavailable		Flap endonuclease 1	0.63	3.1.-.-	0.71	S	A
	PIR_02454.1	unavailable		Histone-lysine N-methyltransferase, H3 lysine-79 specific	0.71	2.1.1.43	0.71	U	C
	PIR_03133.1	unavailable		Peroxiredoxin	0.12	1.11.1.15	0.64	S	A
	PIR_04140.1	unavailable		Alpha-tubulin N-acetyltransferase	0.35	2.3.1.108	0.62	S	A
	PIR_04487.1	unavailable		Adenylosuccinate synthetase	0.44	6.3.4.4	0.64	S	A
	PIR_04497.1	unavailable		Protein disulfide-isomerase	0.68	5.3.4.1	0.68	U	C
	PIR_04567.1	unavailable		Flap endonuclease 1	0.56	3.1.-.-	0.64	S	A
	PIR_05106.1	unavailable		Rhomboid-like protein	0.96	3.4.21.-	0.96	U	C
	PIR_05111.1	unavailable		Phosphatidate cytidylyltransferase	0.72	2.7.7.41	0.85	U	C
	PIR_06035.1	unavailable		Phosphodiesterase	0.7	3.1.4.-	0.7	U	C
	PIR_06134.1	unavailable		Arginine biosynthesis bifunctional protein ArgJ	0.36	2.3.1.1, 2.3.1.35	0.64	S	A
	PIR_06586.1	unavailable		Phosphatidate cytidylyltransferase	0.61	2.7.7.41	0.75	U	C
	PIR_06699.1	unavailable		GMP reductase	0.59	1.7.1.7	0.62	S	A
	PIR_06835.1	unavailable		Phospholipase D alpha 1	0.21	3.1.4.4	0.62	S	A
	PIR_07224.1	unavailable		Lipoyl synthase, mitochondrial	0.53	2.8.1.8	0.67	S	A
	PIR_07498.1	unavailable		ATP-dependent zinc metalloprotease FtsH	0.49	3.4.24.-	0.64	S	A
	PIR_07529.1	unavailable		Inosine triphosphate pyrophosphatase	0.4	3.6.1.19	0.62	S	A
	PIR_07932.1	unavailable		Serine/threonine-protein kinase PKZ1	0.15	2.7.11.1	0.66	S	A
	PIR_08534.1	unavailable		Flap endonuclease 1	0.61	3.1.-.-	0.71	S	A
	PIR_08705.1	unavailable		Chorismate synthase	0.71	4.2.3.5	0.63	U	C
	PIR_09142.1	unavailable		Peroxiredoxin	0.14	1.11.1.15	0.64	S	A
	PIR_09764.1	unavailable		Phosphatidate cytidylyltransferase	0.75	2.7.7.41	0.73	U	C
	PIR_10049.1	unavailable		Peroxiredoxin	0.14	1.11.1.15	0.64	S	A
	PIR_10442.1	unavailable		Phospholipase D alpha 1	0.21	3.1.4.4	0.62	S	A
	PIR_10578.1	unavailable		Peroxiredoxin	0.14	1.11.1.15	0.64	S	A
	PIR_10860.1	unavailable		4-hydroxybenzoate polyprenyltransferase, mitochondrial	0.76	2.5.1.39	0.74	U	C
	PIR_11395.1	unavailable		DNA-directed RNA polymerase subunit beta'	0.17	2.7.7.6	0.64	S	A
	PIR_11405.1	unavailable		tRNA (guanine(37)-N1)-methyltransferase	0.58	2.1.1.228	0.66	S	A
	PIR_11425.1	unavailable		Imidazoleglycerol-phosphate dehydratase	0.62	4.2.1.19	0.62	S	A
	PIR_11441.1	unavailable		Imidazoleglycerol-phosphate dehydratase	0.62	4.2.1.19	0.62	S	A
	PIR_11742.1	unavailable		Purple acid phosphatase	0.74	3.1.3.2	0.88	S	A
	PIR_11984.1	unavailable		Purple acid phosphatase	0.74	3.1.3.2	0.88	U	C
	PIR_12655.1	unavailable		Imidazoleglycerol-phosphate dehydratase	0.65	4.2.1.19	0.65	U	C
	PIR_12912.1	unavailable		Phosphatidate cytidylyltransferase	0.76	2.7.7.41	0.76	U	C
	PIR_12961.1	unavailable		Aminoacylase-1	0.72	3.5.1.14	0.81	U	C
	PIR_13180.1	unavailable		Imidazoleglycerol-phosphate dehydratase	0.65	4.2.1.19	0.65	S	A
	PIR_13240.1	unavailable		Imidazoleglycerol-phosphate dehydratase	0.62	4.2.1.19	0.62	S	A
	PIR_13844.1	unavailable		Purple acid phosphatase	0.72	3.1.3.2	0.86	U	C
	PIR_14208.1	unavailable		25S rRNA adenine-N(1) methyltransferase	0.35	2.1.1.-	0.61	U	C
	PIR_14408.1	unavailable		Elongation of fatty acids protein	0.85	2.3.1.199	0.93	U	C
	PIR_14568.1	unavailable		Serine protease	0.66	3.4.21.-	0.66	U	C
	PIR_15126.1	unavailable		Poly [ADP-ribose] polymerase	0.79	2.4.2.30	0.79	U	C
	PIR_15451.1	unavailable		Imidazoleglycerol-phosphate dehydratase	0.65	4.2.1.19	0.65	S	A
	PIR_15502.1	unavailable		Endonuclease III homolog	0.71	3.2.2.-, 4.2.99.18	0.71	U	C
	PIR_15509.1	unavailable		Carboxylic ester hydrolase	0.65	3.1.1.-	0.65	U	C
	PIR_15664.1	unavailable		Carboxypeptidase	0.77	3.4.16.-	0.91	U	C
	PIR_15698.1	unavailable		Threonylcarbamoyl-AMP synthase	0.79	2.7.7.87	0.79	U	C
	PIR_16204.1	unavailable		Phosphodiesterase	0.8	3.1.4.-	0.8	U	C
	PIR_16213.1	unavailable		Purple acid phosphatase	0.8	3.1.3.2	0.94	U	C
	PIR_16260.1	unavailable		Imidazoleglycerol-phosphate dehydratase	0.65	4.2.1.19	0.65	S	A
	PIR_16264.1	unavailable		Glycylpeptide N-tetradecanoyltransferase	0.79	2.3.1.97	0.86	U	C
	PIR_16265.1	unavailable		Glycylpeptide N-tetradecanoyltransferase	0.79	2.3.1.97	0.86	U	C
	PIR_16594.1	unavailable		NAD(P)H-hydrate epimerase	0.62	5.1.99.6	0.62	S	A
	PIR_16854.1	unavailable		Phosphodiesterase	0.94	3.1.4.-	0.94	S	A
	PIR_17081.1	unavailable		Glucanase	0.91	3.2.1.-	0.91	U	C
	PIR_17233.1	unavailable		Glucanase	0.91	3.2.1.-	0.91	U	C
	PIR_17445.1	unavailable		tRNA-dihydrouridine(47) synthase [NAD(P)(+)]	0.65	1.3.1.-	0.65	U	C
	PIR_17446.1	unavailable		Ribokinase	0.73	2.7.1.15	0.72	U	C
	PIR_17473.1	unavailable		rRNA adenine N(6)-methyltransferase	0.79	2.1.1.-	0.79	U	C
	PIR_17481.1	unavailable		Phospholipid-transporting ATPase	0.8	3.6.3.1	0.8	U	C
	PIR_17604.1	unavailable		Phospholipid-transporting ATPase	0.79	3.6.3.1	0.79	U	C
	PIR_17695.1	unavailable		DNA-directed RNA polymerase subunit	0.79	2.7.7.6	0.79	U	C

## Sheet: Result ppln sc 0.1-0.6 a 0.5
data from Merlin 18/10/2016
Genes	Status	Name	Product	Score	EC Number(s)	Score	Swissprot (S) UniprotKB(U)	Stramenopiles (S) Fungi ( F)	Confidence Level
PIR_00001.1	unavailable		Mitochondrial cardiolipin hydrolase	0.57	3.1.-.-	0.57
PIR_00005.1	unavailable		Sn1-specific diacylglycerol lipase beta	0.57	3.1.1.-	0.57
PIR_00008.1	unavailable		Homoserine O-acetyltransferase	0.48	2.3.1.31	0.48
PIR_00009.1	unavailable		Ubiquitin carboxyl-terminal hydrolase 4	0.17	3.4.19.12	0.56
PIR_00013.1	unavailable		Sulfite reductase [NADPH] flavoprotein alpha-component	0.21	1.8.1.2	0.21
PIR_00017.1	unavailable		Ribonucleases P/MRP protein subunit POP1	0.55	3.1.26.5	0.55
PIR_00018.1	unavailable		NAD-dependent protein deacetylase	0.17	3.5.1.-	0.56
PIR_00020.1	unavailable		tRNA (guanine(26)-N(2))-dimethyltransferase	0.49	2.1.1.216	0.52
PIR_00030.1	unavailable		Calpain-3	0.14	3.4.22.-	0.33
PIR_00032.1	unavailable		Glutamyl-tRNA(Gln) amidotransferase subunit A	0.49	6.3.5.7	0.49
PIR_00034.1	unavailable		5-formyltetrahydrofolate cyclo-ligase	0.29	6.3.3.2	0.46
PIR_00041.1	unavailable		Chromodomain-helicase-DNA-binding protein 8	0.1	3.6.4.12	0.34
PIR_00049.1	unavailable		Signal peptidase complex subunit 1	0.5	3.4.-.-	0.57
PIR_00051.1	unavailable		Mitochondrial cardiolipin hydrolase	0.55	3.1.-.-	0.55
PIR_00055.1	unavailable		Peroxisomal acyl-coenzyme A oxidase 1	0.18	1.3.3.6	0.5
PIR_00059.1	unavailable		Desumoylating isopeptidase 2	0.47	3.4.-.-	0.57
PIR_00062.1	unavailable		Ubiquitin-protein ligase E3A	0.31	6.3.2.-	0.57
PIR_00063.1	unavailable		3-hydroxy-3-methylglutaryl-coenzyme A reductase	0.33	1.1.1.88	0.33
PIR_00064.1	unavailable		Holo-[acyl-carrier-protein] synthase	0.5	2.7.8.7	0.5
PIR_00067.1	unavailable		Putative methyltransferase NSUN7	0.24	2.1.1.-	0.52
PIR_00068.1	unavailable		Leucine-rich repeat receptor-like protein kinase PEPR1	0.08	2.7.11.1	0.5
PIR_00072.1	unavailable		Di-N-acetylchitobiase	0.32	3.2.1.-	0.45
PIR_00074.1	unavailable		5'-AMP-activated protein kinase catalytic subunit alpha-2	0.1	2.7.11.1	0.47
PIR_00076.1	unavailable		Ribose-phosphate pyrophosphokinase	0.37	2.7.6.1	0.57
PIR_00077.1	unavailable		Uncharacterized helicase C694.02	0.15	3.6.4.-	0.37
PIR_00079.1	unavailable		Alcohol dehydrogenase	0.15	1.1.1.1	0.28
PIR_00083.1	unavailable		Sulfate/thiosulfate import ATP-binding protein CysA	0.1	3.6.3.-	0.25
PIR_00087.1	unavailable		Myosin-7	0.11	2.7.11.1	0.11
PIR_00092.1	unavailable		Bifunctional arginine demethylase and lysyl-hydroxylase JMJD6	0.23	1.14.11.-	0.37
PIR_00095.1	unavailable		Ribosomal large subunit pseudouridine synthase D	0.14	5.4.99.-	0.16
PIR_00102.1	unavailable		Trans-1,2-dihydrobenzene-1,2-diol dehydrogenase	0.28	1.1.1.179, 1.3.1.20	0.28
PIR_00111.1	unavailable		tRNA (guanosine(18)-2'-O)-methyltransferase	0.42	2.1.1.34	0.42
PIR_00113.1	unavailable		ATP-dependent RNA helicase DBP2	0.14	3.6.4.13	0.35
PIR_00117.1	unavailable		Serine/threonine-protein kinase PLK4	0.14	2.7.11.1	0.45
PIR_00118.1	unavailable		Ceramide synthase 4	0.13	2.3.1.24	0.28
PIR_00124.1	unavailable		Protein SERAC1	0.4	2.7.9.3	0.23
PIR_00125.1	unavailable		Adenylate cyclase, terminal-differentiation specific	0.22	4.6.1.1	0.22
PIR_00126.1	unavailable		Micronuclear linker histone polyprotein	0.11	2.7.11.1	0.17
PIR_00127.1	unavailable		Glutamate--tRNA ligase	0.45	6.1.1.17	0.57
PIR_00129.1	unavailable		L-seryl-tRNA(Sec) kinase	0.53	2.7.1.164	0.53
PIR_00132.1	unavailable		Tyrosine-protein kinase Fyn	0.11	2.7.11.1	0.34
PIR_00135.1	unavailable		Dentin sialophosphoprotein	0.26	3.2.1.14	0.15
PIR_00137.1	unavailable		E3 ubiquitin-protein ligase RNF181	0.37	6.3.2.-	0.52
PIR_00143.1	unavailable		Carnitine O-palmitoyltransferase 2, mitochondrial	0.17	2.3.1.21	0.32
PIR_00145.1	unavailable		Phosphopantothenate--cysteine ligase	0.19	6.3.2.5	0.51
PIR_00152.1	unavailable		Phosphatidylinositol 4-phosphate 5-kinase type-1 beta	0.15	2.7.1.68	0.53
PIR_00155.1	unavailable		Glutathione S-transferase omega-like 2	0.26	2.5.1.18, 1.8.5.1	0.37
PIR_00170.1	unavailable		Thiamine-phosphate synthase	0.47	2.5.1.3	0.48
PIR_00179.1	unavailable		FAD-linked sulfhydryl oxidase ALR	0.29	1.8.3.2	0.57
PIR_00182.1	unavailable		Serine/threonine-protein kinase PLK4	0.19	2.7.11.1	0.34
PIR_00185.1	unavailable		Serine/threonine-protein kinase PLK4	0.13	2.7.11.1	0.44
PIR_00186.1	unavailable		Maternal embryonic leucine zipper kinase	0.1	2.7.11.1	0.49
PIR_00204.1	unavailable		NADPH dehydrogenase	0.21	1.6.99.1	0.33
PIR_00223.1	unavailable		Mitogen-activated protein kinase kinase kinase 7	0.1	2.7.11.1	0.37
PIR_00224.1	unavailable		Inosine-5'-monophosphate dehydrogenase	0.41	1.1.1.205	0.51
PIR_00225.1	unavailable		GDP-mannose 4,6-dehydratase	0.2	4.2.1.47	0.46
PIR_00226.1	unavailable		Uncharacterized serine-rich protein C215.13	0.11	3.2.1.14	0.19
PIR_00228.1	unavailable		Isocitrate lyase	0.42	4.1.3.1	0.3
PIR_00229.1	unavailable		Peptidyl-prolyl cis-trans isomerase A	0.15	5.2.1.8	0.57
PIR_00230.1	unavailable		Palmitoyl-protein thioesterase 1	0.32	3.1.2.22	0.36
PIR_00231.1	unavailable		Dual specificity phosphatase DUPD1	0.12	3.1.3.16, 3.1.3.48	0.52
PIR_00232.1	unavailable		Neurofilament medium polypeptide	0.11	2.7.11.1	0.11
PIR_00235.1	unavailable		NEDD8-activating enzyme E1 catalytic subunit	0.15	6.3.2.-	0.23
PIR_00236.1	unavailable		tRNA-2-methylthio-N(6)-dimethylallyladenosine synthase	0.42	2.8.4.3	0.43
PIR_00238.1	unavailable		Serine/threonine-protein phosphatase 4 catalytic subunit	0.14	3.1.3.16	0.57
PIR_00239.1	unavailable		Isoaspartyl peptidase/L-asparaginase	0.14	3.5.1.26	0.29
PIR_00244.1	unavailable		Lipid A export ATP-binding/permease protein MsbA	0.1	3.6.3.-	0.16
PIR_00245.1	unavailable		Lipid A export ATP-binding/permease protein MsbA	0.2	3.6.3.-	0.24
PIR_00247.1	unavailable		7,8-dihydro-8-oxoguanine triphosphatase	0.57	3.6.1.56, 3.6.1.55	0.57
PIR_00249.1	unavailable		Endo-1,3(4)-beta-glucanase 1	0.32	3.2.1.6	0.57
PIR_00250.1	unavailable		Sphingomyelinase C	0.21	3.1.4.12	0.29
PIR_00253.1	unavailable		Glutamine synthetase	0.27	6.3.1.2	0.51
PIR_00254.1	unavailable		Probable crotonobetaine/carnitine-CoA ligase	0.21	6.2.1.-	0.38
PIR_00255.1	unavailable		Putative acetyl-hydrolase LipR	0.2	3.1.1.-	0.4
PIR_00257.1	unavailable		Methylthioribose-1-phosphate isomerase	0.44	5.3.1.23	0.5
PIR_00259.1	unavailable		Fanconi-associated nuclease 1 homolog	0.32	3.1.21.-, 3.1.4.1	0.32
PIR_00263.1	unavailable		Enolase	0.33	4.2.1.11	0.57
PIR_00265.1	unavailable		Deoxycytidylate deaminase	0.37	3.5.4.12	0.47
PIR_00270.1	unavailable		Bromodomain testis-specific protein	0.13	2.3.1.48	0.2
PIR_00271.1	unavailable		Forkhead box protein P2	0.12	2.7.11.1	0.12
PIR_00272.1	unavailable		U1 small nuclear ribonucleoprotein 70 kDa	0.15	5.2.1.8	0.12
PIR_00280.1	unavailable		Fibrillarin-like rRNA/tRNA 2'-O-methyltransferase	0.26	2.1.1.-	0.44
PIR_00282.1	unavailable		Beta-1,4-galactosyltransferase 3	0.18	2.4.1.-	0.18
PIR_00283.1	unavailable		ATP-dependent RNA helicase ROK1	0.14	3.6.4.13	0.57
PIR_00288.1	unavailable		Cytochrome c oxidase assembly factor 7	0.2	3.5.2.6	0.25
PIR_00292.1	unavailable		Short-chain dehydrogenase/reductase 3	0.1	1.-.-.-	0.22
PIR_00293.1	unavailable		Protein O-mannosyl-transferase 2	0.18	2.4.1.109	0.36
PIR_00295.1	unavailable		5'-3' exoribonuclease 2	0.18	3.1.13.-	0.23
PIR_00303.1	unavailable		Uncharacterized protein	0.58	2.3.2.6	0.11
PIR_00308.1	unavailable		Trimethylguanosine synthase	0.57	2.1.1.-	0.57
PIR_00309.1	unavailable		Ubiquitin-conjugating enzyme E2 2	0.18	2.3.2.23	0.46
PIR_00316.1	unavailable		Ubiquitin-conjugating enzyme E2 2	0.13	2.3.2.23	0.48
PIR_00325.1	unavailable		DNA polymerase	0.16	2.7.7.7	0.49
PIR_00326.1	unavailable		Probable ATP-dependent RNA helicase spindle-E	0.14	3.6.4.13	0.56
PIR_00327.1	unavailable		Ubiquitin-conjugating enzyme E2 2	0.16	2.3.2.23	0.48
PIR_00328.1	unavailable		Serine/threonine-protein kinase PKZ1	0.19	2.7.11.1	0.53
PIR_00335.1	unavailable		Dolichyl-diphosphooligosaccharide--protein glycosyltransferase 48 kDa subunit	0.52	2.4.99.18	0.57
PIR_00342.1	unavailable		Alpha-1,2-mannosyltransferase MNN2	0.22	2.4.1.-	0.57
PIR_00347.1	unavailable		1-aminocyclopropane-1-carboxylate oxidase	0.12	1.14.17.4	0.21
PIR_00349.1	unavailable		Dual specificity protein phosphatase 6	0.12	3.1.3.16, 3.1.3.48	0.52
PIR_00351.1	unavailable		Probable feruloyl esterase A	0.16	3.1.1.-	0.25
PIR_00354.1	unavailable		SUMO-activating enzyme subunit 1	0.2	6.2.1.45	0.39
PIR_00358.1	unavailable		Cyclic pyranopterin monophosphate synthase	0.41	4.1.99.18	0.57
PIR_00360.1	unavailable		Pyrroline-5-carboxylate reductase	0.37	1.5.1.2	0.56
PIR_00363.1	unavailable		ATP-dependent DNA helicase MPH1	0.16	3.6.4.12	0.24
PIR_00364.1	unavailable		Aspartate aminotransferase	0.18	2.6.1.1	0.22
PIR_00371.1	unavailable		Acyl-protein thioesterase 1	0.36	3.1.2.-	0.47
PIR_00377.1	unavailable		Chitobiosyldiphosphodolichol beta-mannosyltransferase	0.48	2.4.1.142	0.48
PIR_00382.1	unavailable		Metalloendopeptidase OMA1, mitochondrial	0.43	3.4.24.-	0.57
PIR_00388.1	unavailable		Ufm1-specific protease 2	0.29	3.4.22.-	0.54
PIR_00391.1	unavailable		Histone deacetylase 4	0.18	3.5.1.98	0.51
PIR_00396.1	unavailable		Lipid A export ATP-binding/permease protein MsbA	0.16	3.6.3.-	0.16
PIR_00397.1	unavailable		Arylsulfatase K	0.55	3.1.6.-	0.55
PIR_00412.1	unavailable		Glyceraldehyde-3-phosphate dehydrogenase	0.35	1.2.1.12	0.47
PIR_00414.1	unavailable		Serine/threonine-protein kinase Sgk1	0.11	2.7.11.1	0.42
PIR_00415.1	unavailable		Titin	0.56	2.7.11.1	0.56
PIR_00416.1	unavailable		Phosphoribosylformylglycinamidine cyclo-ligase	0.31	6.3.3.1	0.31
PIR_00429.1	unavailable		Prolyl endopeptidase	0.27	3.4.21.-	0.31
PIR_00431.1	unavailable		ATP-dependent DNA helicase II subunit 1	0.38	3.6.4.12	0.5
PIR_00432.1	unavailable		Cyclin-dependent kinase 2	0.11	2.7.12.1	0.29
PIR_00434.1	unavailable		Choline/ethanolaminephosphotransferase 1	0.22	2.7.8.2, 2.7.8.1	0.24
PIR_00435.1	unavailable		GTPase Obg	0.3	3.6.5.-	0.3
PIR_00438.1	unavailable		Histone-arginine methyltransferase CARMER	0.16	2.1.1.319	0.38
PIR_00440.1	unavailable		UDP-N-acetylglucosamine--peptide N-acetylglucosaminyltransferase 110 kDa subunit	0.43	2.4.1.255	0.43
PIR_00441.1	unavailable		NAD/NADP-dependent betaine aldehyde dehydrogenase	0.42	1.2.1.8	0.55
PIR_00443.1	unavailable		Exosome complex component Rrp41	0.33	3.1.13.-	0.41
PIR_00446.1	unavailable		Kynurenine/alpha-aminoadipate aminotransferase, mitochondrial	0.12	2.6.1.57	0.15
PIR_00447.1	unavailable		mRNA-capping enzyme subunit alpha	0.55	2.7.7.50	0.55
PIR_00453.1	unavailable		Sodium/potassium-transporting ATPase subunit alpha-1	0.15	3.6.3.8	0.31
PIR_00468.1	unavailable		Crotonobetainyl-CoA dehydrogenase	0.12	1.3.99.-	0.26
PIR_00469.1	unavailable		Bromodomain testis-specific protein	0.13	2.3.1.48	0.13
PIR_00473.1	unavailable		D-2-hydroxyglutarate dehydrogenase, mitochondrial	0.19	1.1.2.4	0.23
PIR_00479.1	unavailable		E3 ubiquitin-protein ligase listerin	0.57	6.3.2.-	0.57
PIR_00485.1	unavailable		Aspartate aminotransferase, mitochondrial	0.22	2.6.1.1	0.28
PIR_00491.1	unavailable		Beta-glucosidase 12	0.09	3.2.1.21	0.44
PIR_00492.1	unavailable		Beta-glucosidase 12	0.09	3.2.1.21	0.41
PIR_00495.1	unavailable		ATP-dependent RNA helicase DBP3	0.17	3.6.4.13	0.57
PIR_00501.1	unavailable		Serine/threonine-protein phosphatase 4 catalytic subunit	0.14	3.1.3.16	0.57
PIR_00505.1	unavailable		Elongation of very long chain fatty acids protein 5	0.18	2.3.1.199	0.57
PIR_00508.1	unavailable		Dual specificity phosphatase DUPD1	0.23	3.1.3.16, 3.1.3.48	0.52
PIR_00509.1	unavailable		D-3-phosphoglycerate dehydrogenase	0.18	1.1.1.95	0.21
PIR_00510.1	unavailable		D-3-phosphoglycerate dehydrogenase	0.18	1.1.1.95	0.21
PIR_00511.1	unavailable		D-3-phosphoglycerate dehydrogenase	0.16	1.1.1.95	0.19
PIR_00515.1	unavailable		Uncharacterized protein	0.7	2.4.1.-	0.17
PIR_00516.1	unavailable		FK506-binding protein 2	0.14	5.2.1.8	0.57
PIR_00517.1	unavailable		Polyadenylate-binding protein-interacting protein 7	0.3	3.-.-.-	0.3
PIR_00519.1	unavailable		Uncharacterized protein	0.49	1.3.5.1	0.11
PIR_00523.1	unavailable		Serine/threonine-protein kinase PKZ1	0.19	2.7.11.1	0.58
PIR_00529.1	unavailable		DNA-directed RNA polymerase subunit beta'	0.23	2.7.7.6	0.56
PIR_00539.1	unavailable		Endochitinase A	0.14	3.2.1.14	0.14
PIR_00541.1	unavailable		NAD/NADP-dependent betaine aldehyde dehydrogenase	0.16	1.2.1.3	0.23
PIR_00542.1	unavailable		NAD/NADP-dependent betaine aldehyde dehydrogenase	0.16	1.2.1.3	0.23
PIR_00543.1	unavailable		2-amino-3-carboxymuconate-6-semialdehyde decarboxylase	0.49	4.1.1.45	0.49
PIR_00546.1	unavailable		Signal peptidase complex subunit 3	0.29	3.4.-.-	0.54
PIR_00548.1	unavailable		Proteasome subunit beta	0.19	3.4.25.1	0.57
PIR_00549.1	unavailable		Mitochondrial intermediate peptidase	0.37	3.4.24.59	0.41
PIR_00553.1	unavailable		Methionyl-tRNA formyltransferase	0.48	2.1.2.9	0.57
PIR_00556.1	unavailable		Glucosylceramidase	0.32	3.2.1.45	0.49
PIR_00557.1	unavailable		Glucosylceramidase	0.3	3.2.1.45	0.46
PIR_00561.1	unavailable		DNA-dependent metalloprotease WSS1	0.55	3.4.24.-	0.55
PIR_00562.1	unavailable		Vacuolar protein sorting-associated protein 11 homolog	0.32	6.3.2.-	0.19
PIR_00566.1	unavailable		Ubiquitin-conjugating enzyme E2 2	0.18	2.3.2.23	0.47
PIR_00567.1	unavailable		2,3-bisphosphoglycerate-dependent phosphoglycerate mutase	0.49	5.4.2.11	0.49
PIR_00570.1	unavailable		Zinc metalloproteinase nas-6	0.13	3.4.24.21	0.32
PIR_00571.1	unavailable		Carnitine O-palmitoyltransferase 2, mitochondrial	0.17	2.3.1.21	0.32
PIR_00574.1	unavailable		Phosphatidylinositol 4-kinase gamma 4	0.11	2.7.1.67	0.57
PIR_00586.1	unavailable		Galactokinase	0.57	2.7.1.6	0.57
PIR_00590.1	unavailable		1,3-beta-glucanosyltransferase gel1	0.1	2.4.1.-	0.47
PIR_00591.1	unavailable		1,3-beta-glucanosyltransferase gel1	0.1	2.4.1.-	0.47
PIR_00592.1	unavailable		1,3-beta-glucanosyltransferase gel1	0.1	2.4.1.-	0.47
PIR_00593.1	unavailable		1,3-beta-glucanosyltransferase gel1	0.1	2.4.1.-	0.47
PIR_00594.1	unavailable		1,3-beta-glucanosyltransferase gel1	0.19	2.4.1.-	0.57
PIR_00595.1	unavailable		1,3-beta-glucanosyltransferase gel1	0.1	2.4.1.-	0.47
PIR_00596.1	unavailable		NADH-cytochrome b5 reductase 1	0.25	1.6.2.2	0.4
PIR_00597.1	unavailable		Arginine/serine-rich coiled-coil protein 2	0.11	3.6.4.12	0.11
PIR_00598.1	unavailable		tRNA-dihydrouridine synthase B	0.12	1.3.1.-	0.44
PIR_00599.1	unavailable		Histone-lysine N-methyltransferase, H3 lysine-36 specific	0.16	2.1.1.43	0.42
PIR_00605.1	unavailable		Uncharacterized protein	0.88	2.4.1.-	0.17
PIR_00611.1	unavailable		Fructan 1-exohydrolase	0.11	3.2.1.26	0.38
PIR_00612.1	unavailable		Poly(A) polymerase alpha	0.15	2.7.7.19	0.57
PIR_00614.1	unavailable		Quinone oxidoreductase	0.12	1.-.-.-	0.18
PIR_00615.1	unavailable		1,3-beta-glucanosyltransferase gel1	0.1	2.4.1.-	0.47
PIR_00616.1	unavailable		Glucose-1-phosphate adenylyltransferase	0.18	2.7.7.13	0.29
PIR_00617.1	unavailable		Sodium/potassium-transporting ATPase subunit alpha-1	0.15	3.6.3.8	0.31
PIR_00620.1	unavailable		Prostaglandin reductase 1	0.21	1.-.-.-	0.23
PIR_00621.1	unavailable		Zinc-binding alcohol dehydrogenase domain-containing protein 2	0.45	1.-.-.-	0.45
PIR_00622.1	unavailable		Aminomethyltransferase	0.42	2.1.2.10	0.57
PIR_00626.1	unavailable		ATP-dependent zinc metalloprotease FtsH	0.18	3.4.24.-	0.21
PIR_00627.1	unavailable		5,10-methylenetetrahydrofolate reductase	0.23	1.5.1.20	0.57
PIR_00628.1	unavailable		Threonine--tRNA ligase	0.4	6.1.1.3	0.57
PIR_00630.1	unavailable		Tetraacyldisaccharide 4'-kinase	0.49	2.7.1.130	0.52
PIR_00634.1	unavailable		Cocaine esterase	0.12	3.1.1.-	0.38
PIR_00635.1	unavailable		Serine/threonine-protein kinase Sgk1	0.12	2.7.11.1	0.37
PIR_00636.1	unavailable		Histidinol dehydrogenase	0.43	1.1.1.23	0.49
PIR_00638.1	unavailable		Mitogen-activated protein kinase HOG1	0.15	2.7.11.24	0.57
PIR_00640.1	unavailable		Nicotinamide/nicotinic acid mononucleotide adenylyltransferase 2	0.36	2.7.7.1, 2.7.7.18	0.57
PIR_00649.1	unavailable		Stress-induced-phosphoprotein 1	0.14	3.1.3.16	0.14
PIR_00651.1	unavailable		Glucose-repressible alcohol dehydrogenase transcriptional effector	0.28	3.1.13.4	0.44
PIR_00657.1	unavailable		E3 ubiquitin-protein ligase ZNRF3	0.24	6.3.2.-	0.52
PIR_00658.1	unavailable		UTP--glucose-1-phosphate uridylyltransferase	0.29	2.7.7.9	0.4
PIR_00659.1	unavailable		Lysosomal Pro-X carboxypeptidase	0.21	3.4.-.-	0.32
PIR_00660.1	unavailable		Dolichyl-diphosphooligosaccharide--protein glycosyltransferase subunit 2	0.52	2.4.99.18	0.57
PIR_00665.1	unavailable		Alpha,alpha-trehalose-phosphate synthase [UDP-forming]	0.27	2.4.1.15	0.42
PIR_00668.1	unavailable		Probable rhamnogalacturonate lyase A	0.4	4.2.2.23	0.57
PIR_00669.1	unavailable		Probable rhamnogalacturonate lyase A	0.4	4.2.2.23	0.57
PIR_00670.1	unavailable		Exoribonuclease 2	0.28	3.1.13.1	0.37
PIR_00674.1	unavailable		Coagulation factor X	0.09	3.4.21.4	0.23
PIR_00675.1	unavailable		Uncharacterized protein	0.5	3.4.21.-	0.45
PIR_00679.1	unavailable		Thiosulfate sulfurtransferase	0.19	2.8.1.1	0.43
PIR_00683.1	unavailable		ATP-dependent RNA helicase MSS116, mitochondrial	0.17	3.6.4.13	0.57
PIR_00685.1	unavailable		GTPase Obg	0.49	3.6.5.-	0.49
PIR_00686.1	unavailable		Cyclin-dependent kinase 1	0.15	2.7.11.22	0.28
PIR_00690.1	unavailable		Homoserine dehydrogenase	0.24	1.1.1.3, 2.7.2.4	0.36
PIR_00696.1	unavailable		Cytochrome b-245 heavy chain	0.12	1.11.1.-, 1.6.3.-	0.23
PIR_00698.1	unavailable		Probable ATP-dependent RNA helicase spindle-E	0.14	3.6.4.13	0.55
PIR_00702.1	unavailable		Cyclopropane-fatty-acyl-phospholipid synthase	0.5	2.1.1.79	0.5
PIR_00703.1	unavailable		Pre-miRNA 5'-monophosphate methyltransferase	0.51	2.1.1.-	0.57
PIR_00705.1	unavailable		Pyruvate dehydrogenase E1 component subunit alpha	0.24	1.2.4.1	0.43
PIR_00711.1	unavailable		Inversin	0.1	2.7.11.1	0.12
PIR_00720.1	unavailable		Serine/threonine-protein kinase DCLK2	0.09	2.7.11.1	0.4
PIR_00730.1	unavailable		Inversin	0.1	2.7.11.1	0.11
PIR_00731.1	unavailable		Dehydrogenase/reductase SDR family member 7B	0.1	1.-.-.-	0.18
PIR_00732.1	unavailable		Arginine/serine-rich coiled-coil protein 2	0.15	3.6.4.13	0.18
PIR_00733.1	unavailable		Probable dipeptidase B	0.36	3.4.-.-	0.5
PIR_00735.1	unavailable		Serine/threonine-protein kinase TNNI3K	0.09	2.7.11.1	0.12
PIR_00741.1	unavailable		Regulator of chromosome condensation	0.11	6.3.2.-	0.18
PIR_00746.1	unavailable		Serine/threonine-protein phosphatase 6 regulatory ankyrin repeat subunit C	0.11	2.7.11.1	0.11
PIR_00747.1	unavailable		Endoribonuclease YSH1	0.24	3.1.27.-	0.53
PIR_00748.1	unavailable		Regulator of telomere elongation helicase 1 homolog	0.2	3.6.4.12	0.53
PIR_00751.1	unavailable		Cell division cycle protein 27 homolog	0.16	2.4.1.255	0.16
PIR_00759.1	unavailable		Inversin	0.1	2.7.11.1	0.22
PIR_00762.1	unavailable		NAD/NADP-dependent betaine aldehyde dehydrogenase	0.15	1.2.1.8	0.25
PIR_00764.1	unavailable		Phosphatidylserine decarboxylase proenzyme	0.48	4.1.1.65	0.57
PIR_00765.1	unavailable		Protein ABHD1	0.16	3.1.1.-	0.34
PIR_00767.1	unavailable		Protein ABHD1	0.16	3.1.1.-	0.33
PIR_00773.1	unavailable		L-aspartate oxidase	0.24	1.4.3.16	0.34
PIR_00774.1	unavailable		Sodium/potassium-transporting ATPase subunit alpha-1	0.13	3.6.3.8	0.48
PIR_00778.1	unavailable		Isovaleryl-CoA dehydrogenase, mitochondrial	0.11	1.3.99.-	0.26
PIR_00780.1	unavailable		Protein farnesyltransferase/geranylgeranyltransferase type-1 subunit alpha	0.46	2.5.1.58, 2.5.1.59	0.46
PIR_00781.1	unavailable		Ubiquitin carboxyl-terminal hydrolase 16	0.22	3.4.19.12	0.57
PIR_00783.1	unavailable		Quercetin 2,3-dioxygenase	0.53	1.13.11.24	0.53
PIR_00784.1	unavailable		Cystic fibrosis transmembrane conductance regulator	0.31	3.6.3.49	0.31
PIR_00789.1	unavailable		Pseudouridine-5'-phosphatase	0.15	3.1.3.96	0.21
PIR_00798.1	unavailable		Phosphatidate phosphatase LPIN3	0.21	3.1.3.4	0.53
PIR_00799.1	unavailable		E3 ubiquitin-protein ligase HACE1	0.11	6.3.2.-	0.11
PIR_00803.1	unavailable		RNA exonuclease 3	0.2	3.1.-.-	0.56
PIR_00806.1	unavailable		MAPK-interacting and spindle-stabilizing protein-like	0.09	2.7.11.1	0.11
PIR_00809.1	unavailable		Methionine--tRNA ligase	0.42	6.1.1.10	0.57
PIR_00816.1	unavailable		L-lactate dehydrogenase	0.35	1.1.-.-	0.36
PIR_00817.1	unavailable		Casein kinase I isoform alpha	0.13	2.7.11.1	0.52
PIR_00818.1	unavailable		Spastin	0.2	3.6.4.3	0.33
PIR_00820.1	unavailable		Histone-lysine N-methyltransferase, H3 lysine-4 specific	0.15	2.1.1.43	0.57
PIR_00825.1	unavailable		cAMP-dependent protein kinase catalytic subunit alpha	0.11	2.7.11.1	0.32
PIR_00827.1	unavailable		1,4-dihydroxy-2-naphthoyl-CoA synthase	0.17	4.1.3.36	0.17
PIR_00829.1	unavailable		Probable beta-glucosidase I	0.12	3.2.1.21	0.4
PIR_00831.1	unavailable		Uracil phosphoribosyltransferase	0.49	2.4.2.9	0.5
PIR_00833.1	unavailable		Mitogen-activated protein kinase kinase kinase 7	0.1	2.7.11.1	0.29
PIR_00835.1	unavailable		Glutamine--fructose-6-phosphate aminotransferase [isomerizing]	0.49	2.6.1.16	0.5
PIR_00843.1	unavailable		Histone acetyltransferase GCN5	0.29	2.3.1.48	0.43
PIR_00846.1	unavailable		Proteasome subunit beta	0.21	3.4.25.1	0.57
PIR_00851.1	unavailable		Probable E3 ubiquitin-protein ligase hulA	0.11	6.3.2.-	0.57
PIR_00853.1	unavailable		Lysine-specific demethylase 5D	0.11	1.14.11.-	0.48
PIR_00856.1	unavailable		Probable serine/threonine-protein kinase drkA	0.17	2.7.11.1	0.45
PIR_00861.1	unavailable		Inositol-tetrakisphosphate 1-kinase	0.25	2.7.1.134, 2.7.1.159	0.55
PIR_00863.1	unavailable		Putative ribose 1,5-bisphosphate isomerase	0.25	5.3.1.29	0.25
PIR_00868.1	unavailable		DNA replication licensing factor MCM3	0.12	3.6.4.12	0.57
PIR_00870.1	unavailable		Uncharacterized hydrolase C9G1.08c	0.3	3.1.-.-	0.56
PIR_00878.1	unavailable		E3 ubiquitin-protein ligase ZNRF3	0.12	6.3.2.-	0.42
PIR_00886.1	unavailable		ATP-dependent DNA helicase Hel308	0.17	3.6.4.12	0.27
PIR_00891.1	unavailable		Probable LRR receptor-like serine/threonine-protein kinase At1g56140	0.06	2.7.11.1	0.44
PIR_00893.1	unavailable		D-amino acid dehydrogenase	0.49	1.4.99.-	0.5
PIR_00900.1	unavailable		Zinc finger CCCH domain-containing protein 42	0.22	4.2.99.18	0.22
PIR_00907.1	unavailable		N-acetyltransferase ESCO2	0.24	2.3.1.-	0.57
PIR_00914.1	unavailable		Alpha,alpha-trehalose-phosphate synthase [UDP-forming]	0.27	2.4.1.15	0.42
PIR_00915.1	unavailable		DNA excision repair protein ERCC-1	0.49	3.1.-.-	0.13
PIR_00920.1	unavailable		Protein-methionine sulfoxide oxidase MICAL1	0.12	1.14.13.-	0.26
PIR_00923.1	unavailable		S-adenosylmethionine synthase	0.2	2.5.1.6	0.57
PIR_00927.1	unavailable		Calcium/calmodulin-dependent protein kinase type II subunit delta	0.1	2.7.11.17	0.3
PIR_00928.1	unavailable		Glucosylceramidase	0.32	3.2.1.45	0.49
PIR_00932.1	unavailable		Anthranilate synthase component 1	0.32	4.1.3.27	0.46
PIR_00933.1	unavailable		FK506-binding protein 4	0.14	5.2.1.8	0.44
PIR_00941.1	unavailable		Endoribonuclease YSH1	0.18	3.1.27.-	0.36
PIR_00948.1	unavailable		ATP-dependent RNA helicase DBP3	0.15	3.6.4.12	0.39
PIR_00953.1	unavailable		Methionine aminopeptidase	0.3	3.4.11.18	0.57
PIR_00954.1	unavailable		Protein farnesyltransferase subunit beta	0.23	2.5.1.60	0.27
PIR_00955.1	unavailable		Histone-arginine methyltransferase CARMER	0.17	2.1.1.319	0.41
PIR_00960.1	unavailable		RNA polymerase II-associated protein 3	0.19	2.4.1.255	0.17
PIR_00961.1	unavailable		Octopine dehydrogenase	0.26	1.5.1.11	0.26
PIR_00963.1	unavailable		5' exonuclease Apollo	0.22	3.1.-.-	0.42
PIR_00964.1	unavailable		Phosphate acetyltransferase	0.43	2.3.1.8	0.43
PIR_00966.1	unavailable		Inositol hexakisphosphate kinase 1	0.2	2.7.4.21	0.4
PIR_00968.1	unavailable		2-oxoglutarate dehydrogenase E1 component	0.3	1.2.4.2	0.49
PIR_00969.1	unavailable		Glycerol kinase	0.53	2.7.1.30	0.56
PIR_00970.1	unavailable		Dihydrolipoyllysine-residue succinyltransferase component of 2-oxoglutarate dehydrogenase complex	0.24	2.3.1.61	0.46
PIR_00971.1	unavailable		Probable WRKY transcription factor 19	0.15	3.2.1.8	0.15
PIR_00974.1	unavailable		Serine/threonine-protein kinase Sgk1	0.12	2.7.11.1	0.42
PIR_00984.1	unavailable		Dihydrolipoyl dehydrogenase	0.18	1.8.1.4	0.26
PIR_00989.1	unavailable		Phosphatidylinositol 3,4,5-trisphosphate 5-phosphatase 2A	0.22	3.1.3.86	0.57
PIR_00992.1	unavailable		Dihydroflavonol-4-reductase	0.16	1.1.1.219	0.16
PIR_00995.1	unavailable		Neutral ceramidase	0.49	3.5.1.23	0.57
PIR_00999.1	unavailable		1-phosphatidylinositol 3-phosphate 5-kinase	0.22	2.7.1.150	0.57
PIR_01005.1	unavailable		Cytosolic carboxypeptidase 1	0.19	3.4.17.-	0.55
PIR_01007.1	unavailable		Transcription elongation factor SPT5	0.18	2.7.7.6	0.14
PIR_01012.1	unavailable		NEDD8-activating enzyme E1 catalytic subunit	0.15	6.3.2.-	0.22
PIR_01016.1	unavailable		Histone-lysine N-methyltransferase, H3 lysine-4 specific	0.16	2.1.1.43	0.54
PIR_01036.1	unavailable		Lysine-specific demethylase 5D	0.11	1.14.11.-	0.48
PIR_01040.1	unavailable		Nitric oxide synthase-interacting protein	0.46	6.3.2.-	0.46
PIR_01042.1	unavailable		Signal peptide peptidase-like 3	0.17	3.4.23.-	0.57
PIR_01046.1	unavailable		Probable UDP-N-acetylglucosamine--peptide N-acetylglucosaminyltransferase SPINDLY	0.3	2.4.1.-	0.38
PIR_01048.1	unavailable		Probable protein kinase UbiB	0.36	2.7.-.-	0.45
PIR_01055.1	unavailable		Protein N-lysine methyltransferase METTL21A	0.23	2.1.1.-	0.49
PIR_01060.1	unavailable		Peroxisomal biogenesis factor 6	0.13	3.6.4.6	0.12
PIR_01071.1	unavailable		Peptidyl-prolyl cis-trans isomerase A	0.18	5.2.1.8	0.57
PIR_01077.1	unavailable		Protein-arginine kinase	0.21	2.7.3.2	0.24
PIR_01082.1	unavailable		Sphingosine kinase 1	0.19	2.7.1.91	0.38
PIR_01083.1	unavailable		DNA repair protein RAD5	0.2	3.6.4.-	0.49
PIR_01084.1	unavailable		Sphingosine kinase 1	0.19	2.7.1.91	0.38
PIR_01085.1	unavailable		Centromere protein J	0.32	2.7.11.1	0.13
PIR_01086.1	unavailable		Sphingosine kinase 1	0.19	2.7.1.91	0.37
PIR_01088.1	unavailable		Guanylate-binding protein 1	0.21	3.6.5.-	0.5
PIR_01091.1	unavailable		Peptidyl-prolyl cis-trans isomerase A	0.18	5.2.1.8	0.57
PIR_01096.1	unavailable		Phenylalanine--tRNA ligase beta subunit	0.49	6.1.1.20	0.49
PIR_01099.1	unavailable		Dual specificity phosphatase DUPD1	0.17	3.1.3.16, 3.1.3.48	0.51
PIR_01100.1	unavailable		Dual specificity phosphatase DUPD1	0.16	3.1.3.16, 3.1.3.48	0.55
PIR_01101.1	unavailable		Protein Jade-1	0.15	2.1.1.43	0.15
PIR_01103.1	unavailable		Homogentisate 1,2-dioxygenase	0.57	1.13.11.5	0.57
PIR_01107.1	unavailable		RNA/RNP complex-1-interacting phosphatase	0.25	2.7.7.50, 3.1.3.33	0.25
PIR_01108.1	unavailable		Esterase OVCA2	0.29	3.1.2.-	0.46
PIR_01109.1	unavailable		Valine--tRNA ligase	0.51	6.1.1.9	0.57
PIR_01111.1	unavailable		Glycoprotein-N-acetylgalactosamine 3-beta-galactosyltransferase 1	0.47	2.4.1.122	0.57
PIR_01114.1	unavailable		tRNA (uracil(54)-C(5))-methyltransferase homolog	0.09	2.1.1.-	0.48
PIR_01118.1	unavailable		Probable protein kinase UbiB	0.47	2.7.-.-	0.47
PIR_01119.1	unavailable		Cystathionine gamma-synthase	0.17	4.4.1.8	0.21
PIR_01122.1	unavailable		Phosphatidylinositol 4-kinase beta	0.17	2.7.1.67	0.28
PIR_01123.1	unavailable		Titin	0.56	2.7.11.1	0.56
PIR_01126.1	unavailable		L-threonine 3-dehydrogenase	0.18	1.1.1.103	0.18
PIR_01130.1	unavailable		Pyruvate dehydrogenase E1 component subunit beta	0.24	1.2.4.1	0.33
PIR_01133.1	unavailable		Tubulin polyglutamylase TTLL5	0.21	6.-.-.-	0.57
PIR_01138.1	unavailable		Peroxiredoxin	0.2	1.11.1.15	0.5
PIR_01146.1	unavailable		S-methyl-5'-thioadenosine phosphorylase	0.38	2.4.2.28	0.39
PIR_01147.1	unavailable		Riboflavin biosynthesis protein RibD	0.28	1.1.1.193, 3.5.4.26	0.28
PIR_01148.1	unavailable		Chromodomain-helicase-DNA-binding protein 5	0.19	3.6.4.12	0.38
PIR_01152.1	unavailable		ATP-dependent RNA helicase eIF4A	0.21	3.6.4.13	0.57
PIR_01155.1	unavailable		Ubiquitin-like-conjugating enzyme ATG10	0.56	6.3.2.-	0.56
PIR_01169.1	unavailable		Alpha-ketoglutarate-dependent dioxygenase alkB	0.19	1.14.11.-	0.26
PIR_01177.1	unavailable		NT-3 growth factor receptor	0.11	2.7.10.1	0.37
PIR_01179.1	unavailable		Phosphatidylinositol 3,4,5-trisphosphate 3-phosphatase and dual-specificity protein phosphatase PTEN	0.16	3.1.3.16, 3.1.3.67, 3.1.3.48	0.16
PIR_01180.1	unavailable		5'-AMP-activated protein kinase catalytic subunit alpha-1	0.49	2.7.11.27, 2.7.11.1, 2.7.11.31, 2.7.11.26	0.49
PIR_01184.1	unavailable		E3 ubiquitin-protein ligase pellino homolog 3	0.2	6.3.2.-	0.5
PIR_01186.1	unavailable		DNA-directed RNA polymerase subunit beta	0.24	2.7.7.6	0.57
PIR_01189.1	unavailable		Cathepsin B	0.12	3.4.22.-	0.23
PIR_01190.1	unavailable		Serine/threonine-protein phosphatase Pgam5, mitochondrial	0.42	3.1.3.16	0.57
PIR_01198.1	unavailable		Glucose-repressible alcohol dehydrogenase transcriptional effector	0.22	3.1.13.4	0.44
PIR_01202.1	unavailable		Succinate--CoA ligase [ADP-forming] subunit alpha	0.19	6.2.1.5	0.34
PIR_01204.1	unavailable		DNA repair and recombination protein RAD54-like	0.11	3.6.4.-	0.35
PIR_01216.1	unavailable		Uncharacterized oxidoreductase C115.03	0.09	1.-.-.-	0.38
PIR_01217.1	unavailable		Eukaryotic translation initiation factor 2-alpha kinase 1	0.13	2.7.11.1	0.49
PIR_01223.1	unavailable		Carbamoyl-phosphate synthase large chain	0.4	6.3.5.5	0.51
PIR_01224.1	unavailable		N-acetyl-gamma-glutamyl-phosphate reductase	0.45	1.2.1.38	0.46
PIR_01225.1	unavailable		Phospholipid phosphatase 6	0.49	3.1.3.-	0.57
PIR_01233.1	unavailable		Neurofilament medium polypeptide	0.22	3.1.3.77	0.22
PIR_01235.1	unavailable		Cytochrome P450 86A7	0.08	1.14.-.-	0.22
PIR_01237.1	unavailable		1-acyl-sn-glycerol-3-phosphate acyltransferase	0.26	2.3.1.51	0.51
PIR_01249.1	unavailable		Anthranilate synthase component 1	0.3	4.1.3.27	0.43
PIR_01256.1	unavailable		Inositol-3-phosphate synthase	0.39	5.5.1.4	0.57
PIR_01262.1	unavailable		Annexin A1	0.13	2.7.7.6	0.12
PIR_01263.1	unavailable		Peptidyl-prolyl cis-trans isomerase A	0.18	5.2.1.8	0.57
PIR_01266.1	unavailable		Ribonuclease HII	0.49	3.1.26.4	0.5
PIR_01267.1	unavailable		Asparagine--tRNA ligase	0.24	6.1.1.22	0.25
PIR_01273.1	unavailable		1-acylglycerol-3-phosphate O-acyltransferase ABHD5	0.26	2.3.1.51	0.34
PIR_01277.1	unavailable		Lon protease	0.36	3.4.21.53	0.45
PIR_01278.1	unavailable		ADP-ribosyl-[dinitrogen reductase] glycohydrolase	0.25	3.2.2.-	0.25
PIR_01280.1	unavailable		D-2-hydroxyglutarate dehydrogenase, mitochondrial	0.16	1.1.2.4	0.19
PIR_01282.1	unavailable		Ribose-phosphate pyrophosphokinase	0.3	2.7.6.1	0.57
PIR_01284.1	unavailable		Cytosolic carboxypeptidase 1	0.19	3.4.17.-	0.55
PIR_01289.1	unavailable		Carbonyl reductase family member 4	0.11	1.1.1.100	0.21
PIR_01290.1	unavailable		Dolichyl pyrophosphate Glc1Man9GlcNAc2 alpha-1,3-glucosyltransferase	0.28	2.4.1.265	0.39
PIR_01292.1	unavailable		Omega-amidase NIT2	0.13	3.5.-.-	0.26
PIR_01294.1	unavailable		Copper-exporting P-type ATPase A	0.12	3.6.3.54	0.31
PIR_01295.1	unavailable		Ribosomal large subunit pseudouridine synthase C	0.25	5.4.99.24	0.25
PIR_01299.1	unavailable		Histone deacetylase 4	0.13	3.5.1.98	0.43
PIR_01300.1	unavailable		Carbamoyl-phosphate synthase large chain	0.4	6.3.5.5	0.51
PIR_01304.1	unavailable		RNA-dependent RNA polymerase 1	0.17	2.7.7.48	0.46
PIR_01311.1	unavailable		Bis(5'-adenosyl)-triphosphatase	0.44	3.6.1.29	0.44
PIR_01314.1	unavailable		Acid phosphatase type 7	0.12	3.1.3.2	0.39
PIR_01315.1	unavailable		Acid phosphatase type 7	0.12	3.1.3.2	0.39
PIR_01317.1	unavailable		Acid phosphatase type 7	0.12	3.1.3.2	0.4
PIR_01318.1	unavailable		Acid phosphatase type 7	0.12	3.1.3.2	0.39
PIR_01320.1	unavailable		Eukaryotic translation initiation factor 5B	0.31	2.7.11.1	0.31
PIR_01321.1	unavailable		Cytokinin hydroxylase	0.08	1.14.-.-	0.28
PIR_01322.1	unavailable		EH domain-containing protein 1	0.23	3.6.5.2	0.11
PIR_01323.1	unavailable		Anthranilate phosphoribosyltransferase	0.49	2.4.2.18	0.57
PIR_01340.1	unavailable		Aspartate racemase	0.5	5.1.1.13	0.5
PIR_01347.1	unavailable		5,10-methylenetetrahydrofolate reductase	0.23	1.5.1.20	0.57
PIR_01348.1	unavailable		Phosphatidylinositol 4-kinase beta	0.18	2.7.1.67	0.31
PIR_01349.1	unavailable		Phosphatidylinositol 5-phosphate 4-kinase type-2 gamma	0.17	2.7.1.68	0.35
PIR_01351.1	unavailable		Protein disulfide-isomerase	0.18	5.3.4.1	0.45
PIR_01355.1	unavailable		Titin homolog	0.22	2.7.11.1	0.22
PIR_01356.1	unavailable		Nuclear transcription factor Y subunit gamma	0.21	2.7.7.7	0.14
PIR_01358.1	unavailable		Bifunctional polymyxin resistance protein ArnA	0.29	2.1.2.13, 1.1.1.305	0.3
PIR_01359.1	unavailable		Protein phosphatase 1G	0.1	3.1.3.16	0.57
PIR_01369.1	unavailable		Protein disulfide-isomerase	0.22	5.3.4.1	0.3
PIR_01378.1	unavailable		Renalase	0.57	1.6.3.5	0.57
PIR_01386.1	unavailable		Presenilin-1	0.27	3.4.23.-	0.5
PIR_01391.1	unavailable		NADPH dehydrogenase	0.2	1.6.99.1	0.33
PIR_01392.1	unavailable		NADPH dehydrogenase	0.21	1.6.99.1	0.33
PIR_01394.1	unavailable		Alcohol dehydrogenase	0.15	1.1.1.1	0.28
PIR_01399.1	unavailable		Stress-induced-phosphoprotein 1	0.12	3.1.3.16	0.12
PIR_01402.1	unavailable		Cardiolipin synthase (CMP-forming)	0.19	2.7.8.5	0.29
PIR_01403.1	unavailable		Ethanolamine kinase 2	0.13	2.7.1.82	0.28
PIR_01406.1	unavailable		Cellulose synthase catalytic subunit [UDP-forming]	0.22	2.4.1.12	0.52
PIR_01417.1	unavailable		2-succinylbenzoate--CoA ligase	0.16	6.2.1.-	0.19
PIR_01428.1	unavailable		Carbonic anhydrase	0.25	4.2.1.1	0.57
PIR_01431.1	unavailable		Aprataxin	0.27	3.-.-.-	0.46
PIR_01433.1	unavailable		Regulator of chromosome condensation	0.12	6.3.2.-	0.19
PIR_01436.1	unavailable		Carbonic anhydrase	0.28	4.2.1.1	0.57
PIR_01437.1	unavailable		Carbonic anhydrase	0.25	4.2.1.1	0.57
PIR_01439.1	unavailable		Ribosomal RNA large subunit methyltransferase E	0.36	2.1.1.166	0.36
PIR_01441.1	unavailable		Probable deoxyhypusine synthase	0.3	2.5.1.46	0.49
PIR_01443.1	unavailable		Orotate phosphoribosyltransferase	0.5	2.4.2.10	0.5
PIR_01445.1	unavailable		GTP cyclohydrolase-2	0.28	3.5.4.25	0.28
PIR_01447.1	unavailable		Adenylate kinase	0.55	2.7.4.3	0.57
PIR_01448.1	unavailable		Peroxiredoxin	0.2	1.11.1.15	0.53
PIR_01452.1	unavailable		Inositol-1-monophosphatase	0.2	3.1.3.25	0.4
PIR_01463.1	unavailable		Phosphoribosylaminoimidazole-succinocarboxamide synthase	0.54	6.3.2.6	0.57
PIR_01471.1	unavailable		Phosphatidylinositol 3-kinase catalytic subunit type 3	0.14	2.7.1.137	0.28
PIR_01474.1	unavailable		ATP phosphoribosyltransferase	0.57	2.4.2.17	0.57
PIR_01475.1	unavailable		Rho-associated protein kinase 2	0.1	2.7.11.1	0.11
PIR_01483.1	unavailable		Eukaryotic translation initiation factor 2-alpha kinase 1	0.16	2.7.11.1	0.45
PIR_01485.1	unavailable		Retrovirus-related Pol polyprotein from type-1 retrotransposable element R2	0.15	2.7.7.49	0.17
PIR_01492.1	unavailable		Probable mannosyl-oligosaccharide alpha-1,2-mannosidase 1B	0.16	3.2.1.113	0.49
PIR_01494.1	unavailable		ATP-dependent zinc metalloprotease FtsH	0.39	3.4.24.-	0.57
PIR_01499.1	unavailable		Adenylate cyclase	0.57	4.6.1.1	0.57
PIR_01501.1	unavailable		Alkaline ceramidase 1	0.2	3.5.1.-	0.32
PIR_01504.1	unavailable		Putative alpha-1,3-mannosyltransferase MNN1	0.55	2.4.1.-	0.55
PIR_01505.1	unavailable		Serine/threonine-protein kinase PLK4	0.19	2.7.11.1	0.38
PIR_01508.1	unavailable		Adenylyltransferase and sulfurtransferase MOCS3	0.18	2.7.7.80, 2.8.1.11	0.23
PIR_01511.1	unavailable		Dimethylaniline monooxygenase [N-oxide-forming] 2	0.14	1.14.13.8	0.26
PIR_01516.1	unavailable		D-arabinono-1,4-lactone oxidase	0.25	1.1.3.37	0.28
PIR_01518.1	unavailable		Mannosyl phosphorylinositol ceramide synthase SUR1	0.15	2.4.-.-	0.47
PIR_01519.1	unavailable		Probable E3 ubiquitin-protein ligase hulA	0.11	6.3.2.-	0.56
PIR_01520.1	unavailable		NAD/NADP-dependent betaine aldehyde dehydrogenase	0.17	1.2.1.8	0.26
PIR_01533.1	unavailable		Phosphatidylinositol:ceramide inositolphosphotransferase	0.26	2.7.8.-	0.57
PIR_01544.1	unavailable		Serine/threonine-protein kinase PKZ1	0.19	2.7.11.1	0.35
PIR_01549.1	unavailable		Protein FAM173B	0.3	2.1.1.-	0.25
PIR_01558.1	unavailable		Lysine-specific histone demethylase 1B	0.17	1.-.-.-	0.52
PIR_01561.1	unavailable		ATP-dependent RNA helicase DBP4	0.17	3.6.4.13	0.42
PIR_01567.1	unavailable		Ubiquitin-conjugating enzyme E2 2	0.16	2.3.2.23	0.47
PIR_01577.1	unavailable		Cellular nucleic acid-binding protein	0.1	2.7.11.1	0.12
PIR_01582.1	unavailable		Regulator of chromosome condensation	0.12	6.3.2.-	0.19
PIR_01584.1	unavailable		DNA-directed RNA polymerase II subunit RPB1	0.11	2.7.7.6	0.12
PIR_01588.1	unavailable		Alpha-1,2-mannosyltransferase ALG9	0.26	2.4.1.261, 2.4.1.259	0.38
PIR_01589.1	unavailable		Guanylate cyclase soluble subunit beta-1	0.1	4.6.1.2	0.46
PIR_01590.1	unavailable		Uncharacterized protein	0.71	2.7.11.1	0.11
PIR_01592.1	unavailable		Retinal dehydrogenase 1	0.12	1.2.1.8	0.25
PIR_01595.1	unavailable		NADPH:adrenodoxin oxidoreductase, mitochondrial	0.27	1.18.1.6	0.35
PIR_01606.1	unavailable		Zinc import ATP-binding protein ZnuC	0.13	3.6.3.-	0.2
PIR_01613.1	unavailable		Sphingosine kinase 2	0.17	2.7.1.91	0.4
PIR_01614.1	unavailable		Dual specificity tyrosine-phosphorylation-regulated kinase 1A	0.1	2.7.12.1	0.29
PIR_01616.1	unavailable		Serine-rich adhesin for platelets	0.09	2.7.11.1	0.11
PIR_01618.1	unavailable		Phosphatidylinositol 5-phosphate 4-kinase type-2 alpha	0.15	2.7.1.68	0.38
PIR_01620.1	unavailable		Protoheme IX farnesyltransferase	0.4	2.5.1.-	0.57
PIR_01624.1	unavailable		Lysosomal Pro-X carboxypeptidase	0.21	3.4.-.-	0.32
PIR_01634.1	unavailable		Probable E3 ubiquitin-protein ligase makorin-2	0.24	6.3.2.-	0.55
PIR_01635.1	unavailable		Phospholipid phosphatase 5	0.19	3.1.3.4	0.38
PIR_01636.1	unavailable		Glucose-repressible alcohol dehydrogenase transcriptional effector	0.3	3.1.13.4	0.51
PIR_01637.1	unavailable		Manganese-dependent ADP-ribose/CDP-alcohol diphosphatase	0.57	3.6.1.53, 3.6.1.16, 3.6.1.13	0.57
PIR_01639.1	unavailable		NADPH dehydrogenase	0.21	1.6.99.1	0.31
PIR_01640.1	unavailable		Putative E3 ubiquitin-protein ligase UBR7	0.31	6.3.2.-	0.45
PIR_01645.1	unavailable		Lysine-rich arabinogalactan protein 19	0.15	3.4.22.-	0.15
PIR_01651.1	unavailable		Adenylate kinase	0.39	2.7.4.3	0.4
PIR_01653.1	unavailable		Mucin-1	0.09	2.7.11.1	0.12
PIR_01657.1	unavailable		Serine/threonine-protein kinase SIK1	0.09	2.7.11.1	0.52
PIR_01660.1	unavailable		NADP-specific glutamate dehydrogenase	0.23	1.4.1.4	0.26
PIR_01662.1	unavailable		Mucin-7	0.11	2.7.11.1	0.11
PIR_01663.1	unavailable		Ubiquinone/menaquinone biosynthesis C-methyltransferase UbiE	0.43	2.1.1.201, 2.1.1.163	0.43
PIR_01664.1	unavailable		Stress-induced-phosphoprotein 1	0.12	2.4.1.-	0.12
PIR_01665.1	unavailable		DDB1- and CUL4-associated factor homolog 1	0.26	2.7.11.1	0.26
PIR_01666.1	unavailable		Histidine protein methyltransferase 1 homolog	0.49	2.1.1.-	0.49
PIR_01669.1	unavailable		Ubiquitin carboxyl-terminal hydrolase 4	0.13	3.4.19.12	0.57
PIR_01673.1	unavailable		Ornithine decarboxylase	0.26	4.1.1.17	0.3
PIR_01674.1	unavailable		Ornithine decarboxylase	0.28	4.1.1.17	0.32
PIR_01677.1	unavailable		Alpha-1,2-mannosyltransferase MNN2	0.3	2.4.1.-	0.56
PIR_01679.1	unavailable		Protein phosphatase 1A	0.1	3.1.3.16	0.56
PIR_01680.1	unavailable		Alpha-1,2-mannosyltransferase MNN2	0.3	2.4.1.-	0.56
PIR_01685.1	unavailable		Gamete and mating-type specific protein A	0.3	3.4.22.-	0.3
PIR_01686.1	unavailable		Kallikrein-8	0.09	3.4.21.-	0.25
PIR_01690.1	unavailable		Lysophospholipid acyltransferase 5	0.19	2.3.1.-	0.19
PIR_01691.1	unavailable		Lysophospholipid acyltransferase 7	0.22	2.3.1.-	0.16
PIR_01695.1	unavailable		Cytochrome b-245 heavy chain	0.18	1.-.-.-	0.24
PIR_01698.1	unavailable		Peptidyl-prolyl cis-trans isomerase NIMA-interacting 1	0.25	5.2.1.8	0.57
PIR_01699.1	unavailable		Probable protein kinase UbiB	0.32	2.7.-.-	0.45
PIR_01701.1	unavailable		Diacylglycerol O-acyltransferase 2	0.21	2.3.1.22	0.23
PIR_01702.1	unavailable		Exonuclease mut-7 homolog	0.56	3.1.-.-	0.56
PIR_01713.1	unavailable		Probable E3 ubiquitin-protein ligase hulA	0.11	6.3.2.-	0.57
PIR_01719.1	unavailable		cGMP-specific 3',5'-cyclic phosphodiesterase	0.17	3.1.4.53	0.24
PIR_01720.1	unavailable		Phosphoserine phosphatase	0.51	3.1.3.3	0.57
PIR_01723.1	unavailable		Proteasome subunit alpha	0.17	3.4.25.1	0.57
PIR_01726.1	unavailable		Presenilin-1	0.27	3.4.23.-	0.5
PIR_01728.1	unavailable		Probable allantoicase	0.45	3.5.3.4	0.57
PIR_01732.1	unavailable		Mitogen-activated protein kinase HOG1	0.12	2.7.12.1	0.29
PIR_01735.1	unavailable		Interferon-induced GTP-binding protein Mx1	0.16	3.6.5.5	0.24
PIR_01736.1	unavailable		Counting factor 60	0.3	3.1.3.2	0.3
PIR_01738.1	unavailable		Adenosine deaminase	0.43	3.5.4.4	0.44
PIR_01740.1	unavailable		MAP kinase-interacting serine/threonine-protein kinase 2	0.1	2.7.11.1	0.49
PIR_01744.1	unavailable		tRNA (adenine(37)-N6)-methyltransferase	0.37	2.1.1.-	0.47
PIR_01746.1	unavailable		Histidinol-phosphate aminotransferase	0.55	2.6.1.9	0.57
PIR_01750.1	unavailable		NAD/NADP-dependent betaine aldehyde dehydrogenase	0.17	1.2.1.8	0.31
PIR_01758.1	unavailable		Peptidyl-prolyl cis-trans isomerase FKBP5	0.23	5.2.1.8	0.48
PIR_01762.1	unavailable		Glycine amidinotransferase, mitochondrial	0.44	2.1.4.1	0.44
PIR_01763.1	unavailable		Putative DNA helicase INO80	0.27	3.6.4.12	0.3
PIR_01764.1	unavailable		L-threonine 3-dehydrogenase, mitochondrial	0.16	1.1.1.103	0.16
PIR_01766.1	unavailable		Cathepsin D	0.13	3.4.23.-	0.18
PIR_01767.1	unavailable		Probable E3 ubiquitin-protein ligase hulA	0.11	6.3.2.-	0.57
PIR_01771.1	unavailable		Cathepsin D	0.13	3.4.23.-	0.19
PIR_01780.1	unavailable		Guanylate-binding protein 1	0.27	3.6.5.-	0.47
PIR_01782.1	unavailable		Cathepsin K	0.12	3.4.22.-	0.28
PIR_01783.1	unavailable		CAAX prenyl protease 1 homolog	0.4	3.4.24.84	0.52
PIR_01784.1	unavailable		Poly [ADP-ribose] polymerase 1	0.28	2.4.2.30	0.57
PIR_01785.1	unavailable		Aspartokinase	0.26	2.7.2.4	0.43
PIR_01793.1	unavailable		Sn1-specific diacylglycerol lipase alpha	0.32	3.1.1.-	0.57
PIR_01800.1	unavailable		4-hydroxyphenylpyruvate dioxygenase	0.46	1.13.11.27	0.49
PIR_01805.1	unavailable		Calcium/calmodulin-dependent protein kinase type II subunit delta	0.1	2.7.11.1	0.34
PIR_01806.1	unavailable		Histone H3.v1	0.17	3.6.4.-	0.45
PIR_01807.1	unavailable		DNA replication ATP-dependent helicase/nuclease DNA2	0.12	3.6.4.-	0.26
PIR_01812.1	unavailable		3-ketoacyl-CoA thiolase	0.23	2.3.1.16	0.36
PIR_01813.1	unavailable		U1 small nuclear ribonucleoprotein 70 kDa	0.11	5.2.1.8	0.11
PIR_01814.1	unavailable		UDP-glucose:glycoprotein glucosyltransferase	0.24	2.4.1.-	0.52
PIR_01815.1	unavailable		tRNA (adenine(37)-N6)-methyltransferase	0.4	2.1.1.-	0.52
PIR_01817.1	unavailable		Histidine--tRNA ligase	0.5	6.1.1.21	0.5
PIR_01826.1	unavailable		Dual oxidase 1	0.12	1.11.1.-, 1.6.3.-	0.23
PIR_01827.1	unavailable		Glutaminyl-peptide cyclotransferase	0.55	2.3.2.5	0.55
PIR_01834.1	unavailable		ATP-dependent RNA helicase DBP7	0.17	3.6.4.13	0.57
PIR_01845.1	unavailable		Serine/threonine-protein kinase TEL1	0.15	2.7.11.1	0.55
PIR_01847.1	unavailable		Methyltransferase-like protein 22	0.56	2.1.1.-	0.56
PIR_01848.1	unavailable		Fatty acid oxidation complex subunit alpha	0.21	5.1.2.3, 4.2.1.17, 1.1.1.35	0.17
PIR_01852.1	unavailable		DNA gyrase subunit B	0.27	5.99.1.3	0.57
PIR_01855.1	unavailable		Probable nicotinate-nucleotide adenylyltransferase	0.5	2.7.7.18	0.5
PIR_01856.1	unavailable		D-aminoacyl-tRNA deacylase	0.45	3.1.1.96	0.45
PIR_01857.1	unavailable		Long-chain-fatty-acid--CoA ligase 1	0.1	6.2.1.3	0.35
PIR_01859.1	unavailable		Proteasome-activating nucleotidase	0.14	3.6.4.6	0.12
PIR_01860.1	unavailable		Peptidyl-prolyl cis-trans isomerase A	0.18	5.2.1.8	0.57
PIR_01863.1	unavailable		Frataxin, mitochondrial	0.4	1.16.3.1	0.53
PIR_01867.1	unavailable		Forkhead box protein P2	0.14	2.7.11.1	0.11
PIR_01868.1	unavailable		Carboxypeptidase Y homolog A	0.2	3.4.16.-	0.33
PIR_01871.1	unavailable		Probable E3 ubiquitin-protein ligase hulA	0.11	6.3.2.-	0.57
PIR_01873.1	unavailable		Thymidine kinase	0.53	2.7.1.21	0.57
PIR_01885.1	unavailable		ATP-dependent RNA helicase DDX1	0.45	3.6.4.13	0.57
PIR_01887.1	unavailable		cAMP-dependent protein kinase catalytic subunit alpha	0.11	2.7.11.1	0.32
PIR_01889.1	unavailable		Cathepsin L1	0.09	3.4.22.-	0.37
PIR_01895.1	unavailable		Probable phospholipid-transporting ATPase IIB	0.11	3.6.3.1	0.54
PIR_01906.1	unavailable		Type II inositol 3,4-bisphosphate 4-phosphatase	0.2	3.1.3.66	0.28
PIR_01914.1	unavailable		Dual specificity protein phosphatase CDC14A	0.15	3.1.3.16, 3.1.3.48	0.34
PIR_01915.1	unavailable		Aromatic peroxygenase	0.3	1.11.1.-	0.3
PIR_01919.1	unavailable		Peptidyl-prolyl cis-trans isomerase FKBP5	0.21	5.2.1.8	0.46
PIR_01920.1	unavailable		Heme oxygenase 1	0.29	1.14.14.18	0.57
PIR_01922.1	unavailable		Adenylate cyclase, terminal-differentiation specific	0.13	2.1.1.43	0.13
PIR_01923.1	unavailable		Germinal-center associated nuclear protein	0.23	2.3.1.-	0.13
PIR_01926.1	unavailable		Uncharacterized protein	0.55	3.1.4.-	0.23
PIR_01928.1	unavailable		Peptidyl-prolyl cis-trans isomerase-like 1	0.13	5.2.1.8	0.5
PIR_01933.1	unavailable		Amidophosphoribosyltransferase	0.33	2.4.2.14	0.37
PIR_01935.1	unavailable		Cortactin-binding protein 2	0.13	2.7.11.1	0.12
PIR_01942.1	unavailable		Serine/threonine-protein kinase 4	0.14	2.7.11.1	0.4
PIR_01946.1	unavailable		Methionine synthase	0.27	2.1.1.13	0.29
PIR_01949.1	unavailable		Methylmalonyl-CoA mutase, mitochondrial	0.17	5.4.99.2	0.43
PIR_01951.1	unavailable		tRNA (guanine-N(7)-)-methyltransferase	0.56	2.1.1.33	0.57
PIR_01962.1	unavailable		1-acyl-sn-glycerol-3-phosphate acyltransferase delta	0.2	2.3.1.51	0.45
PIR_01963.1	unavailable		Calcium/calmodulin-dependent protein kinase type II subunit delta	0.1	2.7.11.1	0.44
PIR_01975.1	unavailable		Serine/threonine-protein kinase Sgk1	0.12	2.7.11.1	0.36
PIR_01976.1	unavailable		Peptidyl-prolyl cis-trans isomerase D	0.21	5.2.1.8	0.57
PIR_01977.1	unavailable		Probable beta-glucosidase I	0.12	3.2.1.21	0.4
PIR_01978.1	unavailable		Phospholipase DDHD1	0.22	3.1.1.-	0.42
PIR_01981.1	unavailable		Cyclin-dependent kinase 1	0.18	2.7.11.22, 2.7.11.23	0.33
PIR_01990.1	unavailable		Probable exo-1,4-beta-xylosidase xlnD	0.12	3.2.1.21	0.41
PIR_01994.1	unavailable		Peroxisomal biogenesis factor 6	0.13	3.6.4.6	0.12
PIR_01999.1	unavailable		Probable cysteine protease ATG4	0.2	3.4.22.-	0.57
PIR_02001.1	unavailable		Receptor-type tyrosine-protein phosphatase F	0.11	3.1.3.48	0.16
PIR_02002.1	unavailable		Cytochrome P450 86A7	0.11	1.14.-.-	0.29
PIR_02004.1	unavailable		Cystic fibrosis transmembrane conductance regulator	0.17	3.6.3.49	0.17
PIR_02008.1	unavailable		Serine/threonine-protein kinase PAK 3	0.1	2.7.11.1	0.5
PIR_02010.1	unavailable		Lipid A export ATP-binding/permease protein MsbA	0.13	3.6.3.44	0.15
PIR_02014.1	unavailable		Mitogen-activated protein kinase HOG1	0.19	2.7.11.24	0.57
PIR_02016.1	unavailable		Cytochrome b5	0.31	1.7.1.1	0.15
PIR_02023.1	unavailable		E3 ubiquitin-protein ligase FANCL	0.56	6.3.2.-	0.56
PIR_02026.1	unavailable		Probable palmitoyltransferase ZDHHC1	0.39	2.3.1.225	0.57
PIR_02029.1	unavailable		NAD/NADP-dependent betaine aldehyde dehydrogenase	0.46	1.2.1.8	0.47
PIR_02030.1	unavailable		Putative oligopeptide transport ATP-binding protein oppF2	0.05	3.6.3.-	0.3
PIR_02035.1	unavailable		Regulator of telomere elongation helicase 1 homolog	0.2	3.6.4.12	0.53
PIR_02037.1	unavailable		Ribosomal RNA large subunit methyltransferase F	0.13	2.1.1.181	0.13
PIR_02040.1	unavailable		Arabinose 5-phosphate isomerase KdsD	0.17	5.3.1.13	0.46
PIR_02051.1	unavailable		cGMP-dependent protein kinase, isozyme 1	0.55	2.7.11.12	0.55
PIR_02052.1	unavailable		Isocitrate dehydrogenase [NADP] cytoplasmic	0.22	1.1.1.42	0.57
PIR_02053.1	unavailable		Protein kinase C beta type	0.11	2.7.11.1	0.37
PIR_02055.1	unavailable		Ubiquitin-conjugating enzyme E2 6	0.11	2.3.2.23	0.45
PIR_02068.1	unavailable		Proline--tRNA ligase	0.47	6.1.1.15	0.5
PIR_02077.1	unavailable		Dual 3',5'-cyclic-AMP and -GMP phosphodiesterase 11A	0.24	3.1.4.53, 3.1.4.35	0.28
PIR_02083.1	unavailable		Serine/threonine-protein kinase TEL1	0.15	2.7.11.1	0.55
PIR_02090.1	unavailable		Ribonuclease R	0.15	3.1.13.1	0.32
PIR_02091.1	unavailable		Calcium/calmodulin-dependent protein kinase type II subunit delta	0.1	2.7.11.1	0.38
PIR_02093.1	unavailable		mRNA-capping enzyme	0.47	2.7.7.50, 3.1.3.33	0.47
PIR_02097.1	unavailable		Phenylalanine--tRNA ligase beta subunit	0.54	6.1.1.20	0.56
PIR_02100.1	unavailable		Calcium-dependent protein kinase 1	0.09	2.7.11.1	0.49
PIR_02101.1	unavailable		Myotubularin	0.13	3.1.3.95, 3.1.3.64	0.22
PIR_02104.1	unavailable		Eukaryotic elongation factor 2 kinase	0.19	2.7.11.1	0.25
PIR_02105.1	unavailable		Alpha-1,3/1,6-mannosyltransferase ALG2	0.28	2.4.1.132, 2.4.1.257	0.31
PIR_02107.1	unavailable		Probable isoprenylcysteine alpha-carbonyl methylesterase ICMEL2	0.23	3.1.1.n2	0.32
PIR_02114.1	unavailable		Transcription initiation factor TFIID subunit 1	0.45	2.7.11.1, 2.3.1.48	0.2
PIR_02115.1	unavailable		Ubiquitin carboxyl-terminal hydrolase 13	0.3	3.4.19.12	0.57
PIR_02117.1	unavailable		Integrator complex subunit 9	0.24	3.1.27.-	0.29
PIR_02118.1	unavailable		Tyrosine-protein kinase Yes	0.1	2.7.10.1	0.31
PIR_02127.1	unavailable		ATP-dependent RNA helicase DBP2	0.16	3.6.4.13	0.57
PIR_02129.1	unavailable		Soluble calcium-activated nucleotidase 1	0.45	3.6.1.6	0.45
PIR_02130.1	unavailable		Uncharacterized protein	0.59	2.3.1.225	0.19
PIR_02131.1	unavailable		Probable protein S-acyltransferase 22	0.3	2.3.1.225	0.56
PIR_02133.1	unavailable		Mitochondrial inner membrane protease subunit 2	0.36	3.4.21.-	0.57
PIR_02137.1	unavailable		PH domain leucine-rich repeat-containing protein phosphatase 2	0.39	3.1.3.16	0.39
PIR_02140.1	unavailable		Peptidyl-prolyl cis-trans isomerase A	0.18	5.2.1.8	0.57
PIR_02143.1	unavailable		Peptidyl-tRNA hydrolase	0.49	3.1.1.29	0.57
PIR_02146.1	unavailable		2-dehydro-3-deoxyphosphooctonate aldolase	0.51	2.5.1.55	0.57
PIR_02147.1	unavailable		Radial spoke head 1 homolog	0.15	2.7.1.68	0.35
PIR_02150.1	unavailable		Titin homolog	0.3	2.7.11.1	0.3
PIR_02151.1	unavailable		Intraflagellar transport protein 56	0.11	1.14.-.-	0.22
PIR_02155.1	unavailable		Histone-arginine methyltransferase CARMER	0.17	2.1.1.319	0.41
PIR_02157.1	unavailable		Transcription activator MSS11	0.1	2.7.11.1	0.12
PIR_02158.1	unavailable		Myb-binding protein 1A	0.32	2.7.7.7	0.23
PIR_02175.1	unavailable		Protein farnesyltransferase subunit beta	0.23	2.5.1.60	0.27
PIR_02178.1	unavailable		Glyoxylate/hydroxypyruvate reductase A	0.24	1.1.1.81, 1.1.1.79	0.36
PIR_02179.1	unavailable		Glyoxylate/hydroxypyruvate reductase A	0.24	1.1.1.81, 1.1.1.79	0.47
PIR_02180.1	unavailable		Quinone oxidoreductase	0.12	1.-.-.-	0.18
PIR_02182.1	unavailable		2-oxoglutarate and iron-dependent oxygenase domain-containing protein 3	0.57	1.14.11.-	0.45
PIR_02185.1	unavailable		E3 ubiquitin-protein ligase RNF185	0.26	6.3.2.-	0.48
PIR_02186.1	unavailable		Sodium/potassium-transporting ATPase subunit alpha-1	0.15	3.6.3.8	0.3
PIR_02187.1	unavailable		GDP-Man:Man(3)GlcNAc(2)-PP-Dol alpha-1,2-mannosyltransferase	0.55	2.4.1.131	0.55
PIR_02191.1	unavailable		Serine/threonine-protein kinase 4	0.14	2.7.11.1	0.44
PIR_02199.1	unavailable		Palmitoyltransferase PFA4	0.13	2.3.1.225	0.56
PIR_02201.1	unavailable		Probable phosphoglycerate mutase PMU1	0.13	5.4.-.-	0.23
PIR_02202.1	unavailable		Probable phosphoglycerate mutase PMU1	0.12	5.4.-.-	0.2
PIR_02211.1	unavailable		Oxaloacetate decarboxylase	0.26	4.1.1.3	0.3
PIR_02217.1	unavailable		tRNA-dihydrouridine(47) synthase [NAD(P)(+)]	0.14	1.3.1.-	0.47
PIR_02218.1	unavailable		tRNA-dihydrouridine(20) synthase [NAD(P)+]-like	0.26	1.3.1.-	0.47
PIR_02219.1	unavailable		Cell division control protein 2 homolog	0.13	2.7.11.24	0.28
PIR_02221.1	unavailable		Oxaloacetate decarboxylase	0.27	4.1.1.3	0.31
PIR_02226.1	unavailable		Mitogen-activated protein kinase HOG1	0.2	2.7.11.24	0.57
PIR_02232.1	unavailable		Biotin--protein ligase	0.27	6.3.4.-, 6.3.4.15, 6.3.4.11, 6.3.4.10, 6.3.4.9	0.27
PIR_02233.1	unavailable		Spastin	0.19	3.6.4.3	0.32
PIR_02236.1	unavailable		E3 ubiquitin ligase BIG BROTHER-related	0.22	6.3.2.-	0.57
PIR_02239.1	unavailable		Methionine aminopeptidase	0.3	3.4.11.18	0.57
PIR_02242.1	unavailable		tRNA-2-methylthio-N(6)-dimethylallyladenosine synthase	0.46	2.8.4.3	0.46
PIR_02243.1	unavailable		DNA repair protein RAD5	0.13	3.6.4.-	0.34
PIR_02249.1	unavailable		1-phosphatidylinositol 3-phosphate 5-kinase	0.55	2.7.1.150	0.55
PIR_02252.1	unavailable		Dihydrolipoyllysine-residue acetyltransferase component of pyruvate dehydrogenase complex, mitochondrial	0.32	2.3.1.12	0.57
PIR_02255.1	unavailable		RNA cytidine acetyltransferase	0.45	2.3.1.-	0.51
PIR_02258.1	unavailable		Prostaglandin E synthase 3	0.34	5.3.99.3	0.34
PIR_02265.1	unavailable		Molybdenum cofactor biosynthesis protein B	0.14	2.10.1.1	0.18
PIR_02269.1	unavailable		Calmodulin	0.63	5.2.1.8	0.18
PIR_02270.1	unavailable		Cytochrome P450 4V2	0.09	1.14.-.-	0.24
PIR_02271.1	unavailable		Acyl-CoA synthetase family member 4	0.13	6.3.2.-	0.11
PIR_02273.1	unavailable		Dual specificity phosphatase DUPD1	0.11	3.1.3.16, 3.1.3.48	0.51
PIR_02274.1	unavailable		Alcohol dehydrogenase [NADP(+)]	0.12	1.-.-.-	0.22
PIR_02275.1	unavailable		Alcohol dehydrogenase [NADP(+)]	0.12	1.-.-.-	0.22
PIR_02288.1	unavailable		DNA replication ATP-dependent helicase/nuclease DNA2	0.14	3.6.4.-	0.28
PIR_02289.1	unavailable		Cyclin-dependent kinase 1	0.18	2.7.11.22, 2.7.11.23	0.33
PIR_02290.1	unavailable		FK506-binding protein 1	0.14	5.2.1.8	0.54
PIR_02298.1	unavailable		Mitogen-activated protein kinase kinase kinase 13	0.09	2.7.11.1	0.44
PIR_02300.1	unavailable		Probable inactive receptor kinase At2g26730	0.09	2.7.11.1	0.39
PIR_02301.1	unavailable		ADP-ribosylation factor 1	0.13	3.6.5.-	0.12
PIR_02308.1	unavailable		Tyrosine 3-monooxygenase	0.23	1.14.16.2	0.23
PIR_02310.1	unavailable		Mitogen-activated protein kinase HOG1	0.13	2.7.11.24	0.57
PIR_02311.1	unavailable		Pheromone-processing carboxypeptidase KEX1	0.31	3.4.16.6	0.39
PIR_02312.1	unavailable		Uncharacterized protein	0.67	2.6.1.1	0.16
PIR_02313.1	unavailable		Uncharacterized protein	0.65	2.6.1.1	0.16
PIR_02316.1	unavailable		cGMP-specific 3',5'-cyclic phosphodiesterase	0.14	3.1.4.53	0.24
PIR_02318.1	unavailable		Homoserine kinase	0.5	2.7.1.39	0.5
PIR_02327.1	unavailable		Chaperone protein DnaJ	0.38	3.6.4.13	0.12
PIR_02330.1	unavailable		DNA oxidative demethylase ALKBH2	0.57	1.14.11.33	0.57
PIR_02332.1	unavailable		Uncharacterized metal-dependent hydrolase YjjV	0.5	3.1.-.-	0.5
PIR_02333.1	unavailable		Mitogen-activated protein kinase kinase kinase 7	0.1	2.7.11.1	0.33
PIR_02335.1	unavailable		Cystic fibrosis transmembrane conductance regulator	0.17	3.6.3.49	0.17
PIR_02336.1	unavailable		Ornithine decarboxylase	0.24	4.1.1.17	0.28
PIR_02338.1	unavailable		DNA oxidative demethylase ALKBH2	0.57	1.14.11.33	0.57
PIR_02339.1	unavailable		Probable E3 ubiquitin-protein ligase hulA	0.11	6.3.2.-	0.57
PIR_02340.1	unavailable		DNA-directed primase/polymerase protein	0.57	2.7.7.-	0.57
PIR_02343.1	unavailable		Adenylosuccinate lyase	0.51	4.3.2.2	0.51
PIR_02345.1	unavailable		GTP cyclohydrolase-2	0.24	3.5.4.25	0.24
PIR_02348.1	unavailable		Histone-lysine N-methyltransferase setd3	0.57	2.1.1.43	0.57
PIR_02350.1	unavailable		Putative oxidoreductase GLYR1	0.15	1.1.1.31	0.24
PIR_02352.1	unavailable		Leukotriene A-4 hydrolase homolog	0.22	3.3.2.6	0.27
PIR_02356.1	unavailable		DNA repair and recombination protein RAD54-like	0.14	3.6.4.-	0.34
PIR_02357.1	unavailable		Uncharacterized protein	0.51	5.2.1.8	0.11
PIR_02358.1	unavailable		Tryptophan synthase alpha chain	0.47	4.2.1.20	0.57
PIR_02360.1	unavailable		Probable glucan endo-1,3-beta-glucosidase eglC	0.24	3.2.1.39	0.43
PIR_02361.1	unavailable		Enolase-phosphatase E1	0.17	3.1.3.77	0.17
PIR_02367.1	unavailable		ATP-dependent RNA helicase DBP9	0.17	3.6.4.13	0.57
PIR_02369.1	unavailable		Peptidyl-prolyl cis-trans isomerase B	0.14	5.2.1.8	0.57
PIR_02371.1	unavailable		Probable crotonobetaine/carnitine-CoA ligase	0.21	6.2.1.-	0.36
PIR_02372.1	unavailable		Transcriptional regulator ATRX	0.11	3.6.4.12	0.12
PIR_02374.1	unavailable		Uncharacterized protein	0.67	1.8.3.2	0.19
PIR_02386.1	unavailable		Titin	0.16	2.7.11.1	0.16
PIR_02388.1	unavailable		Flocculation protein FLO11	0.17	3.4.21.72	0.12
PIR_02393.1	unavailable		Transitional endoplasmic reticulum ATPase	0.11	3.4.24.-	0.18
PIR_02395.1	unavailable		Uridine kinase	0.5	2.7.1.48	0.5
PIR_02397.1	unavailable		Proteasome subunit alpha	0.22	3.4.25.1	0.57
PIR_02399.1	unavailable		Protein phosphatase 1A	0.1	3.1.3.16	0.57
PIR_02406.1	unavailable		Ornithine carbamoyltransferase	0.48	2.1.3.3	0.57
PIR_02408.1	unavailable		Nucleoside diphosphate-linked moiety X motif 22	0.47	3.6.1.-	0.15
PIR_02409.1	unavailable		Autophagy-related protein 3	0.48	6.3.2.-	0.17
PIR_02412.1	unavailable		Cytochrome b-c1 complex subunit 2, mitochondrial	0.17	3.4.24.64	0.29
PIR_02414.1	unavailable		UDP-glucose 4-epimerase	0.25	5.1.3.2	0.27
PIR_02415.1	unavailable		Activating signal cointegrator 1 complex subunit 3	0.17	3.6.4.12, 3.6.4.13	0.17
PIR_02416.1	unavailable		Pheromone-processing carboxypeptidase KEX1	0.31	3.4.16.6	0.4
PIR_02422.1	unavailable		Steroidogenic acute regulatory protein, mitochondrial	0.37	2.7.1.150	0.11
PIR_02430.1	unavailable		Arginine--tRNA ligase	0.44	6.1.1.19	0.57
PIR_02431.1	unavailable		Putative zinc metalloproteinase C607.06c	0.3	3.4.24.-	0.56
PIR_02435.1	unavailable		Phosphatidylinositol 4-kinase beta	0.16	2.7.1.67	0.27
PIR_02439.1	unavailable		Lipid A export ATP-binding/permease protein MsbA	0.2	3.6.3.-	0.26
PIR_02441.1	unavailable		Uncharacterized protein	0.45	3.1.1.-	0.4
PIR_02443.1	unavailable		Superoxide dismutase [Mn]	0.21	1.15.1.1	0.57
PIR_02446.1	unavailable		D-3-phosphoglycerate dehydrogenase	0.19	1.1.1.95	0.22
PIR_02449.1	unavailable		Chromodomain-helicase-DNA-binding protein 8	0.1	3.6.4.-	0.33
PIR_02451.1	unavailable		Ribosomal RNA small subunit methyltransferase NEP1	0.26	2.1.1.-	0.54
PIR_02455.1	unavailable		Glucose-6-phosphate 1-dehydrogenase	0.41	1.1.1.49	0.55
PIR_02458.1	unavailable		Eukaryotic translation initiation factor 5B	0.11	3.6.5.3	0.11
PIR_02460.1	unavailable		Adenylate kinase 7	0.57	2.7.4.3, 2.7.4.6	0.57
PIR_02463.1	unavailable		Leishmanolysin-like peptidase	0.29	3.4.24.36	0.36
PIR_02468.1	unavailable		OTU domain-containing protein 5	0.24	3.4.19.12	0.57
PIR_02475.1	unavailable		tRNA N6-adenosine threonylcarbamoyltransferase	0.42	2.3.1.234	0.46
PIR_02476.1	unavailable		Uncharacterized protein	0.62	3.1.3.1	0.11
PIR_02481.1	unavailable		Titin homolog	0.11	2.7.11.1	0.11
PIR_02482.1	unavailable		4,5-DOPA dioxygenase extradiol	0.32	1.13.11.29	0.45
PIR_02484.1	unavailable		Calcium/calmodulin-dependent protein kinase type II subunit delta	0.09	2.7.11.1	0.44
PIR_02485.1	unavailable		DNA-(apurinic or apyrimidinic site) lyase 2	0.57	3.1.-.-, 4.2.99.18	0.45
PIR_02488.1	unavailable		Palmitoyltransferase PFA4	0.12	2.3.1.225	0.56
PIR_02489.1	unavailable		Palmitoyltransferase PFA3	0.11	2.3.1.225	0.56
PIR_02492.1	unavailable		Diaminopimelate decarboxylase	0.43	4.1.1.20	0.55
PIR_02493.1	unavailable		RNA 3'-terminal phosphate cyclase	0.46	6.5.1.4	0.46
PIR_02495.1	unavailable		Cytochrome P450 4V2	0.09	1.14.-.-	0.27
PIR_02496.1	unavailable		Cytochrome P450 4V2	0.09	1.14.-.-	0.32
PIR_02499.1	unavailable		Phosphoenolpyruvate carboxykinase [ATP]	0.49	4.1.1.49	0.5
PIR_02501.1	unavailable		Cellular nucleic acid-binding protein	0.2	3.6.4.13	0.14
PIR_02504.1	unavailable		Palmitoyltransferase akr1	0.1	2.3.1.225	0.44
PIR_02505.1	unavailable		Histidinol-phosphate aminotransferase	0.19	2.6.1.9	0.44
PIR_02512.1	unavailable		Carboxypeptidase Y homolog A	0.27	3.4.16.6	0.38
PIR_02513.1	unavailable		Carboxypeptidase Y homolog A	0.27	3.4.16.6	0.39
PIR_02515.1	unavailable		Carboxypeptidase Y homolog A	0.27	3.4.16.6	0.39
PIR_02516.1	unavailable		Carboxypeptidase Y homolog A	0.27	3.4.16.5	0.32
PIR_02517.1	unavailable		Telomerase reverse transcriptase	0.57	2.7.7.49	0.57
PIR_02518.1	unavailable		Adenylate cyclase	0.25	4.6.1.1	0.48
PIR_02520.1	unavailable		Acyl-[acyl-carrier-protein]--UDP-N-acetylglucosamine O-acyltransferase	0.5	2.3.1.129	0.5
PIR_02524.1	unavailable		Guanidinoacetate N-methyltransferase	0.45	2.1.1.2	0.57
PIR_02525.1	unavailable		Regulator of chromosome condensation	0.12	6.3.2.-	0.16
PIR_02527.1	unavailable		Polynucleotide 5'-hydroxyl-kinase grc3	0.26	2.7.1.-	0.57
PIR_02529.1	unavailable		Transcriptional regulator ATRX	0.11	3.6.4.12	0.12
PIR_02532.1	unavailable		Probable cytosol aminopeptidase	0.48	3.4.11.10, 3.4.11.1	0.5
PIR_02533.1	unavailable		Uncharacterized protein	0.63	3.1.1.11	0.16
PIR_02536.1	unavailable		Myotubularin	0.13	3.1.3.95, 3.1.3.64	0.23
PIR_02543.1	unavailable		Titin	0.2	2.7.11.1	0.2
PIR_02546.1	unavailable		Hepatoma-derived growth factor-related protein 2	0.12	3.6.5.3	0.11
PIR_02550.1	unavailable		Probable ubiquitin carboxyl-terminal hydrolase creB	0.11	3.4.19.12	0.56
PIR_02551.1	unavailable		Dihydroorotate dehydrogenase (quinone)	0.42	1.3.5.2	0.57
PIR_02552.1	unavailable		Histone deacetylase 3	0.12	3.5.1.98	0.49
PIR_02558.1	unavailable		Pro-apoptotic serine protease NMA111	0.28	3.4.21.-	0.45
PIR_02564.1	unavailable		Ribonuclease P protein subunit p40	0.57	3.1.26.5	0.57
PIR_02566.1	unavailable		Adenylyltransferase and sulfurtransferase MOCS3	0.14	2.7.7.80, 2.8.1.11	0.14
PIR_02570.1	unavailable		Probable ATP-dependent RNA helicase spindle-E	0.13	3.6.4.13	0.55
PIR_02572.1	unavailable		Nitric oxide reductase FlRd-NAD(+) reductase	0.28	1.18.1.-	0.28
PIR_02573.1	unavailable		NADH-cytochrome b5 reductase 1	0.25	1.6.2.2	0.36
PIR_02578.1	unavailable		JmjC domain-containing histone demethylation protein 1	0.15	1.14.11.27	0.19
PIR_02580.1	unavailable		5'-AMP-activated protein kinase catalytic subunit alpha-2	0.1	2.7.11.1	0.42
PIR_02583.1	unavailable		GTPase Obg	0.4	3.6.5.-	0.4
PIR_02596.1	unavailable		Type II inositol 3,4-bisphosphate 4-phosphatase	0.35	3.1.3.66	0.52
PIR_02597.1	unavailable		Peptidyl-prolyl cis-trans isomerase A	0.18	5.2.1.8	0.57
PIR_02602.1	unavailable		Cocaine esterase	0.12	3.1.1.-	0.38
PIR_02611.1	unavailable		Probable dual-specificity RNA methyltransferase RlmN	0.4	2.1.1.192	0.49
PIR_02612.1	unavailable		Low specificity L-threonine aldolase	0.2	4.1.2.48	0.43
PIR_02616.1	unavailable		NEDD8-conjugating enzyme UBE2F	0.11	2.3.2.23	0.34
PIR_02622.1	unavailable		Phosphatidylglycerophosphatase GEP4, mitochondrial	0.3	3.1.3.27	0.56
PIR_02624.1	unavailable		DNA repair and recombination protein RAD54-like	0.13	3.6.4.-	0.34
PIR_02626.1	unavailable		Histidine--tRNA ligase	0.5	6.1.1.21	0.5
PIR_02635.1	unavailable		Protein-L-isoaspartate O-methyltransferase	0.47	2.1.1.77	0.57
PIR_02636.1	unavailable		Cytochrome b5	0.26	1.7.1.1	0.22
PIR_02639.1	unavailable		Sulfhydryl oxidase 1	0.37	1.8.3.2	0.47
PIR_02640.1	unavailable		Riboflavin biosynthesis protein RibBA	0.31	4.1.99.12, 3.5.4.25	0.4
PIR_02642.1	unavailable		Uncharacterized protein	0.85	1.8.3.2	0.17
PIR_02648.1	unavailable		Leucine--tRNA ligase	0.4	6.1.1.4	0.55
PIR_02653.1	unavailable		Probable pectate lyase E	0.1	4.2.2.2	0.18
PIR_02655.1	unavailable		tRNA-specific adenosine deaminase 1	0.28	3.5.4.34	0.28
PIR_02657.1	unavailable		Ribose-5-phosphate isomerase A	0.38	5.3.1.6	0.57
PIR_02658.1	unavailable		Probable E3 ubiquitin-protein ligase makorin-2	0.24	6.3.2.-	0.55
PIR_02659.1	unavailable		Apoptosis-inducing factor 2	0.37	1.-.-.-	0.52
PIR_02663.1	unavailable		D-alanine--poly(phosphoribitol) ligase subunit 1	0.14	6.3.2.-	0.15
PIR_02664.1	unavailable		Bifunctional protein FolD	0.41	1.5.1.5, 3.5.4.9	0.55
PIR_02665.1	unavailable		Serine/threonine-protein kinase Sgk1	0.12	2.7.11.1	0.43
PIR_02666.1	unavailable		DNA topoisomerase 1	0.47	5.99.1.2	0.57
PIR_02669.1	unavailable		Thymidylate kinase	0.47	2.7.4.9	0.57
PIR_02670.1	unavailable		Dual specificity protein phosphatase CDC14A	0.23	3.1.3.16, 3.1.3.48	0.57
PIR_02673.1	unavailable		Alpha-amylase-related protein	0.31	3.2.1.1	0.57
PIR_02674.1	unavailable		Mitogen-activated protein kinase kinase kinase 7	0.1	2.7.11.1	0.38
PIR_02685.1	unavailable		ATP-dependent (S)-NAD(P)H-hydrate dehydratase	0.44	4.2.1.93	0.45
PIR_02686.1	unavailable		Zinc finger protein DZIP1L	0.32	2.7.11.1	0.13
PIR_02687.1	unavailable		Phospho-2-dehydro-3-deoxyheptonate aldolase, Trp-sensitive	0.2	2.5.1.54	0.57
PIR_02691.1	unavailable		Myotubularin	0.13	3.1.3.95, 3.1.3.64	0.22
PIR_02695.1	unavailable		Pyruvate dehydrogenase E1 component subunit alpha	0.24	1.2.4.1	0.43
PIR_02696.1	unavailable		Glycerophosphoryl diester phosphodiesterase	0.18	3.1.4.46	0.57
PIR_02698.1	unavailable		Uncharacterized protein	0.67	2.8.1.12	0.24
PIR_02699.1	unavailable		Molybdopterin synthase catalytic subunit	0.53	2.8.1.12	0.55
PIR_02704.1	unavailable		U4/U6.U5 tri-snRNP-associated protein 2	0.26	3.4.19.12	0.26
PIR_02705.1	unavailable		Spastin	0.2	3.6.4.3	0.33
PIR_02709.1	unavailable		Protein phosphatase 1A	0.1	3.1.3.16	0.55
PIR_02712.1	unavailable		E3 ubiquitin-protein ligase UBR1	0.21	6.3.2.-	0.57
PIR_02716.1	unavailable		Putative mediator of RNA polymerase II transcription subunit 15	0.22	2.7.11.1	0.22
PIR_02719.1	unavailable		Probable beta-glucosidase btgE	0.39	3.2.1.21	0.39
PIR_02720.1	unavailable		Pre-mRNA-processing ATP-dependent RNA helicase PRP5	0.17	3.6.4.13	0.57
PIR_02725.1	unavailable		Beta-galactosidase	0.14	3.2.1.23	0.53
PIR_02729.1	unavailable		Uncharacterized protein	0.61	3.2.1.23	0.19
PIR_02732.1	unavailable		Mucin-2	0.09	2.7.11.1	0.12
PIR_02733.1	unavailable		L-threonine dehydratase biosynthetic IlvA	0.17	4.3.1.19	0.37
PIR_02734.1	unavailable		Probable E3 ubiquitin-protein ligase hulA	0.11	6.3.2.-	0.57
PIR_02736.1	unavailable		Glutamate--cysteine ligase	0.44	6.3.2.2	0.57
PIR_02738.1	unavailable		Choline/ethanolaminephosphotransferase 1	0.22	2.7.8.2, 2.7.8.1	0.24
PIR_02741.1	unavailable		ATP-dependent rRNA helicase RRP3	0.18	3.6.4.13	0.56
PIR_02747.1	unavailable		CWF19-like protein 2	0.18	2.7.11.1	0.15
PIR_02753.1	unavailable		Spastin	0.15	3.6.4.3	0.22
PIR_02754.1	unavailable		tRNA pseudouridine synthase B	0.5	5.4.99.25	0.5
PIR_02755.1	unavailable		DNA topoisomerase 1	0.28	5.99.1.2	0.53
PIR_02757.1	unavailable		Endoribonuclease YSH1	0.19	3.1.27.-	0.4
PIR_02760.1	unavailable		DNA polymerase catalytic subunit	0.16	2.7.7.7	0.48
PIR_02762.1	unavailable		Serine/threonine-protein kinase 4	0.13	2.7.11.1	0.34
PIR_02763.1	unavailable		Phytochrome A	0.11	2.7.13.3	0.38
PIR_02777.1	unavailable		Histone deacetylase 4	0.11	3.5.1.98	0.27
PIR_02784.1	unavailable		Uncharacterized protein	0.77	2.4.2.30	0.33
PIR_02785.1	unavailable		Cystic fibrosis transmembrane conductance regulator	0.17	3.6.3.49	0.17
PIR_02787.1	unavailable		Palmitoyltransferase PFA4	0.11	2.3.1.225	0.56
PIR_02788.1	unavailable		Acylglycerol kinase, mitochondrial	0.19	2.7.1.91	0.34
PIR_02789.1	unavailable		Serine/threonine-protein kinase Sgk1	0.12	2.7.11.1	0.45
PIR_02792.1	unavailable		CCR4-NOT transcription complex subunit 4	0.23	6.3.2.-	0.23
PIR_02793.1	unavailable		Alcohol dehydrogenase 1	0.2	1.1.1.1	0.36
PIR_02794.1	unavailable		Argininosuccinate synthase	0.56	6.3.4.5	0.57
PIR_02798.1	unavailable		LIM domain kinase 1	0.1	2.7.11.1	0.36
PIR_02808.1	unavailable		Adenine phosphoribosyltransferase	0.57	2.4.2.7	0.57
PIR_02816.1	unavailable		Proteasome subunit alpha	0.21	3.4.25.1	0.57
PIR_02817.1	unavailable		Dolichyl-diphosphooligosaccharide--protein glycosyltransferase subunit STT3A	0.29	2.4.99.18	0.57
PIR_02825.1	unavailable		Sodium/potassium-transporting ATPase subunit alpha-1	0.15	3.6.3.8	0.3
PIR_02831.1	unavailable		Probable mannosyl-oligosaccharide alpha-1,2-mannosidase 1B	0.16	3.2.1.113	0.49
PIR_02834.1	unavailable		Tyrosine-protein kinase Fyn	0.1	2.7.11.1	0.31
PIR_02838.1	unavailable		Titin	0.26	2.7.11.1	0.26
PIR_02839.1	unavailable		Decapping nuclease RAI1	0.33	3.6.1.-	0.45
PIR_02841.1	unavailable		Serine/threonine-protein kinase TNNI3K	0.09	2.7.11.1	0.36
PIR_02842.1	unavailable		Holliday junction ATP-dependent DNA helicase RuvB	0.4	3.6.4.12	0.4
PIR_02843.1	unavailable		Tyrosine-protein kinase Fer	0.1	2.7.11.1	0.46
PIR_02848.1	unavailable		DNA-dependent protein kinase catalytic subunit	0.57	2.7.11.1	0.57
PIR_02855.1	unavailable		Inositol polyphosphate multikinase	0.2	2.7.4.21	0.32
PIR_02859.1	unavailable		Methyltransferase-like protein 17, mitochondrial	0.37	2.1.1.-	0.57
PIR_02861.1	unavailable		Regulator of chromosome condensation	0.11	6.3.2.-	0.2
PIR_02864.1	unavailable		Subtilisin-like protease 2	0.13	3.4.21.-	0.46
PIR_02865.1	unavailable		Subtilisin-like protease 2	0.14	3.4.21.-	0.44
PIR_02866.1	unavailable		Heme A synthase	0.47	1.3.-.-	0.47
PIR_02867.1	unavailable		Deoxyribose-phosphate aldolase	0.41	4.1.2.4	0.5
PIR_02868.1	unavailable		Riboflavin synthase	0.53	2.5.1.9	0.53
PIR_02871.1	unavailable		Cysteine desulfurase	0.35	4.4.1.16, 2.8.1.7	0.35
PIR_02881.1	unavailable		Histone-lysine N-methyltransferase setd3	0.57	2.1.1.43	0.57
PIR_02882.1	unavailable		Ribonuclease Z	0.29	3.1.26.11	0.38
PIR_02887.1	unavailable		6,7-dimethyl-8-ribityllumazine synthase	0.55	2.5.1.78	0.55
PIR_02889.1	unavailable		Glyceraldehyde-3-phosphate dehydrogenase	0.3	1.2.1.12	0.45
PIR_02890.1	unavailable		Myosin-4	0.1	2.7.11.1	0.11
PIR_02891.1	unavailable		Copper-exporting P-type ATPase A	0.12	3.6.3.54	0.31
PIR_02892.1	unavailable		Exonuclease mut-7 homolog	0.56	3.1.-.-	0.56
PIR_02893.1	unavailable		FMN-dependent NADH-azoreductase	0.3	1.7.-.-	0.5
PIR_02894.1	unavailable		GPI mannosyltransferase 1	0.57	2.4.1.-	0.57
PIR_02899.1	unavailable		Protein phosphatase 1A	0.1	3.1.3.16	0.53
PIR_02904.1	unavailable		Calpain-3	0.14	3.4.22.-	0.33
PIR_02905.1	unavailable		Serine/threonine-protein kinase StkP	0.25	2.7.11.1	0.52
PIR_02914.1	unavailable		Paramyosin	0.13	2.7.11.1	0.13
PIR_02920.1	unavailable		Very-long-chain enoyl-CoA reductase	0.36	1.3.1.93	0.4
PIR_02926.1	unavailable		Protein phosphatase 1A	0.1	3.1.3.16	0.57
PIR_02929.1	unavailable		Extensin	0.09	2.7.11.1	0.12
PIR_02931.1	unavailable		ATP-dependent RNA helicase DBP3	0.14	3.6.4.13	0.57
PIR_02932.1	unavailable		Ribosomal RNA large subunit methyltransferase E	0.36	2.1.1.166	0.36
PIR_02935.1	unavailable		Riboflavin kinase	0.49	2.7.1.26	0.51
PIR_02936.1	unavailable		Zinc finger protein 598	0.37	6.3.2.-	0.26
PIR_02937.1	unavailable		Protein phosphatase 1G	0.1	3.1.3.16	0.56
PIR_02941.1	unavailable		Ubiquitin-conjugating enzyme E2 S	0.18	2.3.2.23	0.51
PIR_02943.1	unavailable		Ubiquitin carboxyl-terminal hydrolase 4	0.16	3.4.19.12	0.56
PIR_02945.1	unavailable		mRNA-capping enzyme subunit alpha	0.3	2.7.7.50	0.53
PIR_02946.1	unavailable		UTP--glucose-1-phosphate uridylyltransferase	0.19	5.4.2.2	0.38
PIR_02947.1	unavailable		mRNA cleavage and polyadenylation factor CLP1	0.23	2.7.1.78	0.14
PIR_02949.1	unavailable		Uricase	0.48	1.7.3.3	0.57
PIR_02954.1	unavailable		tRNA pseudouridine synthase 1	0.29	5.4.99.-	0.39
PIR_02960.1	unavailable		Dol-P-Man:Man(7)GlcNAc(2)-PP-Dol alpha-1,6-mannosyltransferase	0.29	2.4.1.260	0.46
PIR_02961.1	unavailable		FK506-binding protein 5	0.55	5.2.1.8	0.55
PIR_02963.1	unavailable		Alpha-glucosidase	0.15	3.2.1.20	0.23
PIR_02973.1	unavailable		Ethanolamine kinase 2	0.14	2.7.1.82	0.3
PIR_02977.1	unavailable		Sphingomyelin phosphodiesterase 2	0.29	3.1.4.12	0.43
PIR_02982.1	unavailable		Cystic fibrosis transmembrane conductance regulator	0.17	3.6.3.49	0.17
PIR_02989.1	unavailable		Stress response protein NST1	0.16	3.6.5.3	0.11
PIR_03003.1	unavailable		Protein arginine N-methyltransferase 7	0.44	2.1.1.-	0.39
PIR_03004.1	unavailable		ATP synthase subunit alpha	0.46	3.6.3.14	0.57
PIR_03011.1	unavailable		Uncharacterized protein	0.52	3.4.21.-	0.43
PIR_03012.1	unavailable		Signal peptide peptidase-like 3	0.17	3.4.23.-	0.57
PIR_03017.1	unavailable		Nucleoredoxin	0.38	1.8.1.8	0.51
PIR_03019.1	unavailable		GPI mannosyltransferase 2	0.55	2.4.1.-	0.57
PIR_03020.1	unavailable		Cytochrome P450 4V2	0.09	1.14.14.1	0.24
PIR_03022.1	unavailable		Serine/threonine-protein kinase 4	0.13	2.7.11.1	0.45
PIR_03031.1	unavailable		Serine/threonine-protein phosphatase 6 regulatory ankyrin repeat subunit C	0.13	2.7.11.1	0.15
PIR_03032.1	unavailable		cAMP-dependent protein kinase catalytic subunit alpha	0.11	2.7.11.1	0.3
PIR_03038.1	unavailable		OTU domain-containing protein 6B	0.37	3.4.19.12	0.52
PIR_03040.1	unavailable		Mannose-1-phosphate guanyltransferase	0.23	2.7.7.13	0.5
PIR_03044.1	unavailable		4-hydroxy-4-methyl-2-oxoglutarate aldolase/4-carboxy-4-hydroxy-2-oxoadipate aldolase	0.14	4.1.3.17, 4.1.1.3	0.14
PIR_03049.1	unavailable		Nucleoside diphosphate kinase	0.38	2.7.4.6	0.54
PIR_03053.1	unavailable		Tubulin--tyrosine ligase	0.12	6.-.-.-	0.35
PIR_03057.1	unavailable		Prephenate dehydratase	0.25	4.2.1.51	0.25
PIR_03062.1	unavailable		Regulator of chromosome condensation	0.12	6.3.2.-	0.18
PIR_03073.1	unavailable		Egl nine homolog 3	0.21	1.14.11.29	0.53
PIR_03074.1	unavailable		Poly(A) RNA polymerase protein 1	0.17	2.7.7.19	0.4
PIR_03075.1	unavailable		Probable cation-transporting ATPase 13A4	0.13	3.6.3.-	0.51
PIR_03076.1	unavailable		Mitogen-activated protein kinase kinase kinase 7	0.1	2.7.11.1	0.33
PIR_03078.1	unavailable		Ell-associated factor Eaf	0.08	2.7.11.1	0.11
PIR_03081.1	unavailable		NAD/NADP-dependent betaine aldehyde dehydrogenase	0.19	1.2.1.8	0.27
PIR_03084.1	unavailable		Leucine carboxyl methyltransferase 1	0.31	2.1.1.233	0.34
PIR_03087.1	unavailable		Inversin	0.1	2.7.11.1	0.11
PIR_03088.1	unavailable		Bifunctional protein FolD	0.43	1.5.1.5, 3.5.4.9	0.56
PIR_03102.1	unavailable		Heme A synthase	0.47	1.3.-.-	0.47
PIR_03105.1	unavailable		Sodium/potassium-transporting ATPase subunit alpha-1	0.15	3.6.3.9	0.25
PIR_03106.1	unavailable		Mitogen-activated protein kinase kinase kinase 7	0.1	2.7.11.1	0.44
PIR_03109.1	unavailable		NAD(P)H dehydrogenase (quinone)	0.45	1.6.5.2	0.55
PIR_03110.1	unavailable		Mediator of RNA polymerase II transcription subunit 15	0.11	2.7.11.1	0.11
PIR_03118.1	unavailable		Isocitrate dehydrogenase [NADP] cytoplasmic	0.22	1.1.1.42	0.57
PIR_03119.1	unavailable		E3 ubiquitin-protein ligase HACE1	0.13	6.3.2.-	0.56
PIR_03121.1	unavailable		Diphosphoinositol polyphosphate phosphohydrolase 2	0.16	3.6.1.52, 3.6.1.-	0.28
PIR_03125.1	unavailable		Phosphatidylinositol N-acetylglucosaminyltransferase GPI3 subunit	0.32	2.4.1.198	0.45
PIR_03132.1	unavailable		Esterase OVCA2	0.23	3.1.2.-	0.42
PIR_03139.1	unavailable		Proteasome subunit beta type-4	0.34	3.4.25.1	0.57
PIR_03143.1	unavailable		Tyrosine--tRNA ligase	0.46	6.1.1.1	0.57
PIR_03147.1	unavailable		Phosphatidylcholine:ceramide cholinephosphotransferase 2	0.23	2.7.8.-	0.32
PIR_03148.1	unavailable		Putative phosphatidylcholine:ceramide cholinephosphotransferase 3	0.3	2.7.8.-	0.3
PIR_03160.1	unavailable		Mitogen-activated protein kinase HOG1	0.12	2.7.12.1	0.29
PIR_03162.1	unavailable		NADPH dehydrogenase	0.23	1.6.99.1	0.34
PIR_03163.1	unavailable		Phosphatidylinositol 4-kinase beta	0.17	2.7.1.67	0.26
PIR_03168.1	unavailable		Hydroxymethylglutaryl-CoA lyase, mitochondrial	0.17	4.1.3.4	0.24
PIR_03171.1	unavailable		N-acetylglucosamine-1-phosphotransferase subunits alpha/beta	0.11	2.7.-.-	0.46
PIR_03172.1	unavailable		Inversin	0.1	6.3.2.-	0.11
PIR_03176.1	unavailable		Acetyl-coenzyme A synthetase	0.53	6.2.1.1	0.57
PIR_03178.1	unavailable		Splicing regulatory glutamine/lysine-rich protein 1	0.15	2.7.11.1	0.12
PIR_03184.1	unavailable		Pirin	0.22	1.13.11.24	0.32
PIR_03189.1	unavailable		Homoserine O-acetyltransferase	0.49	2.3.1.31	0.49
PIR_03192.1	unavailable		Eukaryotic elongation factor 2 kinase	0.23	2.7.11.20	0.23
PIR_03193.1	unavailable		Pirin	0.15	1.13.11.24	0.4
PIR_03194.1	unavailable		Ribonuclease H	0.49	3.1.26.4	0.57
PIR_03198.1	unavailable		Putative DNA helicase INO80	0.12	3.6.4.12	0.39
PIR_03199.1	unavailable		Serine/threonine-protein phosphatase 4 catalytic subunit	0.14	3.1.3.16	0.57
PIR_03200.1	unavailable		Serine/threonine-protein kinase PKZ1	0.15	2.7.11.1	0.59
PIR_03204.1	unavailable		LIM domain kinase 1	0.1	2.7.11.1	0.45
PIR_03205.1	unavailable		E3 ubiquitin-protein ligase RNF19B	0.1	6.3.2.-	0.48
PIR_03206.1	unavailable		Endochitinase A	0.08	2.7.11.1	0.13
PIR_03211.1	unavailable		Type II inositol 3,4-bisphosphate 4-phosphatase	0.38	3.1.3.66	0.57
PIR_03215.1	unavailable		Undecaprenyl-phosphate 4-deoxy-4-formamido-L-arabinose transferase	0.38	2.4.2.53	0.38
PIR_03216.1	unavailable		Tubulin--tyrosine ligase	0.12	6.-.-.-	0.36
PIR_03221.1	unavailable		ATP-dependent RNA helicase RhlB	0.18	3.6.4.13	0.57
PIR_03222.1	unavailable		Probable ATP-dependent RNA helicase spindle-E	0.13	3.6.4.13	0.55
PIR_03224.1	unavailable		Catalase	0.38	1.11.1.6	0.56
PIR_03228.1	unavailable		Prephenate dehydratase	0.28	4.2.1.51	0.28
PIR_03241.1	unavailable		Mitogen-activated protein kinase kinase kinase 7	0.1	2.7.11.1	0.37
PIR_03243.1	unavailable		Arginine--tRNA ligase	0.48	6.1.1.19	0.57
PIR_03245.1	unavailable		Lateral signaling target protein 2 homolog	0.45	2.7.1.150	0.17
PIR_03247.1	unavailable		Acid phosphatase type 7	0.22	3.1.3.2	0.42
PIR_03249.1	unavailable		Glutamyl-tRNA(Gln) amidotransferase subunit A	0.5	6.3.5.7	0.5
PIR_03253.1	unavailable		Mediator of RNA polymerase II transcription subunit 23	0.11	3.6.5.-	0.11
PIR_03259.1	unavailable		tRNA (guanine(9)-N1)-methyltransferase	0.29	2.1.1.-	0.35
PIR_03261.1	unavailable		Alkylated DNA repair protein alkB homolog 8	0.28	1.14.11.-, 2.1.1.-, 2.1.1.229	0.24
PIR_03265.1	unavailable		Fructose-1,6-bisphosphatase class 1	0.33	3.1.3.11	0.57
PIR_03270.1	unavailable		Probable phospholipid-transporting ATPase IIB	0.12	3.6.3.1	0.57
PIR_03283.1	unavailable		Succinyl-CoA:3-ketoacid coenzyme A transferase 1, mitochondrial	0.12	2.8.3.5	0.38
PIR_03285.1	unavailable		Phospholipase D alpha 1	0.3	3.1.4.4	0.57
PIR_03286.1	unavailable		Phospholipase D alpha 1	0.51	3.1.4.4	0.57
PIR_03287.1	unavailable		Phospholipase D alpha 1	0.3	3.1.4.4	0.48
PIR_03288.1	unavailable		Cardiolipin synthase	0.38	2.7.8.-	0.46
PIR_03289.1	unavailable		Phospholipase D alpha 1	0.26	3.1.4.4	0.57
PIR_03290.1	unavailable		Phospholipase D alpha 1	0.23	3.1.4.4	0.57
PIR_03294.1	unavailable		Sarcoplasmic/endoplasmic reticulum calcium ATPase 1	0.12	3.6.3.8	0.3
PIR_03295.1	unavailable		Tyrosine-protein kinase Fyn	0.1	2.7.11.1	0.32
PIR_03299.1	unavailable		Peptide methionine sulfoxide reductase MsrA	0.41	1.8.4.11	0.57
PIR_03300.1	unavailable		Cystathionine beta-lyase	0.16	4.4.1.8	0.21
PIR_03301.1	unavailable		Mitogen-activated protein kinase kinase kinase 7	0.1	2.7.11.1	0.28
PIR_03303.1	unavailable		Probable phospholipid-transporting ATPase IIB	0.11	3.6.3.1	0.56
PIR_03308.1	unavailable		THUMP domain-containing protein 1	0.32	2.3.-.-	0.13
PIR_03311.1	unavailable		Adenosylhomocysteinase	0.56	3.3.1.1	0.57
PIR_03312.1	unavailable		Glucan 1,3-beta-glucosidase	0.18	3.2.1.58	0.47
PIR_03313.1	unavailable		L-aminoadipate-semialdehyde dehydrogenase-phosphopantetheinyl transferase	0.57	2.7.8.-	0.49
PIR_03319.1	unavailable		Serine--tRNA ligase	0.47	6.1.1.11	0.57
PIR_03322.1	unavailable		Histone-lysine N-methyltransferase setd3	0.5	2.1.1.43	0.5
PIR_03325.1	unavailable		Lipid A export ATP-binding/permease protein MsbA	0.1	3.6.3.44	0.16
PIR_03327.1	unavailable		Carnitine O-palmitoyltransferase 2, mitochondrial	0.17	2.3.1.21	0.32
PIR_03328.1	unavailable		2-dehydropantoate 2-reductase	0.32	1.1.1.169	0.5
PIR_03329.1	unavailable		NAD(P)H-hydrate epimerase	0.54	5.1.99.6	0.54
PIR_03330.1	unavailable		Proteasome subunit alpha	0.21	3.4.25.1	0.57
PIR_03332.1	unavailable		OTU domain-containing protein 5	0.32	3.4.19.12	0.57
PIR_03333.1	unavailable		Probable dipeptidyl-aminopeptidase B	0.31	3.4.14.5	0.46
PIR_03336.1	unavailable		Probable E3 ubiquitin-protein ligase XBOS34	0.22	6.3.2.-	0.57
PIR_03337.1	unavailable		RNA-binding E3 ubiquitin-protein ligase MEX3C	0.26	6.3.2.-	0.57
PIR_03342.1	unavailable		Phosphatidylglycerophosphatase and protein-tyrosine phosphatase 1	0.47	3.1.3.27, 3.1.3.16, 3.1.3.48	0.47
PIR_03344.1	unavailable		Glutathione synthetase	0.4	6.3.2.3	0.57
PIR_03346.1	unavailable		Endochitinase A	0.15	3.2.1.14	0.15
PIR_03352.1	unavailable		Palmitoyltransferase ZDHHC5	0.12	2.3.1.225	0.57
PIR_03359.1	unavailable		Probable Xaa-Pro aminopeptidase PEPP	0.16	3.4.11.9	0.51
PIR_03361.1	unavailable		3-ketoacyl-CoA thiolase	0.47	2.3.1.16	0.57
PIR_03364.1	unavailable		Mitogen-activated protein kinase HOG1	0.14	2.7.11.24	0.57
PIR_03367.1	unavailable		GPN-loop GTPase 3	0.33	3.6.5.-	0.21
PIR_03369.1	unavailable		Probable UDP-N-acetylglucosamine--peptide N-acetylglucosaminyltransferase SEC	0.55	2.4.1.-	0.55
PIR_03371.1	unavailable		Proteasome subunit alpha	0.2	3.4.25.1	0.57
PIR_03374.1	unavailable		Aspartate aminotransferase	0.13	2.6.1.1	0.18
PIR_03375.1	unavailable		Dolichol kinase	0.4	2.7.1.108	0.57
PIR_03377.1	unavailable		E3 ubiquitin ligase BIG BROTHER-related	0.3	6.3.2.-	0.56
PIR_03382.1	unavailable		Palmitoyltransferase PFA4	0.12	2.3.1.225	0.56
PIR_03383.1	unavailable		Peptide methionine sulfoxide reductase MsrB	0.39	1.8.4.12	0.52
PIR_03384.1	unavailable		Peptide methionine sulfoxide reductase MsrB	0.4	1.8.4.12	0.54
PIR_03392.1	unavailable		RCC1 and BTB domain-containing protein 2	0.13	6.3.2.-	0.22
PIR_03393.1	unavailable		Phosphatidylinositol 4-kinase beta	0.17	2.7.1.67	0.28
PIR_03396.1	unavailable		Cyclin-dependent kinase 1	0.18	2.7.11.22, 2.7.11.23	0.36
PIR_03401.1	unavailable		Triokinase/FMN cyclase	0.19	2.7.1.29, 2.7.1.28	0.23
PIR_03404.1	unavailable		Probable beta-glucosidase btgE	0.37	3.2.1.21	0.37
PIR_03412.1	unavailable		Keratin, type I cytoskeletal 10	0.1	3.6.4.13	0.11
PIR_03415.1	unavailable		Protein disulfide-isomerase	0.18	5.3.4.1	0.46
PIR_03419.1	unavailable		Fatty acid oxidation complex subunit alpha	0.48	5.1.2.3, 4.2.1.17, 1.1.1.35	0.39
PIR_03421.1	unavailable		1,3-beta-glucanosyltransferase gel1	0.1	2.4.1.-	0.42
PIR_03422.1	unavailable		Diacylglycerol O-acyltransferase 2	0.21	2.3.1.22	0.23
PIR_03423.1	unavailable		Mitogen-activated protein kinase kinase kinase 7	0.1	2.7.11.1	0.35
PIR_03428.1	unavailable		Methylmalonic aciduria type A homolog, mitochondrial	0.18	3.6.-.-	0.4
PIR_03437.1	unavailable		Probable E3 ubiquitin-protein ligase hulA	0.11	6.3.2.-	0.54
PIR_03440.1	unavailable		Serine/threonine-protein kinase B-raf	0.09	2.7.11.1	0.45
PIR_03441.1	unavailable		DNA-directed RNA polymerase subunit D	0.33	2.7.7.6	0.33
PIR_03446.1	unavailable		Isopentenyl-diphosphate Delta-isomerase	0.47	5.3.3.2	0.57
PIR_03453.1	unavailable		Actin cytoskeleton-regulatory complex protein pan1	0.1	2.7.11.1	0.12
PIR_03463.1	unavailable		Poly(A) polymerase alpha	0.15	2.7.7.19	0.57
PIR_03464.1	unavailable		tRNA wybutosine-synthesizing protein 3 homolog	0.19	2.5.1.114	0.24
PIR_03466.1	unavailable		Luc7-like protein 3	0.17	2.1.1.-	0.11
PIR_03467.1	unavailable		Cystic fibrosis transmembrane conductance regulator	0.17	3.6.3.49	0.17
PIR_03469.1	unavailable		Probable RNA 2'-phosphotransferase	0.42	2.7.1.-	0.43
PIR_03471.1	unavailable		Mitogen-activated protein kinase kinase kinase 7	0.1	2.7.11.1	0.35
PIR_03472.1	unavailable		Mitochondrial import inner membrane translocase subunit TIM50	0.29	3.1.3.16	0.24
PIR_03481.1	unavailable		DNA replication ATP-dependent helicase/nuclease DNA2	0.12	3.6.4.-	0.29
PIR_03487.1	unavailable		Mevalonate kinase	0.54	2.7.1.36	0.57
PIR_03491.1	unavailable		Enoyl-CoA hydratase, mitochondrial	0.1	4.2.1.17	0.2
PIR_03492.1	unavailable		Serine/threonine-protein kinase Sgk1	0.12	2.7.11.1	0.47
PIR_03497.1	unavailable		Probable tRNA pseudouridine synthase D	0.31	5.4.99.27	0.42
PIR_03498.1	unavailable		Probable tRNA pseudouridine synthase D	0.31	5.4.99.27	0.45
PIR_03499.1	unavailable		DNA repair protein RAD50	0.11	3.6.-.-	0.12
PIR_03501.1	unavailable		Probable mannosyl-oligosaccharide alpha-1,2-mannosidase 1B	0.16	3.2.1.113	0.49
PIR_03502.1	unavailable		Cathepsin D	0.13	3.4.23.-	0.19
PIR_03506.1	unavailable		Alpha,alpha-trehalose-phosphate synthase [UDP-forming]	0.27	2.4.1.15	0.42
PIR_03507.1	unavailable		GPN-loop GTPase 3	0.33	3.6.5.-	0.21
PIR_03509.1	unavailable		cAMP-dependent protein kinase regulatory subunit	0.18	2.7.11.11	0.2
PIR_03511.1	unavailable		Uncharacterized protein	0.65	2.1.1.43	0.22
PIR_03513.1	unavailable		Importin subunit alpha-5	0.14	6.3.2.-	0.11
PIR_03517.1	unavailable		Signal peptidase complex subunit 2	0.55	3.4.-.-	0.55
PIR_03521.1	unavailable		Insulin-degrading enzyme	0.16	3.4.24.-	0.3
PIR_03527.1	unavailable		Aspartate aminotransferase	0.21	2.6.1.1	0.26
PIR_03528.1	unavailable		Serine/threonine-protein kinase Sgk1	0.12	2.7.11.1	0.4
PIR_03531.1	unavailable		Spastin	0.18	3.6.4.3	0.22
PIR_03534.1	unavailable		Kinesin heavy chain isoform 5A	0.09	3.1.3.36	0.14
PIR_03536.1	unavailable		Putrescine aminotransferase	0.14	2.6.1.11	0.2
PIR_03539.1	unavailable		Stress response protein NST1	0.12	3.6.5.3	0.11
PIR_03542.1	unavailable		Casein kinase I isoform alpha	0.14	2.7.11.1	0.53
PIR_03543.1	unavailable		RCC1 and BTB domain-containing protein 2	0.15	6.3.2.-	0.28
PIR_03546.1	unavailable		AP2-associated protein kinase 1	0.1	2.7.11.1	0.41
PIR_03548.1	unavailable		Cysteine synthase	0.22	2.5.1.47	0.35
PIR_03549.1	unavailable		Peroxisomal multifunctional enzyme type 2	0.29	1.1.1.n12, 4.2.1.119	0.29
PIR_03551.1	unavailable		DNA polymerase I	0.43	2.7.7.7	0.43
PIR_03561.1	unavailable		Uncharacterized protein	1.41	3.1.26.-	0.28
PIR_03562.1	unavailable		Ribonuclease HII	0.44	3.1.26.4	0.57
PIR_03567.1	unavailable		Release factor glutamine methyltransferase	0.35	2.1.1.297	0.35
PIR_03572.1	unavailable		Polyamine aminopropyltransferase	0.36	2.5.1.16	0.54
PIR_03574.1	unavailable		Glucose-repressible alcohol dehydrogenase transcriptional effector	0.25	3.1.13.4	0.44
PIR_03579.1	unavailable		Nuclear transcription factor Y subunit beta	0.18	2.7.7.7	0.13
PIR_03584.1	unavailable		Peptide deformylase	0.4	3.5.1.88	0.57
PIR_03586.1	unavailable		Myosin light chain kinase, smooth muscle	0.1	2.7.11.1	0.41
PIR_03589.1	unavailable		Putative 8-amino-7-oxononanoate synthase	0.12	2.3.1.47	0.24
PIR_03592.1	unavailable		K(+)-insensitive pyrophosphate-energized proton pump	0.26	3.6.1.1	0.57
PIR_03593.1	unavailable		Crotonobetainyl-CoA dehydrogenase	0.12	1.3.99.-	0.27
PIR_03603.1	unavailable		Sarcoplasmic/endoplasmic reticulum calcium ATPase 2	0.13	3.6.3.-	0.3
PIR_03607.1	unavailable		Cell division control protein 2 homolog	0.12	2.7.11.1	0.38
PIR_03610.1	unavailable		Cysteine--tRNA ligase	0.49	6.1.1.16	0.57
PIR_03612.1	unavailable		Nephrocystin-4	0.1	2.7.11.1	0.23
PIR_03619.1	unavailable		Calcium/calmodulin-dependent protein kinase type II subunit delta	0.1	2.7.11.1	0.32
PIR_03620.1	unavailable		Probable glucan endo-1,3-beta-glucosidase eglC	0.16	3.2.1.39	0.16
PIR_03623.1	unavailable		Probable beta-glucosidase btgE	0.47	3.2.1.21	0.47
PIR_03625.1	unavailable		Nucleolar GTP-binding protein 2	0.23	3.6.1.-	0.11
PIR_03627.1	unavailable		Cyclin-dependent kinase 1	0.17	2.7.11.22, 2.7.11.23	0.38
PIR_03628.1	unavailable		1,4-dihydroxy-2-naphthoyl-CoA synthase	0.16	4.2.1.17	0.21
PIR_03629.1	unavailable		Poly(A) polymerase alpha	0.15	2.7.7.19	0.57
PIR_03640.1	unavailable		Deoxyuridine 5'-triphosphate nucleotidohydrolase	0.55	3.6.1.23	0.57
PIR_03641.1	unavailable		Spindle assembly checkpoint kinase	0.11	2.7.11.1	0.51
PIR_03642.1	unavailable		Dihydrofolate reductase	0.27	1.5.1.3	0.3
PIR_03643.1	unavailable		Ribosomal RNA small subunit methyltransferase F	0.43	2.1.1.178	0.43
PIR_03645.1	unavailable		Dual specificity protein phosphatase 1	0.55	3.1.3.16, 3.1.3.48	0.55
PIR_03649.1	unavailable		Dehydrogenase/reductase SDR family member 7B	0.1	1.-.-.-	0.29
PIR_03654.1	unavailable		[Pyruvate dehydrogenase (acetyl-transferring)] kinase isozyme 4, mitochondrial	0.18	2.7.11.2	0.48
PIR_03659.1	unavailable		Rhomboid-like protein 14, mitochondrial	0.55	3.4.21.-	0.55
PIR_03662.1	unavailable		Uncharacterized protein	0.67	3.1.4.-	0.24
PIR_03667.1	unavailable		5-methylthioadenosine/S-adenosylhomocysteine deaminase	0.31	3.5.4.31, 3.5.4.28	0.33
PIR_03668.1	unavailable		Protein tyrosine phosphatase type IVA 1	0.26	3.1.3.48	0.57
PIR_03669.1	unavailable		Protein prune homolog	0.4	3.6.1.1	0.4
PIR_03674.1	unavailable		Probable diacyglycerol O-acyltransferase tgs1	0.09	2.3.1.20	0.5
PIR_03682.1	unavailable		Uncharacterized N-acetyltransferase Rv2669	0.1	2.3.1.-	0.4
PIR_03683.1	unavailable		Uncharacterized glycosyl hydrolase YIR007W	0.55	3.2.1.-	0.55
PIR_03686.1	unavailable		Alpha,alpha-trehalose-phosphate synthase [UDP-forming]	0.27	2.4.1.15	0.42
PIR_03688.1	unavailable		Mitogen-activated protein kinase kinase kinase 7	0.1	2.7.11.1	0.38
PIR_03689.1	unavailable		MORN repeat-containing protein 3	0.12	2.7.1.68	0.18
PIR_03694.1	unavailable		Adenine DNA glycosylase	0.35	3.2.2.-	0.36
PIR_03696.1	unavailable		DNA repair protein RadA	0.5	3.6.4.-	0.5
PIR_03697.1	unavailable		Ribosomal RNA small subunit methyltransferase A	0.27	2.1.1.182	0.27
PIR_03703.1	unavailable		Probable Xaa-Pro aminopeptidase P	0.42	3.4.11.9	0.49
PIR_03704.1	unavailable		Acetylxylan esterase / glucomannan deacetylase	0.33	3.1.1.72, 3.1.1.-	0.33
PIR_03705.1	unavailable		Sodium/potassium-transporting ATPase subunit alpha-1	0.2	3.6.3.9	0.37
PIR_03706.1	unavailable		MORN repeat-containing protein 3	0.14	2.7.1.68	0.22
PIR_03711.1	unavailable		tRNA (cytosine(48)-C(5))-methyltransferase	0.25	2.1.1.178	0.25
PIR_03712.1	unavailable		Argininosuccinate lyase	0.55	4.3.2.1	0.56
PIR_03714.1	unavailable		ATPase GET3	0.29	3.6.-.-	0.57
PIR_03716.1	unavailable		8-amino-7-oxononanoate synthase	0.17	2.3.1.37	0.27
PIR_03719.1	unavailable		Calcium/calmodulin-dependent protein kinase type II subunit delta	0.1	2.7.11.17	0.3
PIR_03726.1	unavailable		Cytochrome P450 4V2	0.09	1.14.14.1	0.25
PIR_03733.1	unavailable		[Skp1-protein]-hydroxyproline N-acetylglucosaminyltransferase	0.55	2.4.1.229	0.55
PIR_03735.1	unavailable		Peptidyl-prolyl cis-trans isomerase-like 1	0.13	5.2.1.8	0.4
PIR_03738.1	unavailable		Alpha,alpha-trehalose-phosphate synthase [UDP-forming]	0.27	2.4.1.15	0.42
PIR_03743.1	unavailable		Periplasmic trehalase	0.2	3.2.1.28	0.57
PIR_03744.1	unavailable		NADH-quinone oxidoreductase subunit F	0.28	1.6.5.11	0.33
PIR_03745.1	unavailable		Putative tyrosine-protein phosphatase OCA1	0.39	3.1.3.48	0.54
PIR_03749.1	unavailable		Serine/threonine-protein kinase Nek6	0.1	2.7.11.1	0.43
PIR_03750.1	unavailable		Leucine-rich repeat protein soc-2 homolog	0.13	2.7.11.1	0.12
PIR_03751.1	unavailable		RNA exonuclease 4	0.35	3.1.-.-	0.52
PIR_03755.1	unavailable		Dehydrogenase/reductase SDR family member 4	0.11	1.-.-.-	0.24
PIR_03759.1	unavailable		ATP synthase subunit beta	0.36	3.6.3.14	0.57
PIR_03764.1	unavailable		5'-nucleotidase domain-containing protein 3	0.32	3.1.3.-	0.49
PIR_03768.1	unavailable		Lysine--tRNA ligase	0.52	6.1.1.6	0.57
PIR_03777.1	unavailable		Serine/threonine-protein kinase 4	0.14	2.7.11.1	0.37
PIR_03779.1	unavailable		Beta-taxilin	0.24	3.1.3.-	0.11
PIR_03782.1	unavailable		Protoporphyrinogen oxidase	0.38	1.3.3.4	0.57
PIR_03790.1	unavailable		MORN repeat-containing protein 4	0.12	2.7.1.68	0.17
PIR_03796.1	unavailable		Phosphatidate cytidylyltransferase 2	0.2	2.7.7.41	0.57
PIR_03797.1	unavailable		Alpha-N-acetylglucosaminidase	0.56	3.2.1.50	0.56
PIR_03800.1	unavailable		Ubiquitin thioesterase OTU1	0.53	3.4.19.12	0.57
PIR_03801.1	unavailable		Uracil phosphoribosyltransferase homolog	0.22	2.4.2.9	0.28
PIR_03805.1	unavailable		Phosphatidylinositol 4-kinase beta	0.16	2.7.1.67	0.28
PIR_03811.1	unavailable		L-threonine dehydratase biosynthetic IlvA	0.13	4.3.1.19	0.29
PIR_03816.1	unavailable		Serine/threonine-protein kinase 4	0.14	2.7.11.1	0.57
PIR_03817.1	unavailable		N-acetylglucosamine-1-phosphotransferase subunits alpha/beta	0.11	2.7.-.-	0.46
PIR_03821.1	unavailable		Mitogen-activated protein kinase HOG1	0.16	2.7.11.24	0.57
PIR_03829.1	unavailable		Protein ABHD17C	0.18	3.-.-.-	0.44
PIR_03835.1	unavailable		Mismatch repair endonuclease PMS2	0.24	3.1.-.-	0.24
PIR_03839.1	unavailable		Probable E3 ubiquitin-protein ligase hulA	0.12	6.3.2.-	0.55
PIR_03841.1	unavailable		Anaphase-promoting complex subunit 11	0.28	6.3.2.-	0.14
PIR_03842.1	unavailable		GPI inositol-deacylase	0.51	3.1.-.-	0.57
PIR_03844.1	unavailable		3-deoxy-manno-octulosonate cytidylyltransferase	0.49	2.7.7.38	0.57
PIR_03845.1	unavailable		Tartrate-resistant acid phosphatase type 5	0.35	3.1.3.2	0.52
PIR_03849.1	unavailable		Tyrosine-protein kinase Fer	0.1	2.7.11.1	0.39
PIR_03850.1	unavailable		Mitogen-activated protein kinase kinase kinase 7	0.1	2.7.11.1	0.4
PIR_03851.1	unavailable		Tyrosine-protein kinase FRK	0.08	2.7.11.1	0.42
PIR_03862.1	unavailable		Endonuclease V	0.54	3.1.21.7	0.48
PIR_03864.1	unavailable		Bardet-Biedl syndrome 4 protein homolog	0.18	2.4.1.-	0.22
PIR_03873.1	unavailable		DNA repair and recombination protein RAD54-like	0.14	3.6.4.-	0.38
PIR_03874.1	unavailable		Probable ATP-dependent RNA helicase spindle-E	0.14	3.6.4.13	0.55
PIR_03879.1	unavailable		tRNA (adenine(58)-N(1))-methyltransferase catalytic subunit TRM61	0.27	2.1.1.220	0.53
PIR_03887.1	unavailable		Metallophosphoesterase 1	0.4	3.1.-.-	0.5
PIR_03894.1	unavailable		Uncharacterized protein	0.78	3.4.17.12	0.13
PIR_03895.1	unavailable		HRAS-like suppressor 2	0.55	2.3.1.-, 3.1.1.-	0.55
PIR_03899.1	unavailable		GTPase Obg	0.34	3.6.5.-	0.37
PIR_03900.1	unavailable		GTPase Obg	0.34	3.6.5.-	0.36
PIR_03902.1	unavailable		Carboxypeptidase Y homolog A	0.23	3.4.16.5	0.29
PIR_03903.1	unavailable		1,3-beta-glucanosyltransferase gel1	0.11	2.4.1.-	0.47
PIR_03907.1	unavailable		5'-nucleotidase	0.24	3.1.3.5	0.37
PIR_03911.1	unavailable		Cytokinesis protein sepH	0.1	2.7.11.1	0.43
PIR_03912.1	unavailable		Cytochrome P450 4V2	0.09	1.14.-.-	0.28
PIR_03913.1	unavailable		Cytochrome P450 4V2	0.09	1.14.-.-	0.3
PIR_03914.1	unavailable		Cystic fibrosis transmembrane conductance regulator	0.24	3.6.3.49	0.24
PIR_03915.1	unavailable		Multidrug resistance-associated protein 1	0.11	3.6.3.44	0.17
PIR_03916.1	unavailable		Cytochrome P450 4V2	0.09	1.14.-.-	0.28
PIR_03917.1	unavailable		Dipeptidyl peptidase 3	0.55	3.4.14.4	0.55
PIR_03919.1	unavailable		Protein angel homolog 2	0.2	3.1.13.4	0.44
PIR_03920.1	unavailable		Asparagine--tRNA ligase	0.49	6.1.1.22	0.57
PIR_03925.1	unavailable		MORN repeat-containing protein 3	0.13	2.7.1.68	0.19
PIR_03928.1	unavailable		Uracil phosphoribosyltransferase	0.25	2.4.2.9	0.27
PIR_03929.1	unavailable		Probable ubiquitin carboxyl-terminal hydrolase FAF	0.55	3.4.19.12	0.55
PIR_03933.1	unavailable		[Pyruvate dehydrogenase (acetyl-transferring)] kinase isozyme 4, mitochondrial	0.2	2.7.11.2	0.55
PIR_03937.1	unavailable		Beta-mannosidase A	0.38	3.2.1.25	0.57
PIR_03948.1	unavailable		Leucine carboxyl methyltransferase 1	0.34	2.1.1.233	0.37
PIR_03951.1	unavailable		Ethanolamine-phosphate cytidylyltransferase	0.18	2.7.7.15	0.27
PIR_03969.1	unavailable		Aspartyl/asparaginyl beta-hydroxylase	0.56	1.14.11.16	0.56
PIR_03970.1	unavailable		Calpain-3	0.14	3.4.22.-	0.33
PIR_03972.1	unavailable		Cathepsin K	0.12	3.4.22.-	0.33
PIR_03975.1	unavailable		Protein phosphatase 1G	0.1	3.1.3.16	0.57
PIR_03978.1	unavailable		Acetyl-CoA acetyltransferase	0.16	2.3.1.9	0.33
PIR_03981.1	unavailable		Soluble pyridine nucleotide transhydrogenase	0.46	1.6.1.1	0.47
PIR_03984.1	unavailable		Presenilin-1	0.27	3.4.23.-	0.5
PIR_03986.1	unavailable		Type II inositol 3,4-bisphosphate 4-phosphatase	0.38	3.1.3.66	0.57
PIR_03987.1	unavailable		Carbohydrate sulfotransferase 15	0.57	2.8.2.33	0.57
PIR_03991.1	unavailable		1,3-beta-glucan synthase component FKS1	0.13	2.4.1.34	0.46
PIR_03992.1	unavailable		Elongation factor 4	0.41	3.6.5.n1	0.42
PIR_03995.1	unavailable		Uncharacterized protein	0.75	2.3.2.-	0.22
PIR_03996.1	unavailable		Tubulin--tyrosine ligase	0.12	6.-.-.-	0.36
PIR_04002.1	unavailable		Peptidyl-prolyl cis-trans isomerase C	0.25	5.2.1.8	0.5
PIR_04003.1	unavailable		Peptidyl-prolyl cis-trans isomerase C	0.21	5.2.1.8	0.5
PIR_04007.1	unavailable		Serine/threonine-protein phosphatase 6 regulatory ankyrin repeat subunit B	0.13	2.4.2.30	0.16
PIR_04010.1	unavailable		UDP-N-acetylglucosamine--peptide N-acetylglucosaminyltransferase 110 kDa subunit	0.2	2.4.1.255	0.2
PIR_04011.1	unavailable		Ribonucleoside-diphosphate reductase small chain	0.23	1.17.4.1	0.56
PIR_04012.1	unavailable		Peptidyl-prolyl cis-trans isomerase E	0.14	5.2.1.8	0.14
PIR_04017.1	unavailable		Putative glutathione-specific gamma-glutamylcyclotransferase 2	0.28	2.3.2.-	0.48
PIR_04018.1	unavailable		Putative glutathione-specific gamma-glutamylcyclotransferase 2	0.28	2.3.2.-	0.48
PIR_04021.1	unavailable		Protein phosphatase 1K, mitochondrial	0.1	3.1.3.16	0.56
PIR_04023.1	unavailable		Tolloid-like protein 1	0.09	3.4.24.-	0.12
PIR_04030.1	unavailable		Transketolase	0.33	2.2.1.1	0.55
PIR_04032.1	unavailable		Stress-induced-phosphoprotein 1	0.16	3.1.3.16	0.12
PIR_04036.1	unavailable		Probable E3 ubiquitin-protein ligase hulA	0.11	6.3.2.-	0.56
PIR_04037.1	unavailable		Probable E3 ubiquitin-protein ligase hulA	0.11	6.3.2.-	0.56
PIR_04038.1	unavailable		Nitrate reductase [NADPH]	0.23	1.7.1.1	0.35
PIR_04039.1	unavailable		Lipid A export ATP-binding/permease protein MsbA	0.17	3.6.3.-	0.18
PIR_04041.1	unavailable		Enolase-phosphatase E1	0.24	4.2.1.109	0.35
PIR_04048.1	unavailable		Serine/threonine-protein kinase SIK2	0.09	2.7.11.1	0.52
PIR_04050.1	unavailable		Protein argonaute-2	0.11	3.1.26.n2	0.11
PIR_04053.1	unavailable		Beta-mannosidase A	0.26	3.2.1.25	0.54
PIR_04057.1	unavailable		Cyclin-dependent kinase 1	0.16	2.7.11.22, 2.7.11.23	0.44
PIR_04061.1	unavailable		Calpain-3	0.14	3.4.22.-	0.33
PIR_04062.1	unavailable		Plectin	0.37	3.-.-.-	0.15
PIR_04063.1	unavailable		Mucin-2	0.09	2.7.11.1	0.14
PIR_04066.1	unavailable		Histone deacetylase 3	0.12	3.5.1.98	0.49
PIR_04070.1	unavailable		Calcium/calmodulin-dependent protein kinase kinase 1	0.09	2.7.11.1	0.44
PIR_04081.1	unavailable		Calcium-dependent protein kinase 4	0.1	2.7.11.1	0.45
PIR_04084.1	unavailable		Mitochondrial cardiolipin hydrolase	0.57	3.1.-.-	0.57
PIR_04089.1	unavailable		1-(5-phosphoribosyl)-5-[(5-phosphoribosylamino)methylideneamino] imidazole-4-carboxamide isomerase	0.53	5.3.1.16	0.57
PIR_04090.1	unavailable		Glutathione peroxidase 1	0.14	1.11.1.9	0.36
PIR_04091.1	unavailable		4-hydroxy-tetrahydrodipicolinate reductase	0.41	1.17.1.8	0.41
PIR_04103.1	unavailable		Serine/threonine-protein kinase Sgk1	0.12	2.7.11.1	0.45
PIR_04105.1	unavailable		Ribosomal RNA small subunit methyltransferase F	0.33	2.1.1.178	0.34
PIR_04110.1	unavailable		Carnitine O-palmitoyltransferase 2, mitochondrial	0.17	2.3.1.21	0.32
PIR_04113.1	unavailable		Dual specificity protein phosphatase CDC14A	0.15	3.1.3.16, 3.1.3.48	0.34
PIR_04116.1	unavailable		Oxygen-dependent coproporphyrinogen-III oxidase	0.49	1.3.3.3	0.57
PIR_04122.1	unavailable		Aspartate--tRNA(Asp/Asn) ligase	0.36	6.1.1.23	0.36
PIR_04125.1	unavailable		Uncharacterized protein	0.83	1.3.5.2	0.16
PIR_04126.1	unavailable		DNA repair and recombination protein RAD54-like	0.14	3.6.4.-	0.37
PIR_04127.1	unavailable		General transcription factor IIF subunit 2	0.46	3.6.4.12	0.57
PIR_04132.1	unavailable		Shikimate O-hydroxycinnamoyltransferase	0.19	2.3.1.140	0.19
PIR_04133.1	unavailable		Agmatine coumaroyltransferase-2	0.17	2.3.1.64	0.31
PIR_04142.1	unavailable		Cathepsin K	0.12	3.4.22.-	0.33
PIR_04148.1	unavailable		Phosphatidylglycerophosphatase and protein-tyrosine phosphatase 1	0.45	3.1.3.27, 3.1.3.16, 3.1.3.48	0.45
PIR_04154.1	unavailable		Glutathione S-transferase omega-like 2	0.26	2.5.1.18, 1.8.5.1	0.37
PIR_04155.1	unavailable		Probable translation initiation factor IF-2	0.26	3.6.5.3	0.11
PIR_04156.1	unavailable		3-oxo-5-alpha-steroid 4-dehydrogenase 2	0.19	1.3.1.22	0.38
PIR_04161.1	unavailable		tRNA pseudouridine synthase A	0.24	5.4.99.12	0.37
PIR_04162.1	unavailable		Mitochondrial-processing peptidase subunit beta	0.17	3.4.24.64	0.29
PIR_04166.1	unavailable		5'-AMP-activated protein kinase catalytic subunit alpha-1	0.09	2.7.11.1	0.51
PIR_04171.1	unavailable		Calcium/calmodulin-dependent protein kinase type II subunit delta	0.1	2.7.11.1	0.3
PIR_04184.1	unavailable		Probable E3 ubiquitin-protein ligase hulA	0.11	6.3.2.-	0.57
PIR_04188.1	unavailable		Gastricsin	0.22	3.4.23.46	0.22
PIR_04190.1	unavailable		Tyrosine-protein kinase Fer	0.1	2.7.11.1	0.36
PIR_04192.1	unavailable		Stress response protein nst1	0.47	2.7.11.1	0.15
PIR_04193.1	unavailable		DNA repair protein RAD5	0.13	3.6.4.-	0.36
PIR_04195.1	unavailable		Nicotinate-nucleotide pyrophosphorylase [carboxylating]	0.31	2.4.2.19	0.5
PIR_04197.1	unavailable		Serine/threonine-protein kinase Sgk1	0.12	2.7.11.1	0.4
PIR_04198.1	unavailable		Glycerol-3-phosphate dehydrogenase [NAD(P)+]	0.48	1.1.1.94	0.49
PIR_04208.1	unavailable		DNA-directed RNA polymerase II subunit RPB4	0.26	2.7.7.6	0.15
PIR_04209.1	unavailable		ATP-dependent RNA helicase DED1	0.15	3.6.4.13	0.57
PIR_04210.1	unavailable		2,3-bisphosphoglycerate-independent phosphoglycerate mutase	0.35	5.4.2.12	0.5
PIR_04216.1	unavailable		1,3-beta-glucan synthase component FKS1	0.14	2.4.1.34	0.57
PIR_04221.1	unavailable		Phosphatidylinositol 4-kinase beta	0.17	2.7.1.67	0.28
PIR_04226.1	unavailable		Mediator of RNA polymerase II transcription subunit 15	0.11	2.7.11.1	0.12
PIR_04232.1	unavailable		Poly(A) RNA polymerase GLD2	0.21	2.7.7.19	0.39
PIR_04238.1	unavailable		Alcohol dehydrogenase [NADP(+)]	0.12	1.-.-.-	0.22
PIR_04239.1	unavailable		D-3-phosphoglycerate dehydrogenase	0.19	1.1.1.95	0.22
PIR_04241.1	unavailable		Probable DNA-directed RNA polymerase	0.18	2.7.7.6	0.57
PIR_04246.1	unavailable		Serine/threonine-protein kinase Sgk1	0.12	2.7.11.1	0.45
PIR_04247.1	unavailable		Nucleolar GTP-binding protein 2	0.23	3.6.1.-	0.19
PIR_04252.1	unavailable		Methionine--tRNA ligase	0.38	6.1.1.10	0.47
PIR_04258.1	unavailable		Ubiquitin carboxyl-terminal hydrolase 4	0.15	3.4.19.12	0.57
PIR_04260.1	unavailable		Small COPII coat GTPase SAR1	0.18	3.6.5.-	0.22
PIR_04261.1	unavailable		5-methylthioadenosine/S-adenosylhomocysteine deaminase	0.29	3.5.4.31, 3.5.4.28	0.31
PIR_04266.1	unavailable		Palmitoyltransferase PFA4	0.12	2.3.1.225	0.56
PIR_04267.1	unavailable		Bromodomain-containing factor 1	0.15	3.6.4.-	0.15
PIR_04268.1	unavailable		Dihydropteroate synthase	0.21	2.5.1.15	0.25
PIR_04270.1	unavailable		D-amino-acid oxidase	0.36	1.4.3.3	0.4
PIR_04274.1	unavailable		Phosphatidylinositol 4-kinase beta	0.16	2.7.1.67	0.28
PIR_04277.1	unavailable		Protein-arginine-phosphatase	0.5	3.9.1.2	0.5
PIR_04285.1	unavailable		Adenylate cyclase, terminal-differentiation specific	0.22	2.7.11.-	0.22
PIR_04287.1	unavailable		Probable mannosyl-oligosaccharide alpha-1,2-mannosidase 1B	0.16	3.2.1.113	0.5
PIR_04288.1	unavailable		Serine/threonine-protein kinase Sgk1	0.12	2.7.11.1	0.3
PIR_04294.1	unavailable		2-succinylbenzoate--CoA ligase	0.1	6.2.1.3	0.36
PIR_04296.1	unavailable		Regulator of chromosome condensation	0.13	6.3.2.-	0.17
PIR_04297.1	unavailable		Uncharacterized protein	0.62	5.3.1.9	0.17
PIR_04298.1	unavailable		rRNA 2'-O-methyltransferase fibrillarin	0.23	2.1.1.-	0.23
PIR_04303.1	unavailable		Mitogen-activated protein kinase kinase kinase 7	0.1	2.7.11.1	0.46
PIR_04306.1	unavailable		Putative tyrosine-protein phosphatase OCA1	0.39	3.1.3.48	0.54
PIR_04308.1	unavailable		rRNA 2'-O-methyltransferase fibrillarin	0.14	2.1.1.-	0.15
PIR_04310.1	unavailable		Probable endonuclease 4	0.47	3.1.21.2	0.56
PIR_04314.1	unavailable		8-amino-7-oxononanoate synthase	0.36	2.3.1.47	0.5
PIR_04317.1	unavailable		Glutathione gamma-glutamylcysteinyltransferase 1	0.29	2.3.2.15	0.57
PIR_04318.1	unavailable		Mitogen-activated protein kinase kinase kinase 7	0.1	2.7.11.1	0.38
PIR_04328.1	unavailable		Mitochondrial cardiolipin hydrolase	0.57	3.1.-.-	0.52
PIR_04332.1	unavailable		Arginase	0.3	3.5.3.1	0.47
PIR_04337.1	unavailable		Probable mannosyl-oligosaccharide alpha-1,2-mannosidase 1B	0.16	3.2.1.113	0.49
PIR_04338.1	unavailable		Eukaryotic translation initiation factor 3 subunit F	0.2	3.4.19.12	0.11
PIR_04340.1	unavailable		Protein fem-1 homolog C	0.1	2.7.11.1	0.12
PIR_04341.1	unavailable		Ubiquitin carboxyl-terminal hydrolase 7	0.14	3.4.19.12	0.57
PIR_04350.1	unavailable		Probable ubiquitin carboxyl-terminal hydrolase creB	0.11	3.4.19.12	0.57
PIR_04353.1	unavailable		UDP-glucose 6-dehydrogenase	0.32	1.1.1.22	0.44
PIR_04366.1	unavailable		Cyclin-G-associated kinase	0.21	2.7.11.1	0.21
PIR_04367.1	unavailable		Mitogen-activated protein kinase kinase kinase 7	0.1	2.7.11.1	0.39
PIR_04370.1	unavailable		Gastricsin	0.13	3.4.23.-	0.19
PIR_04380.1	unavailable		Isovaleryl-CoA dehydrogenase, mitochondrial	0.11	1.3.99.-	0.25
PIR_04382.1	unavailable		Serine/threonine-protein kinase Sgk1	0.12	2.7.11.1	0.37
PIR_04386.1	unavailable		Putative receptor protein kinase CRINKLY4	0.13	2.7.11.1	0.57
PIR_04387.1	unavailable		L-aspartate oxidase	0.2	1.4.3.16	0.3
PIR_04389.1	unavailable		Protein N-lysine methyltransferase METTL21A	0.26	2.1.1.-	0.57
PIR_04390.1	unavailable		Uncharacterized protein	1.49	1.1.1.34	0.17
PIR_04392.1	unavailable		Lon protease	0.25	3.4.21.53	0.35
PIR_04396.1	unavailable		Sentrin-specific protease 6	0.26	3.4.22.68	0.57
PIR_04397.1	unavailable		Mitogen-activated protein kinase HOG1	0.2	2.7.11.24	0.57
PIR_04401.1	unavailable		Uncharacterized protein	0.67	2.7.11.1	0.11
PIR_04402.1	unavailable		DNA-directed RNA polymerase subunit H	0.31	2.7.7.6	0.31
PIR_04403.1	unavailable		tRNA(Ile)-lysidine synthase	0.48	6.3.4.19	0.48
PIR_04408.1	unavailable		Transmembrane prolyl 4-hydroxylase	0.14	1.14.11.2	0.49
PIR_04419.1	unavailable		Endoglucanase	0.07	3.2.1.4	0.43
PIR_04422.1	unavailable		Calcineurin subunit B	0.22	2.7.11.1	0.19
PIR_04428.1	unavailable		Uncharacterized protein	0.71	3.4.21.-	0.31
PIR_04431.1	unavailable		Serine protease	0.59	3.4.21.-	0.59
PIR_04432.1	unavailable		Ubiquitin carboxyl-terminal hydrolase 10	0.17	3.4.19.12	0.57
PIR_04434.1	unavailable		Uncharacterized protein	0.51	3.4.21.-	0.45
PIR_04435.1	unavailable		Cysteine synthase	0.22	2.5.1.47	0.36
PIR_04436.1	unavailable		2-aminoethanethiol dioxygenase	0.2	1.13.11.20	0.36
PIR_04438.1	unavailable		Cystic fibrosis transmembrane conductance regulator	0.15	3.6.3.44	0.16
PIR_04442.1	unavailable		Inositol phosphoceramide mannosyltransferase 1	0.55	2.4.-.-	0.55
PIR_04449.1	unavailable		Regulator of chromosome condensation	0.11	6.3.2.-	0.18
PIR_04457.1	unavailable		2-phosphoglycerate kinase	0.36	2.7.2.-	0.36
PIR_04458.1	unavailable		ATP-dependent DNA helicase PIF1	0.29	3.6.4.12	0.53
PIR_04461.1	unavailable		tRNA-specific 2-thiouridylase MnmA	0.5	2.8.1.13	0.5
PIR_04464.1	unavailable		Ribonuclease 3	0.57	3.1.26.3	0.57
PIR_04465.1	unavailable		Nucleolin	0.14	3.4.16.6	0.12
PIR_04467.1	unavailable		Leishmanolysin-like peptidase	0.29	3.4.24.36	0.36
PIR_04469.1	unavailable		Cystic fibrosis transmembrane conductance regulator	0.17	3.6.3.49	0.17
PIR_04470.1	unavailable		BRCA1-associated protein	0.26	6.3.2.-	0.26
PIR_04473.1	unavailable		25S rRNA (uridine-N(3))-methyltransferase	0.22	2.1.1.-	0.22
PIR_04475.1	unavailable		2-phosphoglycerate kinase	0.5	2.7.2.-	0.5
PIR_04477.1	unavailable		Nuclease EXOG, mitochondrial	0.23	3.1.30.-	0.57
PIR_04482.1	unavailable		Maternal embryonic leucine zipper kinase	0.1	2.7.11.1	0.48
PIR_04484.1	unavailable		Cytochrome P450 52A5	0.11	1.14.14.-	0.52
PIR_04486.1	unavailable		Serine/threonine-protein kinase TNNI3K	0.09	2.7.11.1	0.12
PIR_04495.1	unavailable		Uncharacterized protein	0.64	1.3.5.1	0.11
PIR_04496.1	unavailable		(R)-specific enoyl-CoA hydratase	0.25	4.2.1.119	0.25
PIR_04498.1	unavailable		Protein disulfide-isomerase	0.18	5.3.4.1	0.48
PIR_04501.1	unavailable		Regulator of chromosome condensation	0.11	6.3.2.-	0.19
PIR_04503.1	unavailable		Adenylate cyclase type 10	0.47	4.6.1.1	0.57
PIR_04507.1	unavailable		Protein phosphatase PTC7 homolog fig	0.29	3.1.3.16	0.55
PIR_04508.1	unavailable		Probable serine/threonine-protein kinase MARK-A	0.07	2.7.11.1	0.11
PIR_04509.1	unavailable		Omega-3 fatty acid desaturase, chloroplastic	0.11	1.14.19.-	0.26
PIR_04510.1	unavailable		Wee1-like protein kinase 2	0.11	2.7.11.1	0.43
PIR_04511.1	unavailable		Calmodulin	0.12	2.7.11.1	0.15
PIR_04519.1	unavailable		MORN repeat-containing protein 4	0.12	2.7.1.68	0.17
PIR_04520.1	unavailable		Uncharacterized protein	0.63	3.1.3.1	0.12
PIR_04523.1	unavailable		Probable UDP-N-acetylglucosamine--peptide N-acetylglucosaminyltransferase SPINDLY	0.3	2.4.1.-	0.38
PIR_04524.1	unavailable		Fumarate hydratase class II	0.41	4.2.1.2	0.57
PIR_04527.1	unavailable		5'-AMP-activated protein kinase catalytic subunit alpha-2	0.1	2.7.11.1	0.4
PIR_04528.1	unavailable		Ubiquitin-conjugating enzyme E2 2	0.13	2.3.2.23	0.47
PIR_04533.1	unavailable		Multidrug resistance-associated protein 1	0.13	3.6.3.44	0.21
PIR_04536.1	unavailable		Histone deacetylase 3	0.12	3.5.1.98	0.48
PIR_04538.1	unavailable		Cytochrome P450 4V2	0.07	1.14.-.-	0.35
PIR_04539.1	unavailable		Cytochrome P450 4V2	0.09	1.14.-.-	0.25
PIR_04545.1	unavailable		Histone-lysine N-methyltransferase, H3 lysine-4 specific	0.18	2.1.1.43	0.57
PIR_04547.1	unavailable		Twinkle protein, mitochondrial	0.32	3.6.4.12	0.32
PIR_04548.1	unavailable		ATP-dependent RNA helicase MAK5	0.16	3.6.4.13	0.57
PIR_04550.1	unavailable		Uncharacterized protein YJR142W	0.17	3.6.1.-	0.31
PIR_04561.1	unavailable		Serine/threonine-protein kinase Chk1	0.1	2.7.11.1	0.46
PIR_04562.1	unavailable		Selenide, water dikinase	0.48	2.7.9.3	0.57
PIR_04564.1	unavailable		Ribose-phosphate pyrophosphokinase	0.38	2.7.6.1	0.57
PIR_04565.1	unavailable		Anthranilate synthase component 2	0.24	4.1.3.27	0.29
PIR_04575.1	unavailable		Glycerol-3-phosphate dehydrogenase, mitochondrial	0.15	1.1.5.3	0.49
PIR_04577.1	unavailable		Tafazzin	0.39	2.3.1.23	0.15
PIR_04578.1	unavailable		Serine/threonine-protein phosphatase 4 catalytic subunit	0.14	3.1.3.16	0.57
PIR_04582.1	unavailable		Serine/threonine-protein kinase TEL1	0.15	2.7.11.1	0.52
PIR_04586.1	unavailable		Monoglyceride lipase	0.4	3.1.1.23	0.4
PIR_04588.1	unavailable		Serine/threonine-protein kinase PLK4	0.17	2.7.11.1	0.39
PIR_04592.1	unavailable		Endoglucanase	0.12	3.2.1.4	0.38
PIR_04594.1	unavailable		Tyrosine-protein kinase Fyn	0.11	2.7.11.1	0.32
PIR_04599.1	unavailable		Phospholipid:diacylglycerol acyltransferase	0.26	2.3.1.158	0.47
PIR_04606.1	unavailable		Serine/threonine-protein kinase Sgk1	0.12	2.7.11.1	0.43
PIR_04607.1	unavailable		N-lysine methyltransferase SMYD2	0.3	2.1.1.43, 2.1.1.-	0.46
PIR_04611.1	unavailable		Serine/threonine-protein phosphatase 6 regulatory ankyrin repeat subunit B	0.13	2.4.2.30	0.15
PIR_04613.1	unavailable		E3 ubiquitin-protein ligase synoviolin	0.19	6.3.2.-	0.57
PIR_04617.1	unavailable		Diacylglycerol O-acyltransferase 2	0.23	2.3.1.20	0.23
PIR_04618.1	unavailable		Coagulation factor IX	0.09	3.4.21.-	0.28
PIR_04622.1	unavailable		Carboxypeptidase Y homolog A	0.27	3.4.16.6	0.36
PIR_04623.1	unavailable		Carboxypeptidase Y homolog A	0.27	3.4.16.6	0.34
PIR_04624.1	unavailable		Carboxypeptidase Y homolog A	0.27	3.4.16.6	0.37
PIR_04626.1	unavailable		DNA polymerase epsilon subunit 3	0.45	2.7.7.7	0.57
PIR_04627.1	unavailable		Ribonuclease P protein subunit p30	0.32	3.1.26.5	0.57
PIR_04630.1	unavailable		Metallophosphoesterase MPPED2	0.27	3.1.-.-	0.37
PIR_04633.1	unavailable		Serine/threonine-protein kinase RIO1	0.2	2.7.11.1	0.57
PIR_04638.1	unavailable		Phosphoadenosine phosphosulfate reductase	0.5	1.8.4.8	0.5
PIR_04640.1	unavailable		Calpain-1 catalytic subunit	0.15	3.4.22.-	0.4
PIR_04647.1	unavailable		Lysophospholipase NTE1	0.24	3.1.1.5	0.44
PIR_04648.1	unavailable		Calcium/calmodulin-dependent protein kinase type II subunit delta	0.1	2.7.11.1	0.34
PIR_04663.1	unavailable		Medium-chain specific acyl-CoA dehydrogenase, mitochondrial	0.12	1.3.99.-	0.25
PIR_04664.1	unavailable		Inositol-pentakisphosphate 2-kinase	0.43	2.7.1.158	0.57
PIR_04675.1	unavailable		Quinone oxidoreductase	0.13	1.-.-.-	0.18
PIR_04681.1	unavailable		Diphthine methyltransferase	0.4	3.1.1.97	0.49
PIR_04682.1	unavailable		Alpha-ketoglutarate-dependent dioxygenase alkB homolog 7, mitochondrial	0.57	1.14.11.-	0.57
PIR_04683.1	unavailable		Serine/threonine-protein kinase TNNI3K	0.09	2.7.11.1	0.4
PIR_04684.1	unavailable		Phosphatidylinositol 3,4,5-trisphosphate 3-phosphatase and dual-specificity protein phosphatase PTEN	0.17	3.1.3.16, 3.1.3.67, 3.1.3.48	0.17
PIR_04685.1	unavailable		Protein-lysine N-methyltransferase N6AMT2	0.24	2.1.1.-	0.57
PIR_04687.1	unavailable		Serine/threonine-protein phosphatase PP1-beta catalytic subunit	0.13	3.1.3.16	0.53
PIR_04688.1	unavailable		Proline-rich protein 12	0.07	2.7.11.1	0.13
PIR_04690.1	unavailable		Endochitinase A1	0.08	3.2.1.14	0.11
PIR_04699.1	unavailable		Putative S-adenosyl-L-methionine-dependent methyltransferase Mkms_1059	0.01	2.1.1.-	0.5
PIR_04701.1	unavailable		Ubiquinone biosynthesis monooxygenase COQ6, mitochondrial	0.44	1.14.13.-	0.54
PIR_04702.1	unavailable		Phosphatidylinositol N-acetylglucosaminyltransferase subunit P	0.57	2.4.1.198	0.57
PIR_04703.1	unavailable		Uncharacterized protein	0.67	1.14.13.-	0.21
PIR_04705.1	unavailable		Lariat debranching enzyme	0.5	3.1.-.-	0.57
PIR_04720.1	unavailable		Superoxide dismutase [Mn]	0.21	1.15.1.1	0.57
PIR_04721.1	unavailable		Superoxide dismutase [Mn]	0.21	1.15.1.1	0.57
PIR_04733.1	unavailable		Serine/threonine-protein kinase ATG1	0.17	2.7.11.1	0.46
PIR_04738.1	unavailable		Uncharacterized protein	0.58	2.1.1.43	0.21
PIR_04741.1	unavailable		Serine/threonine-protein kinase A-Raf	0.09	2.7.11.1	0.35
PIR_04749.1	unavailable		Histone H2A deubiquitinase MYSM1	0.3	3.4.19.-	0.3
PIR_04752.1	unavailable		Tripeptidyl-peptidase 2	0.25	3.4.14.10	0.27
PIR_04754.1	unavailable		Cystathionine gamma-synthase	0.25	2.5.1.48	0.39
PIR_04763.1	unavailable		CAAX prenyl protease 1 homolog	0.57	3.4.24.84	0.57
PIR_04764.1	unavailable		CAAX prenyl protease 1 homolog	0.45	3.4.24.84	0.57
PIR_04766.1	unavailable		Multiple inositol polyphosphate phosphatase 1	0.2	3.1.3.80, 3.1.3.62	0.2
PIR_04767.1	unavailable		Multiple inositol polyphosphate phosphatase 1	0.5	3.1.3.80, 3.1.3.62	0.5
PIR_04768.1	unavailable		Multiple inositol polyphosphate phosphatase 1	0.4	3.1.3.80, 3.1.3.62	0.4
PIR_04770.1	unavailable		Multiple inositol polyphosphate phosphatase 1	0.5	3.1.3.80, 3.1.3.62	0.5
PIR_04771.1	unavailable		Acid phosphatase type 7	0.12	3.1.3.2	0.42
PIR_04773.1	unavailable		Mitogen-activated protein kinase kinase kinase 7	0.1	2.7.11.1	0.3
PIR_04774.1	unavailable		DNA ligase	0.29	6.5.1.1	0.54
PIR_04775.1	unavailable		Dolichyl-diphosphooligosaccharide--protein glycosyltransferase subunit STT3A	0.29	2.4.99.18	0.57
PIR_04778.1	unavailable		WW domain-containing oxidoreductase	0.14	1.1.1.-	0.27
PIR_04780.1	unavailable		Sestrin-2	0.23	1.11.1.15	0.38
PIR_04789.1	unavailable		Hypoxanthine-guanine phosphoribosyltransferase	0.44	2.4.2.8	0.5
PIR_04794.1	unavailable		Translation initiation factor eIF-2B subunit gamma	0.35	2.7.7.13	0.11
PIR_04795.1	unavailable		Apoptosis-inducing factor 2	0.4	1.-.-.-	0.57
PIR_04801.1	unavailable		DNA-(apurinic or apyrimidinic site) lyase	0.3	3.1.-.-, 4.2.99.18	0.34
PIR_04808.1	unavailable		Endoglucanase	0.1	3.2.1.4	0.4
PIR_04809.1	unavailable		Endoglucanase	0.12	3.2.1.4	0.38
PIR_04813.1	unavailable		DNA ligase	0.5	6.5.1.2	0.25
PIR_04814.1	unavailable		Forkhead box protein P2	0.12	2.7.11.1	0.11
PIR_04815.1	unavailable		Mitogen-activated protein kinase HOG1	0.14	2.7.11.24	0.57
PIR_04818.1	unavailable		Histidine--tRNA ligase	0.39	6.1.1.21	0.56
PIR_04828.1	unavailable		Sex-determining region Y protein	0.24	4.6.1.1	0.11
PIR_04832.1	unavailable		Acyl-CoA synthetase family member 2, mitochondrial	0.57	6.2.1.-	0.57
PIR_04833.1	unavailable		Probable E3 ubiquitin-protein ligase HERC1	0.55	6.3.2.-	0.55
PIR_04834.1	unavailable		Probable E3 ubiquitin-protein ligase hulA	0.12	6.3.2.-	0.57
PIR_04836.1	unavailable		Phosphatidylinositol 5-phosphate 4-kinase type-2 gamma	0.15	2.7.1.68	0.35
PIR_04838.1	unavailable		Probable tubulin polyglutamylase TTLL9	0.11	6.-.-.-	0.38
PIR_04841.1	unavailable		Mediator of RNA polymerase II transcription subunit 12	0.1	2.7.11.1	0.12
PIR_04842.1	unavailable		Serine/threonine-protein phosphatase 6 regulatory ankyrin repeat subunit B	0.12	2.4.2.30	0.12
PIR_04843.1	unavailable		Probable serine/threonine-protein kinase tsuA	0.13	2.7.11.1	0.23
PIR_04845.1	unavailable		Probable ATP-dependent DNA helicase HFM1	0.11	3.6.4.12	0.11
PIR_04850.1	unavailable		Cap-specific mRNA (nucleoside-2'-O-)-methyltransferase 1	0.17	3.1.3.95, 3.1.3.64	0.19
PIR_04856.1	unavailable		Dihydropteridine reductase	0.57	1.5.1.34	0.57
PIR_04866.1	unavailable		Plectin	0.29	2.7.11.1	0.11
PIR_04870.1	unavailable		Trehalose-phosphate phosphatase	0.15	3.1.3.12	0.53
PIR_04871.1	unavailable		2,5-diamino-6-ribosylamino-4(3H)-pyrimidinone 5'-phosphate reductase	0.36	1.1.1.302	0.36
PIR_04873.1	unavailable		Putative transferase CAF17, mitochondrial	0.34	2.1.-.-	0.57
PIR_04875.1	unavailable		Ribonuclease 3	0.56	3.1.26.3	0.56
PIR_04881.1	unavailable		Calcium/calmodulin-dependent protein kinase type 1	0.1	2.7.11.1	0.36
PIR_04893.1	unavailable		Exosome complex component RRP40	0.4	3.1.13.-	0.13
PIR_04895.1	unavailable		Nuclear inhibitor of protein phosphatase 1	0.57	3.1.4.-	0.22
PIR_04899.1	unavailable		1,3-beta-glucan synthase component FKS1	0.13	2.4.1.34	0.51
PIR_04912.1	unavailable		Phospho-2-dehydro-3-deoxyheptonate aldolase 1, chloroplastic	0.22	2.5.1.54	0.57
PIR_04914.1	unavailable		Calcium/calmodulin-dependent protein kinase type II subunit delta	0.1	2.7.11.17	0.29
PIR_04916.1	unavailable		Hydroxysteroid dehydrogenase-like protein 2	0.25	1.-.-.-	0.25
PIR_04922.1	unavailable		Serine/threonine-protein kinase Sgk1	0.12	2.7.11.1	0.36
PIR_04927.1	unavailable		E3 ubiquitin-protein ligase RING1-like	0.55	6.3.2.-	0.55
PIR_04929.1	unavailable		Probable E3 ubiquitin-protein ligase hulA	0.11	6.3.2.-	0.57
PIR_04930.1	unavailable		Cyclin-dependent kinase 1	0.14	2.7.11.22, 2.7.11.23	0.41
PIR_04937.1	unavailable		Phosphoglucomutase	0.26	5.4.2.2	0.27
PIR_04944.1	unavailable		Protein phosphatase 1K, mitochondrial	0.1	3.1.3.16	0.56
PIR_04945.1	unavailable		Sn1-specific diacylglycerol lipase alpha	0.32	3.1.1.-	0.57
PIR_04946.1	unavailable		Myotubularin	0.13	3.1.3.95, 3.1.3.64	0.22
PIR_04947.1	unavailable		N-glycosylase/DNA lyase	0.49	3.2.2.-, 4.2.99.18	0.57
PIR_04958.1	unavailable		Ubiquitin carboxyl-terminal hydrolase calypso	0.21	3.4.19.12	0.5
PIR_04969.1	unavailable		3'-5' ssDNA/RNA exonuclease TatD	0.23	3.1.11.-, 3.1.13.-	0.23
PIR_04970.1	unavailable		Lipase 2	0.2	3.1.1.3	0.47
PIR_04971.1	unavailable		Lipase 2	0.2	3.1.1.3	0.47
PIR_04972.1	unavailable		Lipase 2	0.2	3.1.1.3	0.47
PIR_04979.1	unavailable		RNA exonuclease 4	0.13	3.1.-.-	0.54
PIR_04980.1	unavailable		Diadenosine 5',5'''-P1,P4-tetraphosphate phosphorylase 2	0.39	2.7.7.5, 2.7.7.53	0.57
PIR_04986.1	unavailable		Putative sterigmatocystin biosynthesis peroxidase stcC	0.55	1.11.1.-	0.55
PIR_04998.1	unavailable		6-phosphofructo-2-kinase/fructose-2,6-bisphosphatase 2	0.16	2.7.1.105, 3.1.3.46	0.48
PIR_05007.1	unavailable		Dicer-like protein 1	0.21	3.6.4.-, 3.1.26.-	0.36
PIR_05009.1	unavailable		Guanylate-binding protein 1	0.1	3.6.5.-	0.13
PIR_05010.1	unavailable		Patatin-like phospholipase domain-containing protein CNE02340	0.07	3.1.1.-	0.46
PIR_05012.1	unavailable		Protein transport protein sec31	0.1	2.7.11.1	0.12
PIR_05013.1	unavailable		Dual specificity protein phosphatase CDC14A	0.15	3.1.3.16, 3.1.3.48	0.34
PIR_05023.1	unavailable		ATP-dependent RNA helicase eIF4A	0.23	3.6.4.13	0.57
PIR_05025.1	unavailable		Probable trehalose-phosphate phosphatase 1	0.07	3.1.3.12	0.57
PIR_05029.1	unavailable		Dual specificity phosphatase DUPD1	0.12	3.1.3.16, 3.1.3.48	0.55
PIR_05030.1	unavailable		MORN repeat-containing protein 4	0.17	2.7.1.68	0.24
PIR_05033.1	unavailable		Diacylglycerol kinase eta	0.19	2.7.1.107	0.57
PIR_05034.1	unavailable		NAD(P)H dehydrogenase (quinone)	0.45	1.6.5.2	0.55
PIR_05035.1	unavailable		NAD(P)H dehydrogenase (quinone)	0.45	1.6.5.2	0.55
PIR_05036.1	unavailable		Multiple inositol polyphosphate phosphatase 1	0.4	3.1.3.80, 3.1.3.62	0.4
PIR_05038.1	unavailable		Vitamin K epoxide reductase complex subunit 1	0.36	1.17.4.4	0.57
PIR_05041.1	unavailable		UDP-N-acetylglucosamine--peptide N-acetylglucosaminyltransferase 110 kDa subunit	0.15	2.4.1.-	0.18
PIR_05042.1	unavailable		Patatin-like phospholipase domain-containing protein CNE02340	0.07	3.1.1.-	0.46
PIR_05045.1	unavailable		Uncharacterized protein	1.17	3.1.26.-	0.26
PIR_05046.1	unavailable		Bifunctional polynucleotide phosphatase/kinase	0.29	2.7.1.78, 3.1.3.32	0.36
PIR_05047.1	unavailable		Eukaryotic translation initiation factor 5B	0.27	3.6.5.3	0.27
PIR_05049.1	unavailable		Mitochondrial inner membrane protease ATP23	0.36	3.4.24.-	0.57
PIR_05050.1	unavailable		Lipid A export ATP-binding/permease protein MsbA	0.14	3.6.3.-	0.18
PIR_05055.1	unavailable		T-complex protein 1 subunit gamma	0.31	2.7.1.150	0.21
PIR_05064.1	unavailable		UDP-sugar pyrophosphorylase	0.27	2.7.7.64	0.37
PIR_05066.1	unavailable		Patatin-like phospholipase domain-containing protein 2	0.32	3.1.1.3	0.45
PIR_05067.1	unavailable		RNA exonuclease 4	0.26	3.1.-.-	0.45
PIR_05068.1	unavailable		Palmitoyltransferase ZDHHC5	0.11	2.3.1.225	0.48
PIR_05074.1	unavailable		ATP-dependent RNA helicase DBP2	0.17	3.6.4.13	0.57
PIR_05076.1	unavailable		E3 ubiquitin-protein ligase TRIM71	0.29	6.3.2.-	0.48
PIR_05081.1	unavailable		Tyrosine-protein kinase CSK	0.1	2.7.11.1	0.38
PIR_05083.1	unavailable		Quinolinate synthase A	0.44	2.5.1.72	0.55
PIR_05088.1	unavailable		Uncharacterized protein	0.63	2.3.2.13	0.15
PIR_05089.1	unavailable		Uncharacterized protein	0.64	2.3.2.13	0.15
PIR_05095.1	unavailable		Probable tubulin polyglutamylase TTLL9	0.12	6.-.-.-	0.47
PIR_05096.1	unavailable		Triosephosphate isomerase	0.48	5.3.1.1	0.57
PIR_05097.1	unavailable		Bloom syndrome protein homolog	0.14	3.6.4.12	0.52
PIR_05099.1	unavailable		Uncharacterized protein	0.72	2.3.1.20	0.11
PIR_05100.1	unavailable		Adenylate kinase	0.55	2.7.4.3	0.57
PIR_05103.1	unavailable		Calcium/calmodulin-dependent protein kinase type II subunit delta	0.1	2.7.11.17	0.3
PIR_05104.1	unavailable		Palmitoyltransferase SWF1	0.15	2.3.1.225	0.56
PIR_05105.1	unavailable		Proteasome subunit alpha	0.2	3.4.25.1	0.57
PIR_05107.1	unavailable		Guanylate-binding protein 1	0.14	3.6.5.-	0.22
PIR_05114.1	unavailable		5'-AMP-activated protein kinase catalytic subunit alpha-2	0.1	2.7.11.1	0.48
PIR_05116.1	unavailable		Ribosomal RNA large subunit methyltransferase E	0.35	2.1.1.166	0.35
PIR_05117.1	unavailable		tRNA-specific adenosine deaminase	0.32	3.5.4.33	0.43
PIR_05118.1	unavailable		Gamma-glutamylaminecyclotransferase C	0.3	2.3.2.4	0.56
PIR_05121.1	unavailable		Non-structural maintenance of chromosomes element 1 homolog	0.57	6.3.2.-	0.57
PIR_05123.1	unavailable		Gamma-glutamylaminecyclotransferase C	0.22	2.3.2.4	0.39
PIR_05124.1	unavailable		Protein phosphatase 1K, mitochondrial	0.11	3.1.3.16	0.56
PIR_05126.1	unavailable		Palmitoyltransferase ZDHHC5	0.12	2.3.1.225	0.57
PIR_05127.1	unavailable		Dihydrolipoyl dehydrogenase	0.33	1.8.1.4	0.44
PIR_05145.1	unavailable		Alanine--tRNA ligase	0.5	6.1.1.7	0.5
PIR_05155.1	unavailable		DNA repair and recombination protein RAD54-like	0.12	3.6.4.-	0.33
PIR_05156.1	unavailable		Octanoyltransferase	0.48	2.3.1.181	0.56
PIR_05157.1	unavailable		Phosphopantothenoylcysteine decarboxylase	0.2	4.1.1.36	0.3
PIR_05158.1	unavailable		Separin	0.49	3.4.22.49	0.57
PIR_05162.1	unavailable		ATP-dependent zinc metalloprotease FtsH	0.32	3.4.24.-	0.57
PIR_05164.1	unavailable		CCA-adding enzyme	0.41	2.7.7.72	0.54
PIR_05166.1	unavailable		Palmitoyltransferase PFA4	0.13	2.3.1.225	0.57
PIR_05167.1	unavailable		Phosphatidylinositol 5-phosphate 4-kinase type-2 gamma	0.16	2.7.1.68	0.37
PIR_05171.1	unavailable		RCC1 and BTB domain-containing protein 2	0.12	6.3.2.-	0.22
PIR_05184.1	unavailable		Phosphatidylinositol 5-phosphate 4-kinase type-2 gamma	0.17	2.7.1.68	0.44
PIR_05186.1	unavailable		cAMP-dependent protein kinase catalytic subunit alpha	0.11	2.7.11.1	0.31
PIR_05188.1	unavailable		Aspartate aminotransferase	0.18	2.6.1.1	0.22
PIR_05189.1	unavailable		ATP-dependent rRNA helicase SPB4	0.17	3.6.4.13	0.56
PIR_05191.1	unavailable		Cortactin-binding protein 2	0.15	6.3.2.-	0.13
PIR_05192.1	unavailable		Serine/threonine-protein kinase RIO3	0.2	2.7.11.1	0.57
PIR_05202.1	unavailable		Serine/threonine-protein kinase Sgk1	0.12	2.7.11.1	0.35
PIR_05205.1	unavailable		Poly [ADP-ribose] polymerase 1	0.13	2.4.2.30	0.19
PIR_05207.1	unavailable		Glutathione S-transferase 1-1	0.16	2.5.1.18	0.46
PIR_05209.1	unavailable		Hydroxyacylglutathione hydrolase	0.43	3.1.2.6	0.55
PIR_05211.1	unavailable		DNA-directed RNA polymerase II subunit RPB1	0.1	2.7.11.1	0.11
PIR_05219.1	unavailable		1-pyrroline-5-carboxylate dehydrogenase	0.12	1.2.1.27, 1.2.1.18	0.28
PIR_05243.1	unavailable		Metalloendopeptidase OMA1, mitochondrial	0.43	3.4.24.-	0.57
PIR_05244.1	unavailable		Nod factor export ATP-binding protein I	0.1	3.6.3.-	0.17
PIR_05246.1	unavailable		D-3-phosphoglycerate dehydrogenase	0.18	1.1.1.-	0.22
PIR_05248.1	unavailable		Elongation of very long chain fatty acids protein 5	0.19	2.3.1.199	0.57
PIR_05249.1	unavailable		Diaminopimelate decarboxylase	0.33	4.1.1.20	0.43
PIR_05251.1	unavailable		cGMP-dependent 3',5'-cGMP phosphodiesterase A	0.3	3.1.4.53, 3.1.4.35	0.3
PIR_05253.1	unavailable		Inositol hexakisphosphate and diphosphoinositol-pentakisphosphate kinase 1	0.26	2.7.4.21, 2.7.4.24	0.57
PIR_05254.1	unavailable		Poly(A) RNA polymerase GLD2	0.23	2.7.7.19	0.34
PIR_05255.1	unavailable		Cortactin-binding protein 2	0.13	2.7.11.1	0.12
PIR_05256.1	unavailable		tRNA-dihydrouridine(20/20a) synthase	0.22	1.3.1.-	0.28
PIR_05257.1	unavailable		tRNA-dihydrouridine(47) synthase [NAD(P)(+)]	0.12	1.3.1.-	0.43
PIR_05267.1	unavailable		Phosphatidylinositol 4-kinase beta	0.17	2.7.1.67	0.27
PIR_05270.1	unavailable		Lipid-A-disaccharide synthase	0.49	2.4.1.182	0.52
PIR_05277.1	unavailable		Adenosine kinase	0.46	2.7.1.20	0.53
PIR_05280.1	unavailable		3-deoxy-D-manno-octulosonic acid transferase	0.42	2.4.99.12	0.31
PIR_05283.1	unavailable		Mitochondrial import inner membrane translocase subunit TIM50	0.37	3.1.3.16	0.25
PIR_05286.1	unavailable		Ribonuclease Z	0.4	3.1.26.11	0.56
PIR_05289.1	unavailable		Hydroxymethylpyrimidine/phosphomethylpyrimidine kinase	0.23	2.7.1.49, 2.7.4.7	0.36
PIR_05293.1	unavailable		Estradiol 17-beta-dehydrogenase 11	0.1	1.-.-.-	0.18
PIR_05294.1	unavailable		Uncharacterized Nudix hydrolase YfcD	0.33	3.6.-.-	0.5
PIR_05301.1	unavailable		Bifunctional endoribonuclease and deubiquitinase ZC3H12A	0.17	3.1.-.-	0.37
PIR_05305.1	unavailable		m7GpppN-mRNA hydrolase	0.29	3.6.1.62	0.35
PIR_05309.1	unavailable		Acid phosphatase type 7	0.1	3.1.3.2	0.41
PIR_05312.1	unavailable		Acid phosphatase type 7	0.12	3.1.3.2	0.42
PIR_05315.1	unavailable		Probable glucan endo-1,3-beta-glucosidase btgC	0.28	3.2.1.39	0.37
PIR_05317.1	unavailable		NAD/NADP-dependent betaine aldehyde dehydrogenase	0.2	1.2.1.27, 1.2.1.18	0.32
PIR_05326.1	unavailable		Peroxisomal 2,4-dienoyl-CoA reductase	0.1	1.1.1.100	0.21
PIR_05327.1	unavailable		Peroxisomal 2,4-dienoyl-CoA reductase	0.1	1.1.1.100	0.21
PIR_05333.1	unavailable		NADH-quinone oxidoreductase subunit I	0.38	1.6.5.11	0.42
PIR_05337.1	unavailable		Valine--tRNA ligase	0.51	6.1.1.9	0.57
PIR_05340.1	unavailable		DNA-directed RNA polymerase II subunit RPB1	0.1	2.7.11.1	0.11
PIR_05342.1	unavailable		Phospholipid-transporting ATPase IB	0.11	3.6.3.-	0.37
PIR_05350.1	unavailable		Proline iminopeptidase	0.36	3.4.11.5	0.52
PIR_05351.1	unavailable		Uncharacterized protein	0.79	3.4.11.5	0.17
PIR_05352.1	unavailable		tRNA N6-adenosine threonylcarbamoyltransferase	0.49	2.3.1.234	0.52
PIR_05354.1	unavailable		Phosphatidylcholine-sterol acyltransferase	0.35	2.3.1.43	0.35
PIR_05355.1	unavailable		S-formylglutathione hydrolase YeiG	0.21	3.1.2.12	0.56
PIR_05361.1	unavailable		Ubiquitin and WLM domain-containing metalloprotease SPCC1442.07c	0.55	3.4.24.-	0.55
PIR_05367.1	unavailable		Histone-lysine N-methyltransferase setd3	0.57	2.1.1.43	0.57
PIR_05368.1	unavailable		Macrophage migration inhibitory factor	0.47	5.3.3.12, 5.3.2.1	0.57
PIR_05370.1	unavailable		ATP-dependent DNA helicase Hel308	0.19	3.6.4.12	0.33
PIR_05388.1	unavailable		Arginine/serine-rich coiled-coil protein 2	0.13	2.7.11.1	0.11
PIR_05397.1	unavailable		Mitogen-activated protein kinase HOG1	0.11	2.7.11.24	0.23
PIR_05398.1	unavailable		Endo-1,3(4)-beta-glucanase 1	0.32	3.2.1.6	0.57
PIR_05399.1	unavailable		Farnesyl pyrophosphate synthase	0.28	2.5.1.10, 2.5.1.1	0.47
PIR_05402.1	unavailable		Protein-glutamate O-methyltransferase	0.45	2.1.1.-	0.57
PIR_05406.1	unavailable		Thymidylate synthase	0.47	2.1.1.45	0.49
PIR_05408.1	unavailable		DNA-directed RNA polymerase II subunit RPB1	0.11	2.7.7.6	0.11
PIR_05416.1	unavailable		Delta(14)-sterol reductase	0.29	1.3.1.70	0.29
PIR_05421.1	unavailable		Tryptophan--tRNA ligase	0.32	6.1.1.2	0.52
PIR_05423.1	unavailable		Probable E3 ubiquitin-protein ligase hulA	0.11	6.3.2.-	0.57
PIR_05425.1	unavailable		Zinc import ATP-binding protein ZnuC	0.13	3.6.3.-	0.2
PIR_05426.1	unavailable		Serine/threonine-protein phosphatase PP1-beta catalytic subunit	0.13	3.1.3.16	0.53
PIR_05431.1	unavailable		Asparagine--tRNA ligase	0.49	6.1.1.22	0.57
PIR_05433.1	unavailable		tRNA-splicing ligase RtcB homolog	0.44	6.5.1.3	0.5
PIR_05445.1	unavailable		Adenylate kinase	0.51	2.7.4.3	0.57
PIR_05446.1	unavailable		Very-long-chain (3R)-3-hydroxyacyl-CoA dehydratase 1	0.17	4.2.1.134	0.57
PIR_05447.1	unavailable		Endochitinase A	0.12	3.2.1.14	0.16
PIR_05454.1	unavailable		ATP-dependent 6-phosphofructokinase	0.45	2.7.1.11	0.53
PIR_05460.1	unavailable		Serine/threonine-protein phosphatase 4 catalytic subunit	0.13	3.1.3.16	0.57
PIR_05464.1	unavailable		Xylose isomerase	0.51	5.3.1.5	0.57
PIR_05466.1	unavailable		Uncharacterized protein DDB_G0284459	0.3	6.5.1.1	0.3
PIR_05474.1	unavailable		Mitochondrial inner membrane protease subunit 2	0.39	3.4.21.-	0.57
PIR_05478.1	unavailable		Probable ATP-dependent RNA helicase spindle-E	0.14	3.6.4.13	0.55
PIR_05484.1	unavailable		Leucine-rich repeats and immunoglobulin-like domains protein 2	0.2	2.7.11.1	0.12
PIR_05486.1	unavailable		Methyltransferase-like protein 13	0.42	2.1.1.-	0.42
PIR_05489.1	unavailable		Serine/threonine-protein kinase PLK4	0.13	2.7.11.1	0.45
PIR_05490.1	unavailable		5'-AMP-activated protein kinase catalytic subunit alpha-2	0.1	2.7.11.1	0.44
PIR_05499.1	unavailable		Transcription initiation factor TFIID subunit 9	0.15	2.7.11.1	0.11
PIR_05500.1	unavailable		Fumarate hydratase class II	0.4	4.2.1.2	0.55
PIR_05504.1	unavailable		Anaphase-promoting complex subunit 11	0.24	6.3.2.-	0.11
PIR_05506.1	unavailable		Mitochondrial import receptor subunit TOM34	0.17	6.3.2.-	0.17
PIR_05511.1	unavailable		Mitotic checkpoint serine/threonine-protein kinase BUB1	0.21	2.7.11.1	0.39
PIR_05512.1	unavailable		4-hydroxy-tetrahydrodipicolinate synthase	0.5	4.3.3.7	0.5
PIR_05515.1	unavailable		DNA polymerase epsilon subunit B	0.38	2.7.7.7	0.57
PIR_05520.1	unavailable		DNA replication licensing factor MCM3	0.12	3.6.4.12	0.57
PIR_05526.1	unavailable		Exoribonuclease 2	0.28	3.1.13.1	0.38
PIR_05528.1	unavailable		Serine/threonine-protein kinase PLK4	0.19	2.7.11.1	0.3
PIR_05535.1	unavailable		Protein argonaute-2	0.13	3.1.26.n2	0.12
PIR_05539.1	unavailable		Phosphomannomutase	0.34	5.4.2.8	0.57
PIR_05544.1	unavailable		K(+)-insensitive pyrophosphate-energized proton pump	0.26	3.6.1.1	0.57
PIR_05546.1	unavailable		Sphingomyelinase C	0.25	3.1.4.12	0.34
PIR_05548.1	unavailable		Tyrosine--tRNA ligase, cytoplasmic	0.31	6.1.1.1	0.31
PIR_05553.1	unavailable		Gastricsin	0.14	3.4.23.1	0.2
PIR_05554.1	unavailable		Uncharacterized Nudix hydrolase NudL	0.44	3.6.1.-	0.57
PIR_05555.1	unavailable		Sphingolipid delta(4)-desaturase DES1	0.28	1.14.19.17	0.44
PIR_05557.1	unavailable		Serine/threonine-protein kinase SSN3	0.15	2.7.11.22, 2.7.11.23	0.42
PIR_05558.1	unavailable		Carnitine O-palmitoyltransferase 2, mitochondrial	0.17	2.3.1.21	0.32
PIR_05566.1	unavailable		Calmodulin	0.72	2.7.11.1	0.14
PIR_05567.1	unavailable		6,7-dimethyl-8-ribityllumazine synthase	0.54	2.5.1.78	0.54
PIR_05573.1	unavailable		Phosphatidylinositide phosphatase SAC1	0.32	3.1.3.-	0.54
PIR_05576.1	unavailable		Ceramide synthase 4	0.12	2.3.1.24	0.28
PIR_05578.1	unavailable		O-acetyl-ADP-ribose deacetylase	0.11	3.5.1.-	0.13
PIR_05581.1	unavailable		Mucin-1	0.09	3.2.1.14	0.11
PIR_05583.1	unavailable		Ryanodine receptor 1	0.11	6.3.2.-	0.18
PIR_05587.1	unavailable		Lysine-specific demethylase 8	0.23	1.14.11.27	0.23
PIR_05594.1	unavailable		Serine/threonine-protein kinase PLK4	0.13	2.7.11.1	0.44
PIR_05597.1	unavailable		Targeting protein for Xklp2	0.1	2.7.11.1	0.37
PIR_05602.1	unavailable		Putative carboxypeptidase YocD	0.08	3.4.16.-	0.42
PIR_05606.1	unavailable		Pyruvate dehydrogenase E1 component subunit beta	0.28	1.2.4.1	0.39
PIR_05607.1	unavailable		Probable D-xylulose kinase A	0.3	2.7.1.17	0.55
PIR_05608.1	unavailable		Dihydrolipoyllysine-residue acetyltransferase component of pyruvate dehydrogenase complex	0.17	2.3.1.12	0.32
PIR_05609.1	unavailable		Regulator of chromosome condensation	0.11	6.3.2.-	0.16
PIR_05613.1	unavailable		Dihydrolipoyllysine-residue acetyltransferase component of pyruvate dehydrogenase complex, mitochondrial	0.21	2.3.1.12	0.43
PIR_05614.1	unavailable		Phosphatidylinositol 5-phosphate 4-kinase type-2 gamma	0.14	2.7.1.68	0.28
PIR_05616.1	unavailable		Probable tRNA pseudouridine synthase D	0.31	5.4.99.27	0.45
PIR_05619.1	unavailable		COP9 signalosome complex subunit 5	0.39	3.4.-.-	0.41
PIR_05623.1	unavailable		Chitin deacetylase 1	0.55	3.5.1.41	0.55
PIR_05624.1	unavailable		Proteasome subunit alpha	0.2	3.4.25.1	0.57
PIR_05625.1	unavailable		Phosphatidylinositol 4-kinase gamma 4	0.11	2.7.1.67	0.57
PIR_05629.1	unavailable		Uncharacterized protein	0.55	2.3.1.48	0.11
PIR_05630.1	unavailable		N-acetyltransferase 9-like protein	0.45	2.3.1.-	0.57
PIR_05634.1	unavailable		Nicotinate phosphoribosyltransferase	0.35	6.3.4.21	0.57
PIR_05639.1	unavailable		Uncharacterized protein	0.7	3.6.4.12	0.16
PIR_05641.1	unavailable		Prostaglandin reductase 1	0.16	1.-.-.-	0.27
PIR_05645.1	unavailable		Inositol oxygenase	0.38	1.13.99.1	0.57
PIR_05647.1	unavailable		Mitogen-activated protein kinase kinase kinase 7	0.1	2.7.11.1	0.33
PIR_05653.1	unavailable		Rhodopsin	0.2	3.4.22.-	0.11
PIR_05666.1	unavailable		E3 ubiquitin-protein ligase MARCH6	0.32	6.3.2.-	0.57
PIR_05667.1	unavailable		Deoxyribodipyrimidine photo-lyase	0.57	4.1.99.3	0.57
PIR_05673.1	unavailable		5'-3' exoribonuclease 2	0.35	3.1.13.-	0.46
PIR_05677.1	unavailable		Alpha-1,2-mannosyltransferase MNN2	0.3	2.4.1.-	0.56
PIR_05684.1	unavailable		DNA endonuclease RBBP8	0.57	3.1.-.-	0.57
PIR_05685.1	unavailable		Acid sugar phosphatase	0.18	3.1.3.-	0.18
PIR_05686.1	unavailable		Serine/threonine-protein kinase greatwall	0.12	2.7.11.1	0.56
PIR_05688.1	unavailable		cAMP-dependent protein kinase regulatory subunit	0.27	2.7.11.12	0.17
PIR_05689.1	unavailable		ATP-dependent protease subunit HslV	0.5	3.4.25.2	0.5
PIR_05694.1	unavailable		Leucine-rich repeat protein soc-2 homolog	0.13	2.7.11.1	0.13
PIR_05695.1	unavailable		Leucine-rich repeat protein soc-2 homolog	0.13	2.7.11.1	0.14
PIR_05698.1	unavailable		Mitogen-activated protein kinase kinase kinase 7	0.1	2.7.11.1	0.34
PIR_05707.1	unavailable		Serine/threonine-protein kinase 4	0.14	2.7.11.1	0.5
PIR_05729.1	unavailable		Ribosomal RNA small subunit methyltransferase F	0.41	2.1.1.178	0.41
PIR_05734.1	unavailable		Adenylyltransferase and sulfurtransferase MOCS3	0.19	2.7.7.80, 2.8.1.11	0.26
PIR_05735.1	unavailable		Uncharacterized protein MJ0165	0.25	5.4.99.18	0.25
PIR_05737.1	unavailable		Glutamine-dependent NAD(+) synthetase	0.44	6.3.5.1	0.57
PIR_05738.1	unavailable		Serine/threonine-protein kinase Sgk1	0.12	2.7.11.1	0.47
PIR_05739.1	unavailable		Sarcoplasmic/endoplasmic reticulum calcium ATPase 1	0.11	3.6.3.8	0.48
PIR_05740.1	unavailable		Ubiquitin carboxyl-terminal hydrolase 12	0.27	3.4.19.12	0.57
PIR_05746.1	unavailable		DNA topoisomerase 1	0.3	5.99.1.2	0.54
PIR_05749.1	unavailable		Dual oxidase 2	0.14	1.16.1.7	0.4
PIR_05751.1	unavailable		Dephospho-CoA kinase	0.53	2.7.1.24	0.53
PIR_05754.1	unavailable		E3 ubiquitin-protein ligase HACE1	0.11	6.3.2.-	0.11
PIR_05755.1	unavailable		UDP-N-acetylglucosamine--peptide N-acetylglucosaminyltransferase 110 kDa subunit	0.32	2.4.1.255	0.32
PIR_05762.1	unavailable		Inversin	0.1	2.7.11.1	0.12
PIR_05764.1	unavailable		Poly(ADP-ribose) glycohydrolase	0.35	3.2.1.143	0.57
PIR_05784.1	unavailable		DNA polymerase IV	0.47	2.7.7.7	0.57
PIR_05785.1	unavailable		Putative tyrosine-protein phosphatase OCA1	0.38	3.1.3.48	0.54
PIR_05787.1	unavailable		Regulator of chromosome condensation	0.12	6.3.2.-	0.21
PIR_05794.1	unavailable		Forkhead box protein P2	0.12	2.7.11.1	0.13
PIR_05795.1	unavailable		Poly(A) polymerase alpha	0.15	2.7.7.19	0.57
PIR_05796.1	unavailable		Uncharacterized protein	0.64	2.7.11.24	0.16
PIR_05798.1	unavailable		Mitogen-activated protein kinase HOG1	0.18	2.7.11.24	0.57
PIR_05800.1	unavailable		Putative aminoacrylate hydrolase RutD	0.5	3.5.1.-	0.5
PIR_05801.1	unavailable		Putative aminoacrylate hydrolase RutD	0.5	3.5.1.-	0.5
PIR_05802.1	unavailable		ATP-dependent DNA helicase Hel308	0.23	3.6.4.12	0.35
PIR_05813.1	unavailable		EH domain-containing protein 1	0.23	3.6.5.2	0.11
PIR_05816.1	unavailable		Cytochrome c-type heme lyase	0.24	4.4.1.17	0.49
PIR_05818.1	unavailable		Myotubularin	0.13	3.1.3.95, 3.1.3.64	0.22
PIR_05828.1	unavailable		RING finger and SPRY domain-containing protein 1	0.32	6.3.2.-	0.32
PIR_05829.1	unavailable		Regulator of chromosome condensation	0.12	6.3.2.-	0.18
PIR_05832.1	unavailable		Alkylated DNA repair protein alkB homolog 8	0.28	2.1.1.-	0.28
PIR_05833.1	unavailable		tRNA dimethylallyltransferase	0.47	2.5.1.75	0.57
PIR_05838.1	unavailable		E3 ubiquitin-protein ligase HACE1	0.11	6.3.2.-	0.14
PIR_05840.1	unavailable		N-lysine methyltransferase SMYD2	0.32	2.1.1.43, 2.1.1.-	0.45
PIR_05842.1	unavailable		Probable dipeptidase A	0.36	3.4.-.-	0.5
PIR_05849.1	unavailable		Potassium-transporting ATPase alpha chain 1	0.11	3.6.3.1	0.4
PIR_05852.1	unavailable		Probable ATP-dependent RNA helicase spindle-E	0.14	3.6.4.13	0.55
PIR_05866.1	unavailable		Phosphatidylinositol 4-kinase gamma 4	0.11	2.7.1.67	0.57
PIR_05869.1	unavailable		Integrin-linked kinase-associated serine/threonine phosphatase 2C	0.09	3.1.3.16	0.35
PIR_05873.1	unavailable		5'-AMP-activated protein kinase catalytic subunit alpha-2	0.1	2.7.11.1	0.48
PIR_05875.1	unavailable		WW domain-containing oxidoreductase	0.12	1.1.1.-	0.22
PIR_05876.1	unavailable		WW domain-containing oxidoreductase	0.14	1.1.1.-	0.27
PIR_05877.1	unavailable		WW domain-containing oxidoreductase	0.13	1.1.1.-	0.28
PIR_05878.1	unavailable		WW domain-containing oxidoreductase	0.13	1.1.1.-	0.26
PIR_05879.1	unavailable		WW domain-containing oxidoreductase	0.13	1.1.1.-	0.25
PIR_05883.1	unavailable		Peptidyl-prolyl cis-trans isomerase B	0.17	5.2.1.8	0.49
PIR_05889.1	unavailable		3-oxoacyl-[acyl-carrier-protein] synthase 2	0.16	2.3.3.10	0.29
PIR_05892.1	unavailable		1-aminocyclopropane-1-carboxylate oxidase	0.12	1.14.17.4	0.21
PIR_05894.1	unavailable		Nucleoside diphosphate kinase	0.37	2.7.4.6	0.54
PIR_05895.1	unavailable		Fibroblast growth factor receptor 1	0.1	2.7.10.1	0.23
PIR_05896.1	unavailable		U4/U6.U5 tri-snRNP-associated protein 1	0.19	3.6.4.13	0.14
PIR_05903.1	unavailable		Bifunctional arginine demethylase and lysyl-hydroxylase JMJD6	0.24	1.14.11.-	0.38
PIR_05907.1	unavailable		3-ketoacyl-CoA thiolase	0.3	2.3.1.16	0.44
PIR_05908.1	unavailable		Probable Xaa-Pro aminopeptidase PEPP	0.16	3.4.11.9	0.49
PIR_05910.1	unavailable		Cell cycle checkpoint protein RAD1	0.56	3.1.11.2	0.56
PIR_05913.1	unavailable		Malonyl-CoA decarboxylase, mitochondrial	0.57	4.1.1.9	0.57
PIR_05921.1	unavailable		Endochitinase A	0.12	3.2.1.14	0.13
PIR_05924.1	unavailable		Thiosulfate sulfurtransferase	0.2	2.8.1.1	0.45
PIR_05925.1	unavailable		N-methyl-L-tryptophan oxidase	0.4	1.5.3.-	0.4
PIR_05927.1	unavailable		Uridine phosphorylase	0.21	2.4.2.3	0.57
PIR_05929.1	unavailable		Thiamin pyrophosphokinase 1	0.27	2.7.6.2	0.57
PIR_05932.1	unavailable		Rho-associated protein kinase 2	0.17	2.7.11.1	0.17
PIR_05935.1	unavailable		CAAX prenyl protease 2	0.46	3.4.22.-	0.57
PIR_05939.1	unavailable		Succinate--CoA ligase [ADP-forming] subunit beta	0.39	6.2.1.5	0.52
PIR_05946.1	unavailable		Oxygen-dependent choline dehydrogenase	0.48	1.2.1.8, 1.1.99.1	0.48
PIR_05954.1	unavailable		Vacuolar protein 8	0.15	6.3.2.-	0.14
PIR_05957.1	unavailable		Sterol O-acyltransferase 1	0.24	2.3.1.26	0.43
PIR_05959.1	unavailable		Type II inositol 3,4-bisphosphate 4-phosphatase	0.28	3.1.3.66	0.4
PIR_05965.1	unavailable		Prolyl endopeptidase	0.27	3.4.21.-	0.31
PIR_05971.1	unavailable		D-2-hydroxyglutarate dehydrogenase, mitochondrial	0.19	1.1.2.4	0.23
PIR_05978.1	unavailable		2-hydroxyacylsphingosine 1-beta-galactosyltransferase	0.19	2.4.1.17	0.46
PIR_05979.1	unavailable		Protein disulfide-isomerase	0.16	5.3.4.1	0.36
PIR_05982.1	unavailable		Ubiquitin-like modifier-activating enzyme 5	0.23	2.7.7.80, 2.8.1.11	0.21
PIR_05985.1	unavailable		ESF1 homolog	0.26	6.5.1.1	0.11
PIR_05992.1	unavailable		Wall-associated receptor kinase-like 17	0.11	2.7.11.1	0.38
PIR_05993.1	unavailable		Lariat debranching enzyme	0.5	3.1.-.-	0.57
PIR_05994.1	unavailable		Probable phospholipid-transporting ATPase IIB	0.11	3.6.3.1	0.48
PIR_05996.1	unavailable		RCC1 domain-containing protein 1	0.16	6.3.2.-	0.32
PIR_05997.1	unavailable		Serine/threonine-protein phosphatase PP1-beta catalytic subunit	0.13	3.1.3.16	0.53
PIR_06001.1	unavailable		Acetyl-coenzyme A carboxylase carboxyl transferase subunit beta	0.3	6.4.1.2	0.45
PIR_06002.1	unavailable		Probable M18 family aminopeptidase 2	0.32	3.4.11.-	0.38
PIR_06004.1	unavailable		Pyridoxal 5'-phosphate synthase subunit PdxT	0.48	4.3.3.6, 3.5.1.2	0.57
PIR_06007.1	unavailable		Methionine--tRNA ligase	0.43	6.1.1.10	0.57
PIR_06008.1	unavailable		Methyltransferase-like protein 23	0.57	2.1.1.-	0.57
PIR_06015.1	unavailable		Serine/threonine-protein kinase Nek6	0.1	2.7.11.1	0.53
PIR_06022.1	unavailable		Cytosolic carboxypeptidase 1	0.19	3.4.17.-	0.55
PIR_06024.1	unavailable		Cytochrome b-245 heavy chain	0.14	1.-.-.-	0.18
PIR_06030.1	unavailable		Uracil phosphoribosyltransferase	0.5	2.4.2.9	0.5
PIR_06034.1	unavailable		cGMP-specific 3',5'-cyclic phosphodiesterase	0.16	3.1.4.35	0.25
PIR_06036.1	unavailable		Endo-1,3(4)-beta-glucanase 1	0.32	3.2.1.6	0.57
PIR_06042.1	unavailable		Diphthine--ammonia ligase	0.51	6.3.1.14	0.51
PIR_06044.1	unavailable		Sterol 24-C-methyltransferase	0.11	2.1.1.-	0.25
PIR_06046.1	unavailable		Short-chain specific acyl-CoA dehydrogenase, mitochondrial	0.13	1.3.99.-	0.24
PIR_06047.1	unavailable		Chromodomain-helicase-DNA-binding protein 8	0.1	3.6.4.12	0.35
PIR_06054.1	unavailable		L-aspartate oxidase	0.2	1.4.3.16	0.27
PIR_06063.1	unavailable		Serine-rich adhesin for platelets	0.12	3.2.1.14	0.12
PIR_06064.1	unavailable		Atlastin-1	0.26	3.6.5.-	0.51
PIR_06066.1	unavailable		Neprilysin	0.14	3.4.24.-	0.34
PIR_06070.1	unavailable		Urease subunit alpha	0.45	3.5.1.5	0.57
PIR_06071.1	unavailable		Alcohol dehydrogenase 1	0.12	1.1.1.1	0.31
PIR_06074.1	unavailable		RNA polymerase-associated protein LEO1	0.09	2.7.11.1	0.12
PIR_06075.1	unavailable		WW domain-containing oxidoreductase	0.14	1.1.1.-	0.28
PIR_06076.1	unavailable		Probable palmitoyltransferase ZDHHC12	0.21	2.3.1.225	0.57
PIR_06085.1	unavailable		Mitogen-activated protein kinase 14	0.1	2.7.12.1	0.29
PIR_06093.1	unavailable		Folylpolyglutamate synthase	0.34	6.3.2.17	0.44
PIR_06097.1	unavailable		tRNA (guanine(10)-N2)-methyltransferase homolog	0.44	2.1.1.-	0.44
PIR_06105.1	unavailable		Pyridoxal 5'-phosphate synthase subunit PdxS	0.44	4.3.3.6	0.57
PIR_06108.1	unavailable		Histone-lysine N-methyltransferase, H3 lysine-4 specific	0.16	2.1.1.43	0.57
PIR_06118.1	unavailable		3-isopropylmalate dehydratase large subunit	0.28	4.2.1.33	0.31
PIR_06122.1	unavailable		Dolichyl-diphosphooligosaccharide--protein glycosyltransferase subunit 1	0.43	2.4.99.18	0.57
PIR_06123.1	unavailable		Lipase 2	0.2	3.1.1.3	0.47
PIR_06124.1	unavailable		Lipase 2	0.2	3.1.1.3	0.47
PIR_06125.1	unavailable		Lipase 2	0.25	3.1.1.3	0.47
PIR_06126.1	unavailable		Apoptosis-inducing factor 1, mitochondrial	0.47	1.1.1.-	0.57
PIR_06127.1	unavailable		Serine/threonine-protein kinase 4	0.14	2.7.11.1	0.41
PIR_06128.1	unavailable		Serine/threonine-protein kinase Sgk1	0.12	2.7.11.1	0.46
PIR_06137.1	unavailable		Inversin	0.1	2.3.1.225	0.13
PIR_06139.1	unavailable		GMP synthase [glutamine-hydrolyzing]	0.57	6.3.5.2	0.57
PIR_06141.1	unavailable		Spastin	0.19	3.6.4.3	0.33
PIR_06147.1	unavailable		tRNA-dihydrouridine(47) synthase [NAD(P)(+)]	0.28	1.3.1.-	0.37
PIR_06148.1	unavailable		Inorganic pyrophosphatase	0.39	3.6.1.1	0.57
PIR_06151.1	unavailable		Serine/threonine-protein kinase CBK1	0.11	2.7.11.1	0.56
PIR_06152.1	unavailable		Synaptobrevin homolog YKT6	0.39	2.3.1.-	0.49
PIR_06155.1	unavailable		Probable exo-1,4-beta-xylosidase xlnD	0.22	3.2.1.37	0.42
PIR_06158.1	unavailable		2-oxoglutarate dehydrogenase E1 component	0.3	1.2.4.2	0.49
PIR_06163.1	unavailable		Ubiquitin-conjugating enzyme E2 2	0.13	2.3.2.23	0.47
PIR_06166.1	unavailable		Protein SRC2 homolog	0.3	3.6.4.13	0.3
PIR_06170.1	unavailable		5'-AMP-activated protein kinase catalytic subunit alpha-2	0.1	2.7.11.1	0.35
PIR_06174.1	unavailable		Phosphatidylinositol 4-kinase gamma 4	0.11	2.7.1.67	0.57
PIR_06175.1	unavailable		DNA repair and recombination protein RAD54-like	0.12	3.6.4.-	0.4
PIR_06178.1	unavailable		Ankyrin repeat and SOCS box protein 8	0.17	6.3.2.-	0.15
PIR_06185.1	unavailable		Bifunctional lysine-specific demethylase and histidyl-hydroxylase NO66	0.49	1.14.11.-	0.45
PIR_06188.1	unavailable		Polyamine aminopropyltransferase	0.47	2.5.1.16	0.46
PIR_06189.1	unavailable		Uncharacterized protein	0.69	6.3.4.4	0.18
PIR_06198.1	unavailable		Acetylornithine aminotransferase	0.17	2.6.1.11	0.3
PIR_06199.1	unavailable		Acetylornithine aminotransferase	0.16	2.6.1.11	0.25
PIR_06203.1	unavailable		Serine-rich adhesin for platelets	0.08	3.6.4.12	0.11
PIR_06205.1	unavailable		DNA-dependent protein kinase catalytic subunit	0.14	2.7.11.1	0.44
PIR_06210.1	unavailable		Queuine tRNA-ribosyltransferase	0.55	2.4.2.29	0.57
PIR_06213.1	unavailable		Succinylornithine transaminase	0.23	2.6.1.11	0.29
PIR_06231.1	unavailable		DNA topoisomerase 2	0.19	5.99.1.3	0.57
PIR_06235.1	unavailable		Putative DNA helicase INO80	0.12	3.6.4.12	0.38
PIR_06241.1	unavailable		5'-nucleotidase	0.35	3.1.3.5	0.4
PIR_06243.1	unavailable		Nucleoredoxin	0.35	1.8.1.8	0.52
PIR_06244.1	unavailable		Methylthioribose-1-phosphate isomerase	0.39	5.3.1.23	0.41
PIR_06250.1	unavailable		Proteasome subunit beta type-2	0.2	3.4.25.1	0.57
PIR_06253.1	unavailable		Calcium/calmodulin-dependent protein kinase type 1	0.1	2.7.11.1	0.42
PIR_06260.1	unavailable		Sodium/potassium-transporting ATPase subunit alpha-1	0.15	3.6.3.8	0.31
PIR_06262.1	unavailable		CCR4-NOT transcription complex subunit 7	0.25	3.1.13.4	0.57
PIR_06264.1	unavailable		5-oxoprolinase	0.28	3.5.2.9	0.28
PIR_06273.1	unavailable		DNA-directed RNA polymerase subunit beta	0.14	2.7.7.6	0.57
PIR_06275.1	unavailable		Mitogen-activated protein kinase kinase kinase 7	0.1	2.7.11.1	0.31
PIR_06276.1	unavailable		Stress response protein NST1	0.11	6.-.-.-	0.22
PIR_06277.1	unavailable		Asparagine synthetase [glutamine-hydrolyzing]	0.25	6.3.5.4	0.57
PIR_06279.1	unavailable		Succinate dehydrogenase [ubiquinone] iron-sulfur subunit, mitochondrial	0.26	1.3.5.1	0.54
PIR_06281.1	unavailable		Mitogen-activated protein kinase kinase kinase 7	0.1	2.7.11.1	0.36
PIR_06284.1	unavailable		RNA-binding protein NOB1	0.45	3.1.-.-	0.19
PIR_06285.1	unavailable		V-type ATP synthase alpha chain	0.3	3.6.3.14	0.57
PIR_06287.1	unavailable		Peptidyl-prolyl cis-trans isomerase FKBP5	0.21	5.2.1.8	0.49
PIR_06290.1	unavailable		Phosphatidylinositol:ceramide inositolphosphotransferase	0.26	2.7.8.-	0.57
PIR_06294.1	unavailable		Purine nucleoside phosphorylase DeoD-type	0.4	2.4.2.1	0.5
PIR_06299.1	unavailable		Lipid A export ATP-binding/permease protein MsbA	0.16	3.6.3.-	0.23
PIR_06301.1	unavailable		Uncharacterized protein	0.51	3.6.4.12	0.16
PIR_06315.1	unavailable		WW domain-containing oxidoreductase	0.2	1.1.1.-	0.48
PIR_06326.1	unavailable		E3 ubiquitin-protein ligase UBR1	0.24	6.3.2.-	0.57
PIR_06328.1	unavailable		Fibroblast growth factor receptor 1	0.1	2.7.11.1	0.24
PIR_06329.1	unavailable		5'-AMP-activated protein kinase catalytic subunit alpha-1	0.1	2.7.11.1	0.49
PIR_06330.1	unavailable		WD repeat-containing protein 81	0.32	2.7.10.-	0.13
PIR_06336.1	unavailable		Omega-3 fatty acid desaturase, chloroplastic	0.11	1.14.19.-	0.26
PIR_06338.1	unavailable		cGMP-specific 3',5'-cyclic phosphodiesterase	0.16	3.1.4.17	0.23
PIR_06342.1	unavailable		2,3-bisphosphoglycerate-dependent phosphoglycerate mutase	0.48	5.4.2.11	0.57
PIR_06343.1	unavailable		Pyruvate kinase	0.37	2.7.1.40	0.57
PIR_06345.1	unavailable		Pyridine nucleotide-disulfide oxidoreductase domain-containing protein 2	0.32	1.-.-.-	0.32
PIR_06346.1	unavailable		Serine/threonine-protein kinase Sgk1	0.12	2.7.11.1	0.4
PIR_06352.1	unavailable		Guanylate cyclase soluble subunit beta-1	0.1	4.6.1.2	0.47
PIR_06354.1	unavailable		Histone-lysine N-methyltransferase, H3 lysine-4 specific	0.19	2.1.1.43	0.55
PIR_06356.1	unavailable		Peptide methionine sulfoxide reductase MsrA	0.4	1.8.4.11	0.57
PIR_06358.1	unavailable		Protein Jade-1	0.15	2.1.1.43	0.14
PIR_06373.1	unavailable		Histone-lysine N-methyltransferase, H3 lysine-4 specific	0.16	2.1.1.43	0.57
PIR_06377.1	unavailable		CREB-binding protein	0.1	2.3.1.48	0.22
PIR_06378.1	unavailable		Peptidoglycan-N-acetylglucosamine deacetylase	0.5	3.5.1.104	0.5
PIR_06382.1	unavailable		Calcium/calmodulin-dependent protein kinase type 1	0.1	2.7.11.1	0.42
PIR_06386.1	unavailable		Ubiquitin carboxyl-terminal hydrolase 4	0.13	3.4.19.12	0.57
PIR_06389.1	unavailable		Haloalkane dehalogenase	0.15	3.8.1.5	0.19
PIR_06391.1	unavailable		Protein phosphatase 1A	0.1	3.1.3.16	0.57
PIR_06393.1	unavailable		DNA polymerase catalytic subunit	0.15	2.7.7.7	0.47
PIR_06395.1	unavailable		Low molecular weight phosphotyrosine protein phosphatase	0.34	3.1.3.2, 3.1.3.48	0.37
PIR_06399.1	unavailable		Tubulin--tyrosine ligase	0.12	6.-.-.-	0.37
PIR_06405.1	unavailable		Branched-chain-amino-acid aminotransferase	0.22	2.6.1.42	0.53
PIR_06408.1	unavailable		Phosphatidylinositol 5-phosphate 4-kinase type-2 gamma	0.17	2.7.1.68	0.25
PIR_06411.1	unavailable		Cysteine synthase	0.22	2.5.1.47	0.35
PIR_06418.1	unavailable		Palmitoyltransferase SWF1	0.11	2.3.1.225	0.56
PIR_06423.1	unavailable		3-hydroxybutyrate dehydrogenase type 2	0.11	1.-.-.-	0.23
PIR_06426.1	unavailable		5'-AMP-activated protein kinase catalytic subunit alpha-2	0.1	2.7.11.1	0.42
PIR_06432.1	unavailable		Putative lipase YOR059C	0.3	3.1.-.-	0.56
PIR_06447.1	unavailable		Histone-lysine N-methyltransferase, H3 lysine-4 specific	0.16	2.1.1.43	0.57
PIR_06449.1	unavailable		Lysine--tRNA ligase	0.51	6.1.1.6	0.57
PIR_06450.1	unavailable		Gastricsin	0.18	3.4.23.-	0.26
PIR_06451.1	unavailable		Aspartyl protease family protein 1	0.12	3.4.23.-	0.5
PIR_06452.1	unavailable		Aspartyl protease family protein 1	0.09	3.4.23.-	0.42
PIR_06459.1	unavailable		Phosphatidylserine synthase 1	0.28	2.7.8.29	0.47
PIR_06460.1	unavailable		Uncharacterized protein	0.68	2.4.1.-	0.13
PIR_06466.1	unavailable		Bifunctional arginine demethylase and lysyl-hydroxylase JMJD6	0.25	1.14.11.-	0.4
PIR_06469.1	unavailable		Titin homolog	0.3	2.7.11.1	0.3
PIR_06472.1	unavailable		Voltage-gated potassium channel subunit beta-1	0.22	1.1.1.-	0.38
PIR_06477.1	unavailable		Sepiapterin reductase	0.47	1.1.1.153	0.42
PIR_06483.1	unavailable		Glycerol-3-phosphate acyltransferase	0.5	2.3.1.15	0.5
PIR_06484.1	unavailable		Ribosomal RNA small subunit methyltransferase H	0.49	2.1.1.199	0.5
PIR_06485.1	unavailable		Palmitoyltransferase AKR1	0.22	2.3.1.225	0.57
PIR_06489.1	unavailable		Ribulose-phosphate 3-epimerase	0.43	5.1.3.1	0.51
PIR_06493.1	unavailable		Bloom syndrome protein homolog	0.11	3.6.4.12	0.38
PIR_06494.1	unavailable		RAF proto-oncogene serine/threonine-protein kinase	0.1	2.7.11.1	0.46
PIR_06502.1	unavailable		ATP-dependent RNA helicase DBP4	0.17	3.6.4.13	0.57
PIR_06504.1	unavailable		Vacuolar protein 8	0.25	6.3.2.-	0.22
PIR_06510.1	unavailable		Stress-induced-phosphoprotein 1	0.16	3.1.3.16	0.15
PIR_06514.1	unavailable		Bifunctional lysine-specific demethylase and histidyl-hydroxylase NO66	0.43	1.14.11.-	0.52
PIR_06515.1	unavailable		Cathepsin K	0.12	3.4.22.-	0.32
PIR_06517.1	unavailable		Lysine-specific demethylase 8	0.21	1.14.11.27	0.21
PIR_06518.1	unavailable		Folylpolyglutamate synthase	0.34	6.3.2.17	0.44
PIR_06523.1	unavailable		Serine/threonine-protein kinase Sgk1	0.12	2.7.11.1	0.45
PIR_06531.1	unavailable		Phosphatidylinositol 3,4,5-trisphosphate 5-phosphatase 1	0.11	3.1.3.36	0.26
PIR_06541.1	unavailable		Nod factor export ATP-binding protein I	0.1	3.6.3.-	0.18
PIR_06548.1	unavailable		Probable 18S rRNA (guanine-N(7))-methyltransferase	0.4	2.1.1.-	0.49
PIR_06550.1	unavailable		Cyclin-dependent kinase 1	0.17	2.7.11.22, 2.7.11.23	0.35
PIR_06553.1	unavailable		Mitogen-activated protein kinase kinase kinase 7	0.1	2.7.11.1	0.42
PIR_06554.1	unavailable		Mitogen-activated protein kinase kinase kinase 7	0.1	2.7.11.1	0.35
PIR_06555.1	unavailable		Mitogen-activated protein kinase kinase kinase 7	0.1	2.7.11.1	0.44
PIR_06559.1	unavailable		1-aminocyclopropane-1-carboxylate deaminase	0.3	3.5.99.7	0.33
PIR_06560.1	unavailable		Tripeptidyl-peptidase 1	0.2	3.4.14.-	0.29
PIR_06570.1	unavailable		Transferrin receptor protein 1	0.23	3.4.17.21	0.27
PIR_06572.1	unavailable		Phospho-2-dehydro-3-deoxyheptonate aldolase, Trp-sensitive	0.2	2.5.1.54	0.57
PIR_06574.1	unavailable		Cytochrome b5 domain-containing protein 1	0.13	6.3.2.-	0.18
PIR_06576.1	unavailable		Putative methyltransferase C9orf114	0.13	2.1.1.-	0.4
PIR_06577.1	unavailable		Lysine-specific demethylase 7A	0.18	1.14.11.-	0.33
PIR_06582.1	unavailable		Phosphatidate cytidylyltransferase	0.46	2.7.7.41	0.56
PIR_06584.1	unavailable		Phosphatidate cytidylyltransferase	0.46	2.7.7.41	0.56
PIR_06587.1	unavailable		Sodium/potassium-transporting ATPase subunit alpha-1	0.15	3.6.3.8	0.31
PIR_06592.1	unavailable		8-amino-7-oxononanoate synthase	0.28	2.3.1.47	0.39
PIR_06595.1	unavailable		Tyrosine-protein kinase Yes	0.11	2.7.10.2	0.3
PIR_06599.1	unavailable		Glycerophosphocholine phosphodiesterase GPCPD1	0.21	3.1.4.46	0.34
PIR_06602.1	unavailable		Alpha-1,2-mannosyltransferase MNN5	0.31	2.4.1.-	0.57
PIR_06603.1	unavailable		Protein farnesyltransferase/geranylgeranyltransferase type-1 subunit alpha	0.32	2.5.1.58, 2.5.1.59	0.32
PIR_06604.1	unavailable		E3 ubiquitin-protein ligase RING1	0.32	6.3.2.-	0.57
PIR_06607.1	unavailable		RuvB-like helicase 2	0.25	3.6.4.12	0.57
PIR_06608.1	unavailable		Ribonuclease P/MRP protein subunit POP5	0.56	3.1.26.5	0.56
PIR_06612.1	unavailable		Endo-1,3(4)-beta-glucanase 1	0.32	3.2.1.6	0.57
PIR_06621.1	unavailable		Deoxyhypusine hydroxylase	0.55	1.14.99.29	0.57
PIR_06634.1	unavailable		Threonine synthase	0.36	4.2.3.1	0.36
PIR_06638.1	unavailable		O-phosphoseryl-tRNA(Sec) selenium transferase	0.57	2.9.1.2	0.57
PIR_06640.1	unavailable		Histidine triad nucleotide-binding protein 1	0.17	3.-.-.-	0.21
PIR_06642.1	unavailable		DNA replication licensing factor MCM3	0.12	3.6.4.12	0.57
PIR_06645.1	unavailable		Protein N-lysine methyltransferase METTL21A	0.26	2.1.1.-	0.57
PIR_06646.1	unavailable		Serine hydroxymethyltransferase	0.32	2.1.2.1	0.57
PIR_06657.1	unavailable		Mitogen-activated protein kinase kinase kinase 7	0.1	2.7.11.1	0.3
PIR_06658.1	unavailable		GPI mannosyltransferase 3	0.57	2.4.1.-	0.57
PIR_06661.1	unavailable		Acylamino-acid-releasing enzyme	0.17	3.4.19.1	0.26
PIR_06662.1	unavailable		UDP-glucose 4-epimerase	0.25	5.1.3.2	0.27
PIR_06669.1	unavailable		Crossover junction endonuclease MUS81	0.44	3.1.22.-	0.57
PIR_06670.1	unavailable		Serine/threonine-protein kinase PLK4	0.18	2.7.11.1	0.35
PIR_06677.1	unavailable		Leukotriene A-4 hydrolase homolog	0.22	3.3.2.6	0.27
PIR_06685.1	unavailable		1,3-beta-glucan synthase component FKS1	0.11	2.4.1.34	0.37
PIR_06695.1	unavailable		UDP-3-O-acylglucosamine N-acyltransferase	0.46	2.3.1.-	0.57
PIR_06698.1	unavailable		H/ACA ribonucleoprotein complex subunit 1	0.17	2.1.1.-	0.15
PIR_06708.1	unavailable		Methylcrotonoyl-CoA carboxylase subunit alpha, mitochondrial	0.12	6.4.1.2, 6.3.4.14	0.3
PIR_06709.1	unavailable		Glycerol-3-phosphate O-acyltransferase 2	0.22	2.3.1.15, 2.3.1.42	0.39
PIR_06710.1	unavailable		Uncharacterized protein	0.56	2.4.1.16	0.29
PIR_06713.1	unavailable		Glycine--tRNA ligase	0.55	6.1.1.14	0.55
PIR_06714.1	unavailable		Proline dehydrogenase 1, mitochondrial	0.29	1.5.5.2	0.54
PIR_06717.1	unavailable		CinA-like protein	0.25	2.7.7.2	0.11
PIR_06719.1	unavailable		Protein phosphatase 1A	0.11	3.1.3.16	0.57
PIR_06722.1	unavailable		Ubiquinone/menaquinone biosynthesis C-methyltransferase UbiE	0.46	2.1.1.201, 2.1.1.163	0.46
PIR_06726.1	unavailable		Chymotrypsin-like elastase family member 1	0.11	3.4.21.4	0.22
PIR_06728.1	unavailable		Mitochondrial cardiolipin hydrolase	0.57	3.1.-.-	0.49
PIR_06729.1	unavailable		DNA replication licensing factor MCM3	0.12	3.6.4.12	0.57
PIR_06731.1	unavailable		Acyl-CoA-binding protein	0.15	4.2.1.17	0.21
PIR_06732.1	unavailable		RNA polymerase II subunit A C-terminal domain phosphatase SSU72	0.48	3.1.3.16	0.57
PIR_06733.1	unavailable		Myosin light chain kinase, smooth muscle	0.1	2.7.11.1	0.39
PIR_06734.1	unavailable		Magnesium-transporting ATPase, P-type 1	0.5	3.6.3.2	0.5
PIR_06737.1	unavailable		Retinal dehydrogenase 1	0.12	1.2.1.3	0.23
PIR_06738.1	unavailable		NAD/NADP-dependent betaine aldehyde dehydrogenase	0.15	1.2.1.3	0.26
PIR_06739.1	unavailable		Mitogen-activated protein kinase kinase kinase 7	0.1	2.7.11.1	0.35
PIR_06741.1	unavailable		Mitogen-activated protein kinase kinase kinase 7	0.1	2.7.11.1	0.35
PIR_06743.1	unavailable		Tyrosine-protein kinase CSK	0.1	2.7.11.1	0.35
PIR_06744.1	unavailable		Tyrosine-protein kinase Fyn	0.11	2.7.10.2	0.31
PIR_06746.1	unavailable		Ornithine aminotransferase	0.21	2.6.1.13	0.34
PIR_06747.1	unavailable		AMP deaminase	0.2	3.5.4.6	0.51
PIR_06748.1	unavailable		Ubiquitin conjugation factor E4 B	0.26	6.3.2.-	0.57
PIR_06750.1	unavailable		Serine/threonine-protein phosphatase 6 regulatory ankyrin repeat subunit C	0.13	2.7.11.1	0.13
PIR_06752.1	unavailable		Phosphoglycerate mutase-like protein AT74	0.22	3.1.3.-	0.22
PIR_06753.1	unavailable		UDP-N-acetylglucosamine--dolichyl-phosphate N-acetylglucosaminephosphotransferase	0.45	2.7.8.15	0.53
PIR_06757.1	unavailable		dCTP pyrophosphatase 1	0.57	3.6.1.12	0.57
PIR_06758.1	unavailable		dCTP pyrophosphatase 1	0.57	3.6.1.12	0.57
PIR_06761.1	unavailable		Glucose-6-phosphate 1-dehydrogenase	0.39	1.1.1.49	0.54
PIR_06763.1	unavailable		Elongator complex protein 3	0.38	2.3.1.48	0.54
PIR_06765.1	unavailable		CTP synthase	0.5	6.3.4.2	0.57
PIR_06768.1	unavailable		Probable L-tyrosine/L-aspartate decarboxylase	0.14	4.1.1.15	0.28
PIR_06770.1	unavailable		RuvB-like helicase 2	0.25	3.6.4.12	0.57
PIR_06772.1	unavailable		Citrate synthase	0.28	2.3.3.16	0.44
PIR_06773.1	unavailable		Uncharacterized protein	0.56	2.4.1.16	0.24
PIR_06775.1	unavailable		Plasma membrane ATPase	0.11	3.6.3.6	0.23
PIR_06777.1	unavailable		Endochitinase A	0.09	2.7.11.1	0.11
PIR_06779.1	unavailable		Uncharacterized protein	0.67	2.1.1.33	0.19
PIR_06786.1	unavailable		Mitogen-activated protein kinase 1	0.11	2.7.11.24	0.57
PIR_06787.1	unavailable		NAD kinase 2, mitochondrial	0.4	2.7.1.23	0.4
PIR_06791.1	unavailable		L-2-hydroxyglutarate dehydrogenase, mitochondrial	0.47	1.1.99.2	0.47
PIR_06800.1	unavailable		cGMP-specific 3',5'-cyclic phosphodiesterase	0.32	3.1.4.35	0.38
PIR_06813.1	unavailable		Probable E3 ubiquitin-protein ligase hulA	0.11	6.3.2.-	0.57
PIR_06814.1	unavailable		Subtilisin-like protease 2	0.16	3.4.21.-	0.42
PIR_06815.1	unavailable		Myotubularin	0.13	3.1.3.95, 3.1.3.64	0.22
PIR_06817.1	unavailable		Cystic fibrosis transmembrane conductance regulator	0.17	3.6.3.49	0.17
PIR_06819.1	unavailable		GTP cyclohydrolase 1	0.53	3.5.4.16	0.57
PIR_06822.1	unavailable		DNA polymerase IV	0.45	2.7.7.7	0.47
PIR_06825.1	unavailable		Alcohol dehydrogenase 1	0.12	1.1.1.1	0.31
[truncated: 2,317 more rows]

## Sheet: Table from pipelinea 0.5
	Genes >0,6	67	Accepted directly
	Genes<0,1	686	Discarded
	0,1<Genes≤0,6	4315	Evaluation
	Genes	17727
	Genes com EC number	5213

## Sheet: Resul ppln sc0.1-0.4 a0.7 At
0,1<score≤0,4	02/11/2016 a 12/2016	691	0.450456		137			767		76			782						527
Genes	Organism	Product according to Merlin/ according Pipeline	EC Number(s) according to Merlin/ according Pipeline	Score	Swissprot (S) UniprotKB(U)	Eukaryota(E)/Prokariota(P)	Stramenopiles (S)	Fungi lipid producer (F)	Viridiplantae (V)	Alveolata(A)/ Rhizaria (R)/Amoebozoa (AM)	Evidence in the literature (E)	Matrix	Keywords - Molecular function	Keywords - Biological process (uniRule annoatin from UniProt)	Score	E-value <1E-10(Y)	E-value <1E-20(Y)	Confidence Level (from A to E)Not accepted (NA)	Blast (Y)(N)	Blast Query cover; Ident; E-value	Blast data	Articel (Y)(N)	Article data	source
PIR_00013.1	Photobacterium profundum (strain SS9)	Sulfite reductase [NADPH] flavoprotein alpha-component	1.8.1.2	0.29	S	P									212		Y(0)	E
PIR_00079.1	Arabidopsis thaliana	Alcohol dehydrogenase/Cinnamyl alcohol dehydrogenase 3	1.1.1.1/1.1.1.195	0.34	S	E			V						161		Y( 9.8e-45 )	A
PIR_00083.1	Mesostigma viride	Phosphonates import ATP-binding protein PhnC/ Sulfate/thiosulfate import ATP-binding protein CysA	3.6.3.-/ 3.6.3.25	0.35	S	E(Start P)			V						69	N(1E-11)		E
PIR_00095.1	Nitrosomonas europaea (strain ATCC 19718 / CIP 103999 / KCTC 2705 / NBRC 14298)	Ribosomal large subunit pseudouridine synthase D /Ribosomal large subunit pseudouridine synthase D	5.4.99.23	0.2	S	P						BLOSUM62			107		Y(1E-25)	E
PIR_00102.1	Arabidopsis thaliana	Trans-1,2-dihydrobenzene-1,2-diol dehydrogenase/ Uncharacterized oxidoreductase At4g09670	1.1.1.179, 1.3.1.20 /1.-.-.-	0.33	S	E			V						112		Y( 2e-26 )	B						https://blast.ncbi.nlm.nih.gov/Blast.cgi
PIR_00118.1	Arabidopsis thaliana	Ceramide synthase 4/LAG1 longevity assurance homolog 2	2.3.1.24/na	0.33	S	E			V						96		Y(2E-21)	B	Y	716	SERAC1 protein [Phytophthora nicotianae]			https://blast.ncbi.nlm.nih.gov/Blast.cgi#alnShow_6
PIR_00124.1	Dictyostelium discoideum (Slime mold)	Protein SERAC1/ Selenide, water dikinase	2.7.9.3	0.27	S	E									76	Y(1E-12)		D
PIR_00125.1	Dictyostelium discoideum (Slime mold)	Adenylate cyclase, terminal-differentiation specific	4.6.1.1	0.26	S	E									75	Y(1E-12)		D
PIR_00126.1	Dictyostelium discoideum (Slime mold)	Micronuclear linker histone polyprotein/Probable serine threonine-protein kinase irlA	2.7.11.1	0.19	S	E						BLOSUM62			70	Y(1E-11)		E
PIR_00135.1	Neosartorya fumigata (strain ATCC MYA-4609 / Af293 / CBS 101355 / FGSC A1100) (Aspergillus fumigatus)	Dentin sialophosphoprotein/ Endochitinase A1	3.2.1.14	0.17	S	E		F				BLOSUM62			71	Y(1E-11)		D
PIR_00143.1	Danio rerio (Zebrafish) (Brachydanio rerio)	Carnitine O-palmitoyltransferase 2, mitochondrial	2.3.1.21	0.38	S	E									282		Y(0)	B
PIR_00226.1	Coccidioides immitis (strain RS) (Valley fever fungus)	Uncharacterized serine-rich protein C215.13/ Endochitinase 2	3.2.1.14	0.21	S	E		F							73	Y(1E-13)		D
PIR_00228.1	Arabidopsis thaliana	Isocitrate lyase	4.1.3.1	0.37	S	E			V						544		Y(0)	A
PIR_00235.1	Arabidopsis thaliana (Mouse-ear cress)	NEDD8-activating enzyme E1 catalytic subunit/ Ubiquitin-activating enzyme E1 1	6.3.2.-/ 6.2.1.45	0.26	S	E			V						607		Y(0)	A
PIR_00239.1	Arabidopsis thaliana	3Isoaspartyl peptidase/L-asparaginase/Probable isoaspartyl peptidase/L-asparaginase	3.5.1.26/ 3.4.19.5	0.34	S	E			V						280		Y(0)	B
PIR_00244.1	Arabidopsis thaliana	Lipid A export ATP-binding/permease protein MsbA/ABC transporter B family member 1	3.6.3.-/ na	0.22	S	E			V						295		Y(0)	A
PIR_00245.1	Arabidopsis thaliana	Lipid A export ATP-binding/ABC transporter B family member 14	3.6.3.-/ na	0.34	S	E(Start P)			V						81	2e-17		A
PIR_00250.1	Leptospira interrogans (bacteria)	Sphingomyelinase C	3.1.4.12	0.4	S	P									100		Y(1E-21)	E
PIR_00259.1	Arabidopsis thaliana (Mouse-ear cress)	Fanconi-associated nuclease 1 homolog	3.1.4.1	0.39	S	E			V						139		Y(1E-32)	A
PIR_00270.1	Arabidopsis thaliana (Mouse-ear cress)	Bromodomain testis-specific protein/ Histone acetyltransferase HAC1	2.3.1.48	0.22	S	E			V						626		Y(0)	A
PIR_00271.1	Arabidopsis thaliana	Alpha-protein kinase 1/Mediator of RNA polymerase II transcription subunit 25	2.7.11.1/ na	0.11	S	E			V			BLOSUM62			86	Y(5e-17)		B
PIR_00272.1	Arabidopsis thaliana	U11/U12 small nuclear ribonucleoprotein 35 kDa protein/ 3-dehydrosphinganine reductase TSC10B	5.2.1.8/ 1.1.1.102	0.11	S	E			V			BLOSUM62			76	6e-15		A
PIR_00282.1	Caenorhabditis elegans	Beta-1,4-galactosyltransferase 3/ Beta-1,4-N-acetylgalactosaminyltransferase bre-4	2.4.1.-	0.2	S	E						BLOSUM62			133		Y(1E-33)	B
PIR_00288.1	Xenopus laevis	Cytochrome c oxidase assembly factor 7/ Cytochrome c oxidase assembly factor 7B	3.5.2.6/na	0.35	S	E									111		4e-28	B
PIR_00292.1	Schizosaccharomyces pombe (strain 972 / ATCC 24843) (Fission yeast)	Short-chain dehydrogenase/reductase 3/ Uncharacterized oxidoreductase C663.09c	1.-.-.-	0.25	S	E		F							94		Y(1E-21)	B
PIR_00295.1	Arabidopsis thaliana (Mouse-ear cress)	5'-3' exoribonuclease 2/ 5'-3' exoribonuclease 3	3.1.13.-	0.26	S	E			V						644		Y(0)	A
PIR_00338.1	Pyrococcus furiosus (strain ATCC 43587 / DSM 3638 / JCM 8422 / Vc1)	Translation initiation factor eIF-2B subunit alpha/ Ribose 1,5-bisphosphate isomerase	5.3.1.29	0.13	S	P (Archaea)						BLOSUM62	Isomerase	Carbohydrate metabolism	95		Y(1E-20)	E
PIR_00347.1	Arabidopsis thaliana	1-aminocyclopropane-1-carboxylate oxidase/ Probable 2-oxoglutarate-dependent dioxygenase At3g49630	1.14.17.4/ 1.14.11.-	0.24	S	E									102		4e-23	A
PIR_00351.1	Arabidopsis thaliana (Mouse-ear cress)	Probable feruloyl esterase A/ Phospholipase A1-Ibeta2, chloroplastic	3.1.1.-	0.3	S	E			V						74	Y(1E-13)		A
PIR_00363.1	Arabidopsis thaliana	ATP-dependent DNA helicase MPH1/ Histone-lysine N-methyltransferase ATX2	3.6.4.12/ 2.1.1.43	0.28	S	E		F							102		4e-20	A
PIR_00364.1	Arabidopsis thaliana	Aspartate aminotransferase/ Bifunctional aspartate aminotransferase and glutamate/aspartate-prephenate aminotransferase	2.6.1.1/ 2.6.1.1, 2.6.1.78, 2.6.1.79	0.25	S	E			E						155		2e-40	A
PIR_00396.1	Arabidopsis thaliana	Lipid A export ATP-binding/permease protein MsbA/ ABC transporter B family member 4	3.6.3.-/na	0.22	S	E			V						852		Y(0)	A
PIR_00429.1	Moraxella lacunata	Prolyl endopeptidase-like/ Protease 2	3.4.21.-/ 3.4.21.83	0.38	S	P									531		Y(0)	A
PIR_00432.1	Arabidopsis thaliana (Mouse-ear cress)	Cyclin-dependent kinase 2/ Serine/threonine-protein kinase AFC3	2.7.12.1	0.35	S	E			V						204		Y(0)	A
PIR_00434.1	Arabidopsis thaliana (Mouse-ear cress)	Choline/ethanolaminephosphotransferase 1/ Choline/ethanolaminephosphotransferase 1	2.7.8.2, 2.7.8.1	0.28	S	E			V						194		Y(0)	A
PIR_00446.1	Schizosaccharomyces pombe (strain 972 / ATCC 24843)	Kynurenine/Aromatic amino acid aminotransferase C569.07	2.6.1.57	0.15	S	E						BLOSUM62			114		Y(3e-26)	B
PIR_00453.1	Arabidopsis thaliana	Sodium/potassium-transporting ATPase subunit alpha-1/ Calcium-transporting ATPase 4, endoplasmic reticulum-type	3.6.3.8	0.37	S	E			V						448		Y(0)	A
PIR_00468.1	Arabidopsis thaliana	Crotonobetainyl-CoA dehydrogenase/ Isovaleryl-CoA dehydrogenase, mitochondrial	1.3.99.-/ 1.3.8.4	0.31	S	E			V						268		Y(0)	A
PIR_00469.1	Mus musculus (Mouse)	CREB-binding protein	2.3.1.48	0.12	S	E			V			BLOSUM62			88	Y(1E-16)		D
PIR_00473.1	Arabidopsis thaliana (Mouse-ear cress)	D-2-hydroxyglutarate dehydrogenase, mitochondrial/	1.1.2.4/1.1.99.39	0.26	S	E			V						553		Y(0)	A
PIR_00485.1	Arabidopsis thaliana (Mouse-ear cress)	Aspartate aminotransferase, mitochondrial/ Aspartate aminotransferase, mitochondrial	2.6.1.1	0.33	S	E			V						479		Y(0)	A
PIR_00509.1	Arabidopsis thaliana (Mouse-ear cress)	D-3-phosphoglycerate dehydrogenase/ D-3-phosphoglycerate dehydrogenase 2, chloroplastic	1.1.1.95	0.24	S	E			V						134		Y(2e-33)	A
PIR_00510.1	Arabidopsis thaliana (Mouse-ear cress)	D-3-phosphoglycerate dehydrogenase/ D-3-phosphoglycerate dehydrogenase 3, chloroplastic	1.1.1.95	0.24	S	E			V						139		Y(1E-35)	A
PIR_00511.1	Arabidopsis thaliana (Mouse-ear cress)	D-3-phosphoglycerate dehydrogenase/Glycerate dehydrogenase HPR, peroxisomal	1.1.1.95/ 1.1.1.29	0.21	S	E			V						112		Y(2e-26)	A
PIR_00515.1	Pythium ultimum DAOM BR144	Uncharacterized protein	2.4.1.-/na	0.11	U	E	S					BLOSUM62			1703		Y(0)	C
PIR_00517.1	Arabidopsis thaliana (Mouse-ear cress)	Polyadenylate-binding protein-interacting protein 7	3.-.-.-na	0.38	S	E			V						111		Y(1E-24)	A
PIR_00539.1	Emericella nidulans (strain FGSC A4 / ATCC 38163 / CBS 112.46 / NRRL 194 / M139) (Aspergillus nidulans)	Endochitinase A	3.2.1.14	0.14	S	E						BLOSUM62			69	Y(1E-11)		D
PIR_00541.1	Arabidopsis thaliana (Mouse-ear cress)	NAD/NADP-dependent betaine aldehyde dehydrogenase/ Aldehyde dehydrogenase family 2 member B7, mitochondrial	1.2.1.3	0.26	S	E			V						541		Y(0)	A
PIR_00542.1	Arabidopsis thaliana (Mouse-ear cress)	NAD/NADP-dependent betaine aldehyde dehydrogenase/ Aldehyde dehydrogenase family 2 member B7, mitochondrial	1.2.1.3	0.26	S	E			V						546		Y(0)	A
PIR_00562.1	Arabidopsis thaliana	Vacuolar protein sorting-associated protein 11 homolog/ Vacuolar protein-sorting-associated protein 11 homolog	6.3.2.-/ na	0.21	S	E		F							520		Y(0)	A
PIR_00570.1	Caenorhabditis elegans	Zinc metalloproteinase nas-6	3.4.24.21	0.39	S	E									74	Y(1E-11)		D
PIR_00571.1	Bos taurus	Carnitine O-palmitoyltransferase 2, mitochondrial/Peroxisomal carnitine O-octanoyltransferase	2.3.1.21/2.3.1.137	0.39	S	E									345		Y(0)	B
PIR_00605.1	Phytophthora parasitica P10297	Uncharacterized protein	2.4.1.-/na	0.12	U	E	S					BLOSUM62			1225		Y(0)	C
PIR_00614.1	Arabidopsis thaliana (Mouse-ear cress)	Quinone oxidoreductase/NADP-dependent alkenal double bond reductase P2	1.-.-.-/ 1.3.1.74	0.2	S	E			V			BLOSUM62			128		Y(2e-32)	A
PIR_00616.1	Arabidopsis thaliana (Mouse-ear cress)	Glucose-1-phosphate adenylyltransferase/ Mannose-1-phosphate guanylyltransferase 1	2.7.7.13	0.34	S	E			V						453		Y(0)	A
PIR_00617.1	Arabidopsis thaliana	Sodium/potassium-transporting ATPase subunit alpha-1/ Calcium-transporting ATPase 4, endoplasmic reticulum-type	3.6.3.8	0.37	S	E			V						430		Y(0)	A
PIR_00620.1	Arabidopsis thaliana (Mouse-ear cress)	Prostaglandin reductase 1/NADP-dependent alkenal double bond reductase P2	1.-.-.-/ 1.3.1.74	0.26	S	E			V						89	Y(2e-19)		A
PIR_00626.1	Arabidopsis thaliana (Mouse-ear cress)	Proteasome-activating nucleotidase/ Cell division control protein 48 homolog C	3.4.24.-/na	0.18	S	E			V			BLOSUM62			542		Y(0)	A
PIR_00649.1	Arabidopsis thaliana (Mouse-ear cress)	Stress-induced-phosphoprotein 1/ Serine/threonine-protein phosphatase 5	3.1.3.16	0.13	S	E			V			BLOSUM62	Hydrolase, Protein phosphatase		74	Y(1E-13)		B
PIR_00659.1	Arabidopsis thaliana (Mouse-ear cress)	Probable serine protease EDA2	3.4.-.-	0.39	S	E									91	Y(1E-18)		A
PIR_00674.1	Anopheles gambiae (African malaria mosquito)	Coagulation factor X/ Trypsin-4	3.4.21.4	0.26	S	E									147		Y(1E-40)	B
PIR_00675.1	Pythium ultimum DAOM BR144	Uncharacterized protein	3.4.21.-/na	0.4	U	E	S								371		Y(0)	D
PIR_00686.1	Arabidopsis thaliana (Mouse-ear cress)	Cyclin-dependent kinase 1/ Serine/threonine-protein kinase MHK	2.7.11.22	0.33	S	E			V						273		Y(0)	A
PIR_00696.1	Arabidopsis thaliana (Mouse-ear cress)	Cytochrome b-245 heavy chain/ Ferric reduction oxidase 7, chloroplastic	1.11.1.-, 1.6.3.-/ 1.16.1.7	0.26	S	E			V						154		Y(1e-37)	A
PIR_00711.1	Mus musculus (Mouse)	Inversin/ Ankyrin repeat and protein kinase domain-containing protein 1	2.7.11.1	0.11	S	E						BLOSUM62			160		Y(1E-40)	B
PIR_00731.1	Myxococcus xanthus	3-oxoacyl-[acyl-carrier-protein] reductase FabG/C-factor	1.-.-.-/na	0.2	S	P						BLOSUM62			103		1e-25	B
PIR_00732.1	Arabidopsis thaliana (Mouse-ear cress)	Arginine/DEAD-box ATP-dependent RNA helicase 31	3.6.4.13	0.19	S	E			V			BLOSUM62			72	Y(1E-12)		A
PIR_00735.1	Homo sapiens (Human)cress)	Serine/threonine-protein kinase TNNI3K	2.7.11.1	0.11	S	E						BLOSUM62			90	Y(1E-18)		D					fatty acid beta-oxidation
PIR_00741.1	Arabidopsis thaliana	Regulator of chromosome condensation/ Ultraviolet-B receptor UVR8	6.3.2.-/na	0.2	S	E			V						204		Y(0)	A
PIR_00751.1	Oryctolagus cuniculus (Rabbit)	Cell division cycle protein 27 homolog/ UDP-N-acetylglucosamine--peptide N-acetylglucosaminyltransferase 110 kDa subunit	2.4.1.255	0.17	S	E									77	Y(1E-13)		D
PIR_00759.1	Arabidopsis thaliana (Mouse-ear cress)	Inversin/ Serine/threonine-protein kinase STY8	2.7.11.1	0.25	S	E			V						79	Y(1E-14)		A
PIR_00762.1	Arabidopsis thaliana	NAD/NADP-dependent betaine aldehyde dehydrogenase/ Aldehyde dehydrogenase family 3 member H1	1.2.1.8/ 1.2.1.3	0.29	S	P			V						330		Y(0)	A
PIR_00778.1	Arabidopsis thaliana	Crotonobetainyl-CoA dehydrogenase/ Acyl-coenzyme A oxidase 4, peroxisomal	1.3.99.-/ 1.3.3.6	0.31	S	E			V						232		Y(0)	A
PIR_00784.1	Arabidopsis thaliana (Mouse-ear cress)	ABC transporter C family member 8	3.6.3.49	0.38	S	E			V						79	Y(1E-15)		A
PIR_00789.1	Arabidopsis thaliana	Pseudouridine-5'-phosphatase/ (DL)-glycerol-3-phosphatase 2	3.1.3.96/ 3.1.3.21	0.23	S	E			V						9e-30 124 24		9e-30 124	A
PIR_00818.1	Arabidopsis thaliana	Spastin/ Katanin p60 ATPase-containing subunit A1	3.6.4.3/	0.4	S	E						BLOSUM62			119		1e-28	A
PIR_00825.1	Arabidopsis thaliana (Mouse-ear cress)	Serine/threonine-protein kinase AtPK1/AtPK6	2.7.11.1	0.39	S	E			V			BLOSUM62			194		Y(0)	A
PIR_00827.1	Arabidopsis thaliana (Mouse-ear cress)	Carnitinyl-CoA dehydratase/Probable 3-hydroxyisobutyryl-CoA hydrolase 3	4.2.1.149/3.1.2.4	0.2	S	E (Start P)			V						231		Y(0)	A
PIR_00833.1	Arabidopsis thaliana (Mouse-ear cress)	Mitogen-activated protein kinase kinase kinase 7/ Serine/threonine-protein kinase EDR1	2.7.11.1	0.34	S	E			V						137		Y(1E-32)	A
PIR_00863.1	Arabidopsis thaliana	Putative ribose 1,5-bisphosphate isomerase/Thiamine thiazole synthase, chloroplastic	5.3.1.29/na	0.35	S	E			V						401		Y(0)	A
PIR_00886.1	Arabidopsis thaliana	ATP-dependent DNA helicase Hel308/ DExH-box ATP-dependent RNA helicase DExH11	3.6.4.12/ 3.6.4.13	0.33	S	E			V						823		Y(0)	A
PIR_00900.1	Arabidopsis thaliana	Zinc finger CCCH domain-containing protein 42	4.2.99.18/na	0.26	S	E			V						80	7e-15		A
PIR_00915.1	Arabidopsis thaliana (Mouse-ear cress)	DNA excision repair protein ERCC-1/DNA excision repair protein ERCC-1	3.1.-.-	0.15	S	E			V						214		Y(0)	A
PIR_00920.1	Arabidopsis thaliana	Serine-rich adhesin for platelets/ Classical arabinogalactan protein 9	1.14.13.-/ na	0.31	S	E									69	3e-11		A
PIR_00927.1	Arabidopsis thaliana	Calcium/calmodulin-dependent protein kinase type II subunit delta/ Calcium-dependent protein kinase 12	2.7.11.17/ 2.7.11.1	0.36	S	E									231		Y(0)	A
PIR_00954.1	Arabidopsis thaliana (Mouse-ear cress)	Protein farnesyltransferase subunit beta/Geranylgeranyl transferase type-1 subunit beta	2.5.1.60/ 2.5.1.59	0.32	S	E			V						234		Y(0)	A
PIR_00960.1	Oryctolagus cuniculus (Rabbit)	RNA polymerase II-associated protein 3/ UDP-N-acetylglucosamine--peptide N-acetylglucosaminyltransferase 110 kDa subunit	2.4.1.255	0.18	S	E									71	Y(1E-11)		D
PIR_00961.1	Arabella iricolor	Octopine dehydrogenase/Tauropine dehydrogenase	1.5.1.11/ 1.5.1.23	0.32	S	E									181		0	B
PIR_00971.1	Neocallimastix patriciarum (Rumen fungus)	Probable WRKY transcription factor 19/ Endo-1,4-beta-xylanase B	3.2.1.8	0.17	S	E		F							72	Y(1E-12)		D
PIR_00984.1	Arabidopsis thaliana (Mouse-ear cress)	Dihydrolipoyl dehydrogenase/ Glutathione reductase, chloroplastic	1.8.1.4/ 1.8.1.7	0.3	S	E			V						278		Y(0)	A
PIR_00992.1	Arabidopsis thaliana	Dihydroflavonol-4-reductase/Cinnamoyl-CoA reductase1	1.1.1.219/1.2.1.44	0.17	S	E			V						139		Y(6e-34)	B
PIR_01007.1	Arabidopsis thaliana (Mouse-ear cress)	Transcription elongation factor SPT5/Putative transcription elongation factor SPT5 homolog 1	2.7.7.6/na	0.14	S	E			V						424		Y(0)	A
PIR_01012.1	Arabidopsis thaliana (Mouse-ear cress)	NEDD8-activating enzyme E1 catalytic subunit/ SUMO-activating enzyme subunit 2	6.3.2.-	0.25	S	E			V						195		Y(0)	A
PIR_01060.1	Sus scrofa (Pig)	Transitional endoplasmic reticulum ATPase	3.6.4.6	0.11	S	E									258		Y(0)	B
PIR_01077.1	Halothermothrix orenii (strain H 168 / OCM 544 / DSM 9562)	Protein-arginine kinase/ Protein-arginine kinase	2.7.14.1	0.29	S	P									103		Y(1E-22)	E
PIR_01085.1	Caenorhabditis elegans	Centromere protein J/ Titin homolog	2.7.11.1	0.15	S	E									71	Y(1E-11)		D
PIR_01101.1	Arabidopsis thaliana (Mouse-ear cress)	Protein Jade-1/ Histone-lysine N-methyltransferase ATX1	2.1.1.43	0.16	S	E			V						117		Y(1E-25)	A
PIR_01107.1	Danio rerio (Zebrafish) (Brachydanio rerio)	RNA/RNP complex-1-interacting phosphatase/ mRNA-capping enzyme	2.7.7.50, 3.1.3.33	0.3	S	E									125		Y(1E-31)	B
PIR_01119.1	Arabidopsis thaliana (Mouse-ear cress)	Cystathionine gamma-synthase/ Cystathionine beta-lyase, chloroplastic	4.4.1.8	0.23	S	E			V						303		Y(0)	A
PIR_01122.1	Arabidopsis thaliana (Mouse-ear cress)	Phosphatidylinositol 4-kinase beta/ Phosphatidylinositol 4-kinase beta 2	2.7.1.67	0.34	S	E			V						229		Y(0)	A
PIR_01126.1	Arabidopsis thaliana (Mouse-ear cress)	L-threonine 3-dehydrogenase/ Alcohol dehydrogenase-like 1	1.1.1.103/ 1.1.1.1	0.26	S	E(Start P)			V						91	Y(1E-19)		A
PIR_01147.1	Arabidopsis thaliana (Mouse-ear cress)	Riboflavin biosynthesis protein RibD/ Riboflavin biosynthesis protein PYRD, chloroplastic	1.1.1.193, 3.5.4.26/ 3.5.4.26	0.39	S	E			V						80	Y(1E-16)		A
PIR_01169.1	Arabidopsis thaliana (Mouse-ear cress)	Alpha-ketoglutarate-dependent dioxygenase alkB/ Alpha-ketoglutarate-dependent dioxygenase alkB	1.14.11.-	0.31	S	E									108		Y(1E-25)	A
PIR_01179.1	Mus musculus (Mouse)	Phosphatidylinositol 3,4,5-trisphosphate 3-phosphatase and dual-specificity protein phosphatase PTEN	3.1.3.16, 3.1.3.67, 3.1.3.48	0.17	S	E									157		Y(1E-40)	B
PIR_01189.1	Arabidopsis thaliana (Mouse-ear cress)	Viral cathepsin/ KDEL-tailed cysteine endopeptidase CEP3	3.4.22.-	0.27	S	E			V						103		Y(1E-22)	A
PIR_01233.1	Homo sapiens	Neurofilament medium polypeptide/ Retinitis pigmentosa 1-like 1 protein	3.1.3.77/na	0.26	S	E									77	Y(3E-13)		B
PIR_01235.1	Arabidopsis thaliana (Mouse-ear cress)	Cytochrome P450 86A7/ Cytochrome P450 86A4	1.14.-.-/ 1.14.14.1	0.25	S	E			V						106		Y(5e-24)	A
PIR_01262.1	Arabidopsis thaliana (Mouse-ear cress)	DNA-directed RNA polymerase II subunit 1	2.7.7.6	0.11	S	E			V						132		Y(1E-32)	B
PIR_01267.1	Arabidopsis thaliana (Mouse-ear cress)	Asparagine--tRNA ligase/ Aspartate--tRNA ligase 2, cytoplasmic	6.1.1.22/ 6.1.1.12	0.35	S	E			V						464		Y(0)	A
PIR_01278.1	Rhodospirillum rubrum	ADP-ribosyl-[dinitrogen reductase] glycohydrolase	3.2.2.-/ 3.2.2.24	0.35	S	V									115		Y(6e-28)	B
PIR_01280.1	Arabidopsis thaliana (Mouse-ear cress)	D-2-hydroxyglutarate dehydrogenase, mitochondrial/ D-lactate dehydrogenase [cytochrome], mitochondrial	1.1.2.4	0.2	S	E			V						380		Y(0)	A
PIR_01289.1	Arabidopsis thaliana	3-oxoacyl-[acyl-carrier-protein] reductase FabG/Short-chain dehydrogenase reductase ATA1	1.1.1.100/ 1.1.1.-	0.24	S	E			V						102		Y(5e-24)	B
PIR_01292.1	Arabidopsis thaliana (Mouse-ear cress)	Omega-amidase NIT2/ Omega-amidase, chloroplastic	3.5.-.-/ 3.5.1.3	0.31	S	E			V						313		Y(0)	A
PIR_01294.1	Arabidopsis thaliana	Copper-exporting P-type ATPase A/ Probable copper-transporting ATPase HMA5	3.6.3.54	0.37	S	E			V						672		Y(0)	A
PIR_01295.1	Salmonella typhi	Ribosomal large subunit pseudouridine synthase C/ Ribosomal large subunit pseudouridine synthase C	5.4.99.24	0.35	S	P									113		Y(1E-27)	E
PIR_01320.1	Caenorhabditis elegans	Eukaryotic translation initiation factor 5B/Titin homolog	2.7.11.1	0.39	S	E									74	Y(1E-12)		D
PIR_01321.1	Arabidopsis thaliana (Mouse-ear cress)	Cytokinin hydroxylase/ Cytochrome P450 86A4	1.14.-.-/ 1.14.14.1	0.34	S	E			V						117		Y(8e-28)	A
PIR_01322.1	Arabidopsis thaliana (Mouse-ear cress)	EH domain-containing protein 1	3.6.5.2	0.11	S	E			V			BLOSUM62			111		Y(1-21)	B
PIR_01348.1	Arabidopsis thaliana	Phosphatidylinositol 4-kinase beta/Phosphatidylinositol 4-kinase beta	2.7.1.67	0.37	S	E			V						221		Y(0)	A
PIR_01355.1	Caenorhabditis elegans	Titin homolog	2.7.11.1	0.26	S	E									67	Y(1E-11)		D
PIR_01356.1	Arabidopsis thaliana	Nuclear transcription factor Y subunit gamma/ Nuclear transcription factor Y subunit C-2	2.7.7.7/na	0.14	S	E									181		Y(0)	A
PIR_01369.1	Oryza sativa subsp. Japonica	Protein disulfide-isomerase/ Protein disulfide isomerase-like 1-4	5.3.4.1	0.36	S	E			V						73	Y(1E-12)		B
PIR_01391.1	Saccharomyces cerevisiae (strain ATCC 204508 / S288c)	NADPH dehydrogenase	1.6.99.1	0.4	S	E		F				BLOSUM62			218		Y(0)	B
PIR_01394.1	Geobacillus stearothermophilus (Bacillus stearothermophilus)	Alcohol dehydrogenase/ Alcohol dehydrogenase	1.1.1.1	0.34	S	E									196		Y(0)	B
PIR_01402.1	Oryza sativa subsp. japonica (Rice)	CDP-diacylglycerol--glycerol-3-phosphate 3-phosphatidyltransferase	2.7.8.5	0.38	S	E			V			BLOSUM62			110		Y(1E-26)	B
PIR_01403.1	Arabidopsis thaliana (Mouse-ear cress)	Ethanolamine kinase 2/ Probable choline kinase 2	2.7.1.82/ 2.7.1.32	0.34	S	E			V						216		Y(0)	A
PIR_01417.1	Arabidopsis thaliana (Mouse-ear cress)	2-succinylbenzoate--CoA ligase/4-coumarate--CoA ligase-like 7	6.2.1.26/ 6.2.1.-	0.22	S	E			V						288		Y(0)	A
PIR_01433.1	Homo sapiens (Human)	Regulator of chromosome condensation/ Probable E3 ubiquitin-protein ligase HERC1	6.3.2.-	0.21	S	E									122		Y(1E-22)	B
PIR_01445.1	Campylobacter fetus subsp. fetus (strain 82-40) (Only bacteria)	GTP cyclohydrolase-2	3.5.4.25	0.39	S	P									171		Y(0)	E
PIR_01471.1	Arabidopsis thaliana (Mouse-ear cress)	Phosphatidylinositol 3-kinase catalytic subunit type 3/ Phosphatidylinositol 3-kinase VPS34	2.7.1.137	0.34	S	E			V						141		Y(1E-32)	A
PIR_01485.1	Popillia japonica (Japanese beetle)	Retrovirus-related Pol polyprotein from type-1 retrotransposable element R2/ Retrovirus-related Pol polyprotein from type-1 retrotransposable element R2	2.7.7.49	0.18	S	E									94	Y(1E-18)		D
PIR_01501.1	Homo sapiens (Human)	Alkaline ceramidase 3	3.5.1.-	0.39	S	E						BLOSUM62			147		Y(1E-45)	B
PIR_01508.1	Arabidopsis thaliana (Mouse-ear cress)	Adenylyltransferase and sulfurtransferase MOCS3/ SUMO-activating enzyme subunit 2	2.7.7.80, 2.8.1.11/ 6.3.2.-	0.26	S	E			V						435		Y(0)	A
PIR_01511.1	Homo sapiens (Human)	Dimethylaniline monooxygenase [N-oxide-forming] 2/ Dimethylaniline monooxygenase [N-oxide-forming] 4	1.14.13.8	0.3	S	E									127		Y(1E-30)	B
PIR_01516.1	Arabidopsis thaliana	D-arabinono-1,4-lactone oxidase/ L-galactono-1,4-lactone dehydrogenase, mitochondrial	1.1.3.37/ 1.3.2.3	0.33	S	E			V						470		Y(0)	B
PIR_01520.1	Arabidopsis thaliana	NAD/NADP-dependent betaine aldehyde dehydrogenase/Aldehyde dehydrogenase family 7 member B4	1.2.1.8/ 1.2.1.3	0.31	S	E			V						623		Y(0)	A
PIR_01544.1	Phytophthora infestans	Serine/threonine-protein kinase PKZ1/ Serine/threonine-protein kinase PKZ1	2.7.11.1	0.36	S	E	S								153		Y(1e-38 )	B
PIR_01549.1	Sulfolobus islandicus (strain REY15A)	Protein FAM173B/ Protein-lysine N-methyltransferase	2.1.1.-	0.35	S	P									86	N(1E-19)		NA
PIR_01564.1	Clostridium acetobutylicum (strain ATCC 824 / DSM 792 / JCM 1419 / LMG 5710 / VKM B-1787)	Putative gluconeogenesis factor	3.1.3.-/na	0.11	S	P						BLOSUM62			240		Y(0)	B
PIR_01577.1	Dictyostelium discoideum	Cellular nucleic acid-binding protein/Probable serine/threonine-protein kinase clkA	2.7.11.1	0.11	S	E			V			BLOSUM62			91	Y(1e-17)		D
PIR_01582.1	Homo sapiens (Human)	Regulator of chromosome condensation/ Probable E3 ubiquitin-protein ligase HERC3	6.3.2.-	0.21	S	E									123		Y(1E-27)	B
PIR_01584.1	Arabidopsis thaliana (Mouse-ear cress)	DNA-directed RNA polymerase II subunit RPB1/DNA-directed RNA polymerase II subunit 1	2.7.7.6	0.11	S	E			V			BLOSUM62			87	Y(1E-16)		B
PIR_01592.1	Oryza sativa subsp. japonica (Rice)	NAD/NADP-dependent betaine aldehyde dehydrogenase/ Betaine aldehyde dehydrogenase 1	1.2.1.8	0.29	S	E			V						333		Y(0)	B
PIR_01606.1	Arabidopsis thaliana	Zinc import ATP-binding protein ZnuC/ ABC transporter F family member 3	3.6.3.-/na	0.27	S	E			V						265		Y(0)	A
PIR_01614.1	Arabidopsis thaliana (Mouse-ear cress)	Dual specificity tyrosine-phosphorylation-regulated kinase 1A/ Serine/threonine-protein kinase AFC3	2.7.12.1	0.34	S	E			V						158		Y(1E-41)	A
PIR_01624.1	Arabidopsis thaliana (Mouse-ear cress)	Lysosomal Pro-X carboxypeptidase/Probable serine protease EDA2	3.4.-.-	0.39	S	E			V			BLOSUM62			97		Y(1E-20)	A
PIR_01639.1	Schizosaccharomyces pombe (strain 972 / ATCC 24843)	Putative NADPH dehydrogenase C23G7.10c	1.6.99.1	0.38	S	E		F				BLOSUM62			115		Y(1E-26)	B
PIR_01645.1	Dictyostelium discoideum (Slime mold)	Lysine-rich arabinogalactan protein 19/ Gamete and mating-type specific protein A	3.4.22.-	0.17	S	E									74	Y(1E-14)		D
PIR_01653.1	Arabidopsis thaliana (Mouse-ear cress)	Proline-rich receptor-like protein kinase PERK8	2.7.11.1	0.11	S	E			V			BLOSUM62			103		Y(1E-22)	B
PIR_01660.1	Arabidopsis thaliana	NADP-specific glutamate dehydrogenase/ Glutamate dehydrogenase 1	1.4.1.4/1.4.1.3	0.31	S	E			V						139		Y(5e-35 )	B
PIR_01662.1	Arabidopsis thaliana (Mouse-ear cress)	Proline-rich receptor-like protein kinase PERK8	2.7.11.1	0.12	S	E			V			BLOSUM62			67	Y(1E-11)		B
PIR_01664.1	Arabidopsis thaliana (Mouse-ear cress)	Probable UDP-N-acetylglucosamine--peptide N-acetylglucosaminyltransferase SEC	2.4.1.-	0.12	S	E			V						131		Y(1E-30)	B
PIR_01665.1	Homo sapiens (Human)	DDB1- and CUL4-associated factor homolog 1/ Protein VPRBP	2.7.11.1	0.32	S	E									313		Y(0)	B
PIR_01673.1	Xenopus laevis	Ornithine decarboxylase/ Ornithine decarboxylase 1	4.1.1.17	0.36	S	E									379		Y(0)	B
PIR_01674.1	Solanum lycopersicum	Ornithine decarboxylase	4.1.1.17	0.39	S	E			V			BLOSUM62			275		Y(0)	B
PIR_01685.1	Dictyostelium discoideum (Slime mold)	Gamete and mating-type specific protein A	3.4.22.-	0.38	S	E						BLOSUM62			81	Y(1E-15)		D
PIR_01686.1	Aedes aegypti	Kallikrein-8/ Trypsin 3A1	3.4.21.-/3.4.21.4	0.29	S	E									112		Y(2e-25)	B
PIR_01690.1	Arabidopsis thaliana	Lysophospholipid acyltransferase 5/ Lysophospholipid acyltransferase 1	2.3.1.-/ 2.3.1.-, 2.3.1.23, 2.3.1.n7, 2.3.1.n6	0.21	S	E			V						184		Y(0)	B
PIR_01691.1	Arabidopsis thaliana (Mouse-ear cress)	Lysophospholipid acyltransferase 7/ Lysophospholipid acyltransferase 2	2.3.1.- ;2.3.1.23;2.3.1.n7;2.3.1.n6	0.16	S	E			V						209		Y(0)	A
PIR_01695.1	Dictyostelium discoideum (Slime mold)	Cytochrome b-245 heavy chain/ Superoxide-generating NADPH oxidase heavy chain subunit B	1.-.-.-	0.28	S	E									105		Y(1E-22)	B
PIR_01701.1	Xenopus laevis (African clawed frog)	Diacylglycerol O-acyltransferase 2/ 2-acylglycerol O-acyltransferase 2-B	2.3.1.22	0.26	S	E									133		Y(1E-34)	B
PIR_01719.1	Homo sapiens (Human)	cGMP-specific 3',5'-cyclic phosphodiesterase/ cAMP-specific 3',5'-cyclic phosphodiesterase 4C	3.1.4.53	0.29	S	E									118		Y(1E-26)	B
PIR_01732.1	Arabidopsis thaliana (Mouse-ear cress)	Mitogen-activated protein kinase HOG1/ Serine/threonine-protein kinase AFC3	2.7.12.1	0.34	S	E			V						173		Y(0)	A
PIR_01735.1	Arabidopsis thaliana (Mouse-ear cress)	Interferon-induced GTP-binding protein Mx1/Dynamin-related protein 3A	3.6.5.5/na	0.27	S	E			V						608		Y(0)	A
PIR_01736.1	Bos taurus (Bovine)	Lysosomal acid phosphatase	3.1.3.2	0.38	S	E						BLOSUM62			69	Y(1E-11)		D
PIR_01750.1	Arabidopsis thaliana	NAD/NADP-dependent betaine aldehyde dehydrogenase/ Betaine aldehyde dehydrogenase 2, mitochondrial	1.2.1.8	0.37	S	E			V						566		Y(0)	A
PIR_01763.1	Schizosaccharomyces pombe (strain 972 / ATCC 24843)	Putative DNA helicase INO80	3.6.4.12	0.37	S	E		F							92	Y( 6e-17)		D
PIR_01764.1	Bos taurus (Bovine)	L-threonine 3-dehydrogenase, mitochondrial	1.1.1.103	0.17	S	E									338		Y(0)	B
PIR_01766.1	Arabidopsis thaliana (Mouse-ear cress)	Cathepsin D/ Aspartic proteinase A2	3.4.23.-	0.2	S	E			V						103		Y(1E-22)	A
PIR_01771.1	Arabidopsis thaliana (Mouse-ear cress)	Cathepsin D/ Aspartic proteinase A1	3.4.23.-	0.21	S	E			V						112		Y(1E-25)	A
PIR_01782.1	Arabidopsis thaliana (Mouse-ear cress)	Cathepsin K/ KDEL-tailed cysteine endopeptidase CEP3	3.4.22.-	0.33	S	E			V						91	Y(1E-19)		A
PIR_01807.1	Arabidopsis thaliana (Mouse-ear cress)	DNA replication ATP-dependent helicase/nuclease DNA2/ Probable helicase MAGATAMA 3	3.6.4.-	0.31	S	E			V						239		Y(0)	A
PIR_01826.1	Arabidopsis thaliana (Mouse-ear cress)	Dual oxidase 1/ Respiratory burst oxidase homolog protein F	1.11.1.-, 1.6.3.-	0.26	S	E			V						325		Y(0)	A
PIR_01848.1	Shewanella amazonensis (strain ATCC BAA-1098 / SB2B)	Fatty acid oxidation complex subunit alpha/ Fatty acid oxidation complex subunit alpha	5.1.2.3, 4.2.1.17, 1.1.1.35	0.24	S	P									135		Y(1E-34)	E
PIR_01859.1	Arabidopsis thaliana	Transitional endoplasmic reticulum ATPase/ Calmodulin-interacting protein 111	3.6.4.6/na	0.11	S	E						BLOSUM62			359		Y(0)	B
PIR_01868.1	Arabidopsis thaliana (Mouse-ear cress)	Putative serine carboxypeptidase-like 30	3.4.16.-	0.4	S	E			V			BLOSUM62			275		Y(0)	A
PIR_01887.1	Homo sapiens (Human)	cAMP-dependent protein kinase catalytic subunit PRKX	2.7.11.1	0.39	S	E						BLOSUM62			275		Y(0)	B
PIR_01906.1	Rattus norvegicus (Rat)	Type II inositol 3,4-bisphosphate 4-phosphatase/ Type I inositol 3,4-bisphosphate 4-phosphatase	3.1.3.66	0.34	S	E									184		Y(1E-45)	B
PIR_01915.1	Emericella nidulans (strain FGSC A4 / ATCC 38163 / CBS 112.46 / NRRL 194 / M139) (Aspergillus nidulans)	Putative sterigmatocystin biosynthesis peroxidase stcC	1.11.1.-	0.38	S	E		F				BLOSUM62			97		Y(1E-23)	B
PIR_01922.1	Mus musculus (Mouse)	Adenylate cyclase, terminal-differentiation specific/ Histone-lysine N-methyltransferase 2D	2.1.1.43	0.15	S	E									81	Y(1E-14)		D
PIR_01923.1	Homo sapiens (Human)	Germinal-center associated nuclear protein/ Germinal-center associated nuclear protein	2.3.1.-	0.15	S	E									86	Y(1E-14)		D
PIR_01926.1	Pythium ultimum DAOM BR144	Uncharacterized protein	3.1.4.-/na	0.16	U	E	S								1524		Y(0)	D
PIR_01935.1	Mus musculus (Mouse)	Death-associated protein kinase 1	2.7.11.1	0.11	S	E									112		Y(1E-24)	B
PIR_01946.1	Dictyostelium discoideum (Slime mold)	Methionine synthase/ Methionine synthase	2.1.1.13	0.35	S	E									1442		Y(0)	B
PIR_01994.1	Drosophila melanogaster (Fruit fly)	Transitional endoplasmic reticulum ATPase TER94	3.6.4.6	0.11	S	E									114		Y(0)	B
PIR_02001.1	Mus musculus	Receptor-type tyrosine-protein phosphatase F/ Titin	3.1.3.48/2.7.11.1	0.16	S	E									215		Y(0)	B
PIR_02002.1	Arabidopsis thaliana (Mouse-ear cress)	Cytochrome P450 86A7/ Cytochrome P450 86A7	1.14.-.-/1.14.14.1	0.35	S	E									82	Y(1E-16)		A
PIR_02004.1	Rattus norvegicus (Rat)	Cystic fibrosis transmembrane conductance regulator/ Cystic fibrosis transmembrane conductance regulator	3.6.3.49	0.18	S	E									289		Y(0)	B
PIR_02010.1	Chromobacterium violaceum (strain ATCC 12472 / DSM 30191 / JCM 1249 / NBRC 12614 / NCIMB 9131 / NCTC 9757)	Lipid A export ATP-binding/permease protein MsbA/ Lipid A export ATP-binding/permease protein MsbA	3.6.3.-	0.2	S	P									171		Y(1E-45)	E
PIR_02016.1	Volvox carteri (Green alga)	Cytochrome b5/ Nitrate reductase [NADH]	1.7.1.1	0.16	S	E			V						85	Y(1E-18)		B
PIR_02037.1	Flavobacterium johnsoniae (strain ATCC 17061 / DSM 2064 / UW101) (Cytophaga johnsonae)	Ribosomal RNA large subunit methyltransferase F/ Ribosomal RNA large subunit methyltransferase F	2.1.1.181	0.18	S	P									146		Y(1E-36)	E
PIR_02077.1	Mus musculus (Mouse)	Dual 3',5'-cyclic-AMP and -GMP phosphodiesterase 11A/ Dual 3',5'-cyclic-AMP and -GMP phosphodiesterase 11A	3.1.4.53, 3.1.4.35	0.33	S	E									107		Y(1E-22)	B
PIR_02090.1	Thermotoga maritima (strain ATCC 43589 / MSB8 / DSM 3109 / JCM 10099)	Ribonuclease R	3.1.13.1	0.39	S	P						BLOSUM62			151		Y(1E-33)	E
PIR_02098.1	Arabidopsis thaliana	Putative beta-lactamase HcpC / ERAD-associated E3 ubiquitin-protein ligase component HRD3A	3.5.2.6/na	0.12	S	E			V			BLOSUM62			85	Y( 9e-17)		A
PIR_02101.1	Arabidopsis thaliana (Mouse-ear cress)	Myotubularin/ Phosphatidylinositol-3-phosphatase myotubularin-2	3.1.3.95, 3.1.3.64	0.25	S	E			V						266		Y(0)	A
PIR_02104.1	Dictyostelium discoideum (Slime mold)	Eukaryotic elongation factor 2 kinase/ Myosin heavy chain kinase B	2.7.11.1	0.29	S	E									238		Y(0)	B
PIR_02105.1	Homo sapiens (Human)	Alpha-1,3/1,6-mannosyltransferase ALG2	2.4.1.132, 2.4.1.257	0.38	S	E									326		Y(0)	B
PIR_02107.1	Arabidopsis thaliana (Mouse-ear cress)	Probable isoprenylcysteine alpha-carbonyl methylesterase ICMEL2	3.1.1.n2	0.39	S	E			V						69	Y(1E-12)		A
PIR_02114.1	Mesocricetus auratus (Golden hamster)	Transcription initiation factor TFIID subunit 1/ Transcription initiation factor TFIID subunit 1	2.7.11.1, 2.3.1.48	0.22	S	E									356		Y(0)	B
PIR_02117.1	Drosophila melanogaster (Fruit fly)	Integrator complex subunit 9/ Cleavage and polyadenylation specificity factor 73	3.1.27.-	0.35	S	E									72	Y(1E-12)		D
PIR_02118.1	Homo sapiens	Tyrosine-protein kinase Yes/Ephrin type-A receptor 8	2.7.10.1	0.37	S	E									144		Y( 1e-33 )	B
PIR_02130.1	Pythium ultimum DAOM BR144	Uncharacterized protein	2.3.1.225/na	0.14	U	E	S								125		Y(1E-35)	D
PIR_02150.1	Caenorhabditis elegans	Titin homolog	2.7.11.1	0.38	S	E									75	Y(1E-12)		D
PIR_02151.1	Arabidopsis thaliana (Mouse-ear cress)	Intraflagellar transport protein 56/ Cytochrome P450 86A2	1.14.-.-/ 1.14.14.1	0.25	S	E			V						271		Y(0)	A
PIR_02157.1	Dictyostelium discoideum (Slime mold)	Probable serine/threonine-protein kinase DDB_G0280133	2.7.11.1	0.11	S	E				AM		BLOSUM62			100		Y(1E-20)	B
PIR_02158.1	Schizosaccharomyces pombe (strain 972 / ATCC 24843) (Fission yeast)	Myb-binding protein 1A/ DNA polymerase V	2.7.7.7	0.27	S	E		F							107		Y(1E-22)	B
PIR_02175.1	Arabidopsis thaliana (Mouse-ear cress)	Protein farnesyltransferase subunit beta/ Protein farnesyltransferase subunit beta	2.5.1.60/ 2.5.1.58	0.32	S	E			V						276		Y(0)	A
PIR_02180.1	Arabidopsis thaliana (Mouse-ear cress)	Quinone oxidoreductase/ NADP-dependent alkenal double bond reductase P1	1.-.-.-/1.3.1.74	0.2	S	E			V						0 110		Y(3E-26)	A
PIR_02186.1	Arabidopsis thaliana	Sodium/potassium-transporting ATPase subunit alpha-1/ Calcium-transporting ATPase 3, endoplasmic reticulum-type	3.6.3.8	0.36	S	E			V						360		Y(0)	B
PIR_02201.1	Arabidopsis thaliana	Probable phosphoglycerate mutase PMU1/ Phosphoglycerate mutase-like protein	5.4.-.-/na	0.27	S	E			V						98		Y(1E-22)	A
PIR_02202.1	Arabidopsis thaliana	Probable phosphoglycerate mutase PMU1/Phosphoglycerate mutase-like protein	5.4.-.-/na	0.24	S	E			V						92		Y(2e-20)	A
PIR_02219.1	Arabidopsis thaliana (Mouse-ear cress)	Cell division control protein 2 homolog/ Serine/threonine-protein kinase MHK	2.7.11.24/ 2.7.11.22	0.33	S	E			V						236		Y(0)	A
PIR_02232.1	Homo sapiens (Human)	Biotin--protein ligase/ Biotin--protein ligase	6.3.4.-, 6.3.4.15, 6.3.4.11, 6.3.4.10, 6.3.4.9	0.32	S	E									144		Y(1E-37)	B
PIR_02233.1	Arabidopsis thaliana (Mouse-ear cress)	Spastin /Katanin p60 ATPase-containing subunit A1	3.6.4.3	0.39	S	E			V			BLOSUM62			340		Y(0)	A
PIR_02265.1	Escherichia coli (strain K12)	Molybdenum cofactor biosynthesis protein B	2.10.1.1	0.25	S	P									186		Y(0)	E
PIR_02269.1	Mus musculus (Mouse)	Calmodulin/ Peptidyl-prolyl cis-trans isomerase FKBP1B	5.2.1.8	0.19	S	E									95		Y(1E-21)	B
PIR_02270.1	Arabidopsis thaliana (Mouse-ear cress)	Cytochrome P450 4V2/ Cytochrome P450 94B1	1.14.-.-	0.28	S	E			V						238		Y(0)	A
PIR_02271.1	Arabidopsis thaliana	Acyl-CoA synthetase family member 4/ Putative acyl-activating enzyme 19	6.3.2.-/ na	0.13	S	E (Start P)			V						130		Y(2e-29)	A
PIR_02274.1	Mycobacterium smegmatis (strain ATCC 700084 / mc(2)155)	Alcohol dehydrogenase [NADP(+)]/ Uncharacterized oxidoreductase MSMEG_2408/MSMEI_2347	1.-.-.-	0.25	S	P									219		Y(0)	E
PIR_02275.1	Arabidopsis thaliana	Alcohol dehydrogenase [NADP(+)]/ Aldo-keto reductase family 4 member C10	1.-.-.-/ 1.1.1.-	0.25	S	E			V						172		Y(0)	A
PIR_02288.1	Arabidopsis thaliana (Mouse-ear cress)	DNA replication ATP-dependent helicase/nuclease DNA2/ Regulator of nonsense transcripts 1 homolog	3.6.4.-	0.34	S	E			V						1179		Y(0)	A
PIR_02289.1	Arabidopsis thaliana (Mouse-ear cress)	Cyclin-dependent kinase A-1	2.7.11.22, 2.7.11.23	0.4	S	E			V						253		Y(0)	A
PIR_02301.1	Neosartorya fischeri (strain ATCC 1020 / DSM 3700 / CBS 544.65 / FGSC A1164 / JCM 1740 / NRRL 181 / WB 181)	ADP-ribosylation factor-like protein 13B/ Small COPII coat GTPase sar1	3.6.5.-	0.11	S	E						BLOSUM62			85	Y(2e-17)		D
PIR_02308.1	Mus musculus (Mouse)	Tyrosine 3-monooxygenase/ Tyrosine 3-monooxygenase	1.14.16.2	0.26	S	E									378		Y(0)	B
PIR_02316.1	Mus musculus (Mouse)	cGMP-specific 3',5'-cyclic phosphodiesterase/ cAMP-specific 3',5'-cyclic phosphodiesterase 4D	3.1.4.53	0.28	S	E									204		Y(0)	B
PIR_02327.1	Arabidopsis thaliana (Mouse-ear cress)	DExH-box ATP-dependent RNA helicase DExH12/ DnaJ protein ERDJ2B	3.6.4.13/na	0.11	S	E			V			BLOSUM62			251		Y(0)	B
PIR_02335.1	Rattus norvegicus (Rat)	Cystic fibrosis transmembrane conductance regulator/ Cystic fibrosis transmembrane conductance regulator	3.6.3.49	0.18	S	E									175		Y(1E-43)	B
PIR_02336.1	Solanum lycopersicum (Tomato) (Lycopersicon esculentum)	Ornithine decarboxylase/ Ornithine decarboxylase	4.1.1.17	0.34	S	E			V						248		Y(0)	B
PIR_02345.1	Lachancea kluyveri (Yeast)	GTP cyclohydrolase-2/ Putative GTP cyclohydrolase URC1	3.5.4.25/ 3.5.4.-	0.34	S	E(Start P)		F							468		Y(0)	E
PIR_02350.1	Arabidopsis thaliana (Mouse-ear cress)	Putative oxidoreductase GLYR1/ Probable 3-hydroxyisobutyrate dehydrogenase-like 1, mitochondrial	1.1.1.31	0.28	S	E			V						345		Y(0)	A
PIR_02352.1	Arabidopsis thaliana (Mouse-ear cress)	Leukotriene A-4 hydrolase homolog/ Leukotriene A-4 hydrolase homolog	3.3.2.6	0.32	S	E									326		Y(0)	A
PIR_02361.1	Aedes aegypti (Yellowfever mosquito) (Culex aegypti)	Enolase-phosphatase E1	3.1.3.77	0.2	S	E									74	Y(1E-12)		B
PIR_02372.1	Arabidopsis thaliana	Transcriptional regulator ATRX homolog/ DEAD-box ATP-dependent RNA helicase 42	3.6.4.12/3.6.4.13	0.11	S	E			V			BLOSUM62			79	Y(6E-14)		B
PIR_02374.1	Pythium ultimum DAOM BR144	Uncharacterized protein	1.8.3.2/na	0.12	U	E	S					BLOSUM62			301		Y(0)	D
PIR_02386.1	Caenorhabditis elegans	Titin/ Titin homolog	2.7.11.1	0.17	S	E									99	Y(1E-19)		D
PIR_02388.1	Saccharomyces cerevisiae (strain ATCC 204508 / S288c)	Flocculation protein FLO11	3.4.21.72/ na	0.17	S	P						BLOSUM62			82	N(1E-14)		B
PIR_02393.1	Arabidopsis thaliana (Mouse-ear cress)	Proteasome-activating nucleotidase/ ATP-dependent zinc metalloprotease FTSH 12, chloroplastic	3.4.24.-	0.2	S	E			V						78	Y(1E-13)		A
PIR_02408.1	Arabidopsis thaliana (Mouse-ear cress)	Nucleoside diphosphate-linked moiety X motif 22/ Nudix hydrolase 9	3.6.1.-	0.17	S	E			V						131		Y(1E-31)	A
PIR_02409.1	Arabidopsis thaliana	Autophagy-related protein 3/Autophagy-related protein 3	6.3.2.-/na	0.18	S	E									255		Y(0)	B
PIR_02412.1	Arabidopsis thaliana (Mouse-ear cress)	Cytochrome b-c1 complex subunit 2, mitochondrial/ Probable mitochondrial-processing peptidase subunit alpha-1, mitochondrial	3.4.24.64	0.35	S	E			V						169		Y(1E-42)	A
PIR_02414.1	Arabidopsis thaliana (Mouse-ear cress)	UDP-glucose 4-epimerase/ UDP-glucuronate 4-epimerase 4	5.1.3.2/ 5.1.3.6	0.32	S	E			V						265		Y(0)	A
PIR_02415.1	Arabidopsis thaliana (Mouse-ear cress)	Activating signal cointegrator 1 complex subunit 3/ DnaJ homolog subfamily C GRV2	3.6.4.12, 3.6.4.13/na	0.2	S	E			V						82	Y(1E-13)		A
PIR_02416.1	Oryza sativa subsp. japonica (Rice)	Serine carboxypeptidase 3	3.4.16.5	0.4	S	E			V			BLOSUM62			225		Y(0)	B
PIR_02422.1	Arabidopsis thaliana (Mouse-ear cress)	Steroidogenic acute regulatory protein, mitochondrial/ 1-phosphatidylinositol-3-phosphate 5-kinase FAB1B	2.7.1.150	0.11	S	E			V						81	Y(1E-15)		B
PIR_02435.1	Arabidopsis thaliana (Mouse-ear cress)	Phosphatidylinositol 4-kinase beta/ Phosphatidylinositol 3-kinase VPS34	2.7.1.67/ 2.7.1.137	0.32	S	E			V						291		Y(0)	A
PIR_02439.1	Syntrophus aciditrophicus (strain SB)	Lipid A export ATP-binding/permease protein MsbA/ Lipid A export ATP-binding/permease protein MsbA	3.6.3.-	0.36	S	P									278		Y(0)	E
PIR_02446.1	Arabidopsis thaliana (Mouse-ear cress)	D-3-phosphoglycerate dehydrogenase/ D-3-phosphoglycerate dehydrogenase 2, chloroplastic	1.1.1.95	0.25	S	E			V						248		Y(0)	A
PIR_02449.1	Protein CHROMATIN REMODELING 5	Chromodomain-helicase-DNA-binding protein 8	3.6.4.-	0.4	S	E			V			BLOSUM62			550		Y(0)	B
PIR_02481.1	Xenopus laevis (African clawed frog)	DNA topoisomerase 1	2.7.11.1/5.99.1.2	0.12	S	E									71	Y(1E-12)		D
PIR_02495.1	Arabidopsis thaliana (Mouse-ear cress)	Cytochrome P450 4V2/ Cytochrome P450 704B1	1.14.-.-/ 1.14.13.205	0.32	S	E			V						207		Y(0)	A
PIR_02496.1	Arabidopsis thaliana (Mouse-ear cress)	Cytochrome P450 4V2/Cytochrome P450 86A7	1.14.-.-/1.14.14.1	0.39	S	E			V						220		Y(0)	A
PIR_02501.1	Caenorhabditis elegans	Cellular nucleic acid-binding protein/ ATP-dependent RNA helicase glh-2	3.6.4.13	0.13	S	E							Helicase, Hydrolase		87	Y(1E-13)		D
PIR_02512.1	Oryza sativa subsp. japonica (Rice)	Carboxypeptidase Y homolog A/ Serine carboxypeptidase 3	3.4.16.5	0.39	S	E			V			BLOSUM62			307		Y(0)	B
PIR_02513.1	Triticum aestivum (Wheat)	Serine carboxypeptidase 3	3.4.16.5	0.4	S	E			V			BLOSUM62			207		Y(0)	B
PIR_02515.1	Oryza sativa subsp. japonica (Rice)	Serine carboxypeptidase 3	3.4.16.5	0.4	S	E			V			BLOSUM62			306		Y(0)	B
PIR_02516.1	Schizosaccharomyces pombe (strain 972 / ATCC 24843) (Fission yeast)	Carboxypeptidase Y homolog ACarboxypeptidase Y	3.4.16.5	0.39	S	E		F				BLOSUM62			296		Y(0)	B
PIR_02525.1	Mus musculus (Mouse)	Regulator of chromosome condensation/ E3 ubiquitin-protein ligase HERC2	6.3.2.-	0.17	S	E									179		Y(0)	B
PIR_02529.1	Caenorhabditis elegans	Transcriptional regulator ATRX homolog/	3.6.4.12	0.11	S	E									82	Y(1E-12)		D
PIR_02536.1	Arabidopsis thaliana (Mouse-ear cress)	Myotubularin/ Phosphatidylinositol-3-phosphatase myotubularin-2	3.1.3.95, 3.1.3.64	0.26	S	E			V						137		Y(1E-32)	A
PIR_02543.1	Mus musculus (Mouse)	Titin	2.7.11.1	0.22	S	E									99		Y(1E-20)	B
PIR_02566.1	Staphylococcus haemolyticus (strain JCSC1435)	Acid sugar phosphatase	3.1.3.-	0.17	S	P									138		Y(1E-35)	E
PIR_02572.1	Emericella nidulans (strain FGSC A4 / ATCC 38163 / CBS 112.46 / NRRL 194 / M139)	Nitric oxide reductase FlRd-NAD(+) reductase/ Nitrite reductase [NAD(P)H]	1.18.1.-/ 1.7.1.4	0.4	S	E(Start P)						BLOSUM62			832		Y(0)	E
PIR_02578.1	Xenopus tropicalis (Western clawed frog) (Silurana tropicalis)	JmjC domain-containing histone demethylation protein 1/ Lysine-specific demethylase 2A	1.14.11.27	0.21	S	E									233		Y(0)	B
PIR_02636.1	Volvox carteri (Green alga)	Cytochrome b5/ Nitrate reductase [NADH]	1.7.1.1	0.25	S	E			V						80	Y(1E-16)		B
PIR_02642.1	Pythium ultimum DAOM BR144	Uncharacterized protein	1.8.3.2/na	0.12	U	E	S					BLOSUM62			425		Y(0)	C
PIR_02653.1	Arabidopsis thaliana	Probable pectate lyase E/ Proline-rich receptor-like protein kinase PERK9	4.2.2.2/ 2.7.11.1	0.19	S	E			V						130		Y(2e-30)	A
PIR_02655.1	Dictyostelium discoideum (Slime mold)	tRNA-specific adenosine deaminase 1/ tRNA-specific adenosine deaminase 1	3.5.4.34	0.33	S	E									119		Y(1E-27)	B
PIR_02663.1	Brevibacillus parabrevis	D-alanine--poly(phosphoribitol) ligase subunit 1/ Linear gramicidin synthase subunit D	6.1.1.13/ 1.-.-.-, 5.1.1.-	0.19	S	P									509		Y(0)	B
PIR_02686.1	Caenorhabditis elegans	Zinc finger protein DZIP1L/ Titin homolog	2.7.11.1	0.15	S	E									77	Y(1E-12)		D
PIR_02691.1	Arabidopsis thaliana (Mouse-ear cress)	Myotubularin/ Phosphatidylinositol-3-phosphatase myotubularin-2	3.1.3.95, 3.1.3.64	0.25	S	E			V						205		Y(0)	A
PIR_02698.1	Pythium ultimum DAOM BR144	Uncharacterized protein	2.8.1.12/na	0.19	U	E	S								206		Y(0)	D
PIR_02704.1	Mus musculus (Mouse)	U4/U6.U5 tri-snRNP-associated protein 2/ Ubiquitin carboxyl-terminal hydrolase 3	3.4.19.12	0.31	S	E									77	Y(1E-14)		D
PIR_02705.1	Gallus gallus (Chicken)	Spastin	3.6.4.3	0.4	S	E						BLOSUM62			339		Y(0)	B
PIR_02716.1	Dictyostelium discoideum (Slime mold)	Putative mediator of RNA polymerase II transcription subunit 15/ Serine/threonine-protein kinase pakD	2.7.11.1	0.26	S	E									67	Y(1E-10)		D
PIR_02729.1	Pythium ultimum DAOM BR144	Uncharacterized protein	3.2.1.23/na	0.14	U	E	S								200		Y(0)	D
PIR_02732.1	Arabidopsis thaliana (Mouse-ear cress)	Proline-rich receptor-like protein kinase PERK2/	2.7.11.1	0.11	S	E			V			BLOSUM62			104		Y(1E-23)	B
PIR_02738.1	Arabidopsis thaliana (Mouse-ear cress)	Choline/ethanolaminephosphotransferase 1/ Choline/ethanolaminephosphotransferase 1	2.7.8.2, 2.7.8.1	0.28	S	E			V						224		Y(0)	A
PIR_02747.1	Caenorhabditis elegans	CWF19-like protein 2/ Titin homolog	2.7.11.1	0.15	S	E									81	Y(1E-14)		D
PIR_02753.1	Arabidopsis thaliana (Mouse-ear cress)	Spastin/ Cell division control protein 48 homolog A	3.6.4.3/na	0.25	S	E			V						181		Y(0)	A
PIR_02777.1	Arabidopsis thaliana (Mouse-ear cress)	Histone deacetylase 4/ Histone deacetylase 14	3.5.1.98	0.32	S	E			V						151		Y(1E-37)	A
PIR_02785.1	Rattus norvegicus (Rat)	Cystic fibrosis transmembrane conductance regulator/ Cystic fibrosis transmembrane conductance regulator	3.6.3.49	0.18	S	E									271		Y(0)	B
PIR_02792.1	Homo sapiens (Human)	CCR4-NOT transcription complex subunit 4/ CCR4-NOT transcription complex subunit 4	6.3.2.-	0.27	S	E			V						186		Y(0)	B
PIR_02825.1	Arabidopsis thaliana	Sodium/potassium-transporting ATPase subunit alpha-1/Calcium-transporting ATPase 1, endoplasmic reticulum-type	3.6.3.8	0.36	S	E			V						362		Y(0)	B
PIR_02834.1	Arabidopsis thaliana (Mouse-ear cress)	Serine/threonine-protein kinase EDR1/Protein STRUBBELIG-RECEPTOR FAMILY 4	2.7.11.1/ na	0.38	S	E			V						87	Y( 6e-17)		A
PIR_02838.1	Homo sapiens (Human)	Titin	2.7.11.1	0.32	S	E									84	Y(1E-15)		D
PIR_02855.1	Mus musculus	Inositol polyphosphate multikinase alpha/ Inositol hexakisphosphate kinase 3	2.7.4.21	0.39	S	E									81	Y(1E-16)		D
PIR_02861.1	Drosophila melanogaster (Fruit fly)	Regulator of chromosome condensation/ Probable E3 ubiquitin-protein ligase HERC2	6.3.2.-	0.23	S	E									176		Y(1E-44)	B
PIR_02891.1	Arabidopsis thaliana	Copper-exporting P-type ATPase A/ Probable copper-transporting ATPase HMA5	3.6.3.54	0.37	S	E			V						619		Y(0)	A
PIR_02904.1	Arabidopsis thaliana (Mouse-ear cress)	Calpain-type cysteine protease DEK1	3.4.22.-	0.4	S	E			V						169		Y(1E-42)	A
PIR_02914.1	Oryctolagus cuniculus	Rho-associated protein kinase 1	2.7.11.1	0.12	S	E			V						85	Y(3E-15)		D
PIR_02929.1	Arabidopsis thaliana (Mouse-ear cress)	Proline-rich receptor-like protein kinase PERK2	2.7.11.1	0.11	S	E			V						125		Y(1E-28)	B
PIR_02936.1	Schizosaccharomyces pombe (strain 972 / ATCC 24843) (Fission yeast)	Zinc finger protein 598/ E3 ubiquitin-protein ligase hel2	6.3.2.-	0.32	S	E		F							171		Y(1E-44)	B
PIR_02947.1	Rattus norvegicus (Rat)	mRNA cleavage and polyadenylation factor CLP1/ Polyribonucleotide 5'-hydroxyl-kinase Clp1	2.7.1.78	0.14	S	E									288		Y(0)	B
PIR_02963.1	Rattus norvegicus (Rat)	Alpha-glucosidase/ Lysosomal alpha-glucosidase	3.2.1.20	0.26	S	E									491		Y(0)	B
PIR_02973.1	Arabidopsis thaliana	Ethanolamine kinase 2/ Probable ethanolamine kinase	2.7.1.82	0.36	S	E			V						210		Y(0)	B
PIR_02982.1	Arabidopsis thaliana	Cystic fibrosis transmembrane conductance regulator/ABC transporter C family member 2	3.6.3.49/3.6.3.44	0.18	S	E			V						918		Y(0)	A
PIR_03011.1	Pythium ultimum DAOM BR144	Uncharacterized protein/ Serine protease	3.4.21.-	0.37	S	E	S								280		Y(0)	D
PIR_03020.1	Arabidopsis thaliana (Mouse-ear cress)	Cytochrome P450 4V2/ Cytochrome P450 86A2	1.14.14.1	0.28	S	E			V						226		Y(0)	A
PIR_03031.1	Homo sapiens (Human)	Serine/threonine-protein phosphatase 6 regulatory ankyrin repeat subunit C/ Receptor-interacting serine/threonine-protein kinase 4	2.7.11.1	0.16	S	E									81	Y(1E-14)		D
PIR_03032.1	Arabidopsis thaliana	cAMP-dependent protein kinase catalytic subunit alpha/ Protein phosphatase 2C and cyclic nucleotide-binding/kinase domain-containing protein	2.7.11.1/3.1.3.16	0.36	S	E			V						228		Y(0)	B
PIR_03044.1	Legionella pneumophila subsp. pneumophila (strain Philadelphia 1 / ATCC 33152 / DSM 7513)	4-hydroxy-4-methyl-2-oxoglutarate aldolase/7e-17 86 Protein DlpA rotein DlpA	4.1.3.17, 4.1.1.3/na	0.2	S	P						BLOSUM62			86	Y(7e-17)		B
PIR_03057.1	Arabidopsis thaliana (Mouse-ear cress)	Prephenate dehydratase/ Chorismate mutase 1, chloroplastic	4.2.1.51/5.4.99.5	0.35	S	E (Start P)			V						212		Y(0)	A
PIR_03062.1	Mus musculus (Mouse)	Regulator of chromosome condensation/Probable E3 ubiquitin-protein ligase HERC4	6.3.2.-	0.2	S	E									127		Y(1E-30)	B
PIR_03081.1	Pseudomonas fluorescens (strain Pf0-1)	NAD/NADP-dependent betaine aldehyde dehydrogenase/ NAD/NADP-dependent betaine aldehyde dehydrogenase	1.2.1.8	0.32	S	P									141		Y(1E-35)	E
PIR_03105.1	Arabidopsis thaliana	Sodium/potassium-transporting ATPase subunit alpha-1/ ATPase 11, plasma membrane-type	3.6.3.9/3.6.3.6	0.29	S	E			V						561		Y(0)	B
PIR_03121.1	Mus musculus	Diphosphoinositol polyphosphate phosphohydrolase 2/ Diphosphoinositol polyphosphate phosphohydrolase 2	3.6.1.52, 3.6.1.-	0.33	S	E									71	Y(4e-14)		D
PIR_03147.1	Caenorhabditis elegans	Putative phosphatidylcholine:ceramide cholinephosphotransferase 3	2.7.8.-/2.7.8.27	0.39	S	E									92	Y(1E-19)		D
PIR_03148.1	Caenorhabditis elegans	Putative phosphatidylcholine:ceramide cholinephosphotransferase 3	2.7.8.-/2.7.8.27	0.38	S	E									79	Y(1E-14)		D
PIR_03160.1	Arabidopsis thaliana (Mouse-ear cress)	Mitogen-activated protein kinase HOG1/ Serine/threonine-protein kinase AFC2	2.7.12.1	0.35	S	E			V						118		Y(1E-24)	A
PIR_03163.1	Arabidopsis thaliana (Mouse-ear cress)	Phosphatidylinositol 4-kinase beta/ Phosphatidylinositol 3-kinase VPS34	2.7.1.67/ 2.7.1.137	0.31	S	E			V						174		Y(3.9e-43)	A
PIR_03168.1	Arabidopsis thaliana (Mouse-ear cress)	Hydroxymethylglutaryl-CoA lyase, mitochondrial/ Hydroxymethylglutaryl-CoA lyase, mitochondrial	4.1.3.4	0.28	S	E			V						389		Y(0)	A
PIR_03178.1	Dictyostelium discoideum (Slime mold)	Serine/threonine-protein kinase fray2/	2.7.11.1	0.11	S	E			V						82	Y(1E-16)		D
PIR_03184.1	Mus musculus	Pirin	1.13.11.24	0.39	S	E									88		Y(2e-20)	B
PIR_03192.1	Mus musculus (Mouse)	Eukaryotic elongation factor 2 kinase/ Eukaryotic elongation factor 2 kinase	2.7.11.20	0.26	S	E									177		Y(0)	B
PIR_03206.1	Arabidopsis thaliana (Mouse-ear cress)	Serine-rich adhesin for platelets/ Proline-rich receptor-like protein kinase PERK8	2.7.11.1	0.13	S	E			V				Kinase, Serine/threonine-protein kinase, Transferase		72	Y(1E-12)		A
PIR_03228.1	Arabidopsis thaliana	Prephenate dehydratase/ Arogenate dehydratase/prephenate dehydratase 2, chloroplastic	4.2.1.51/ 4.2.1.51, 4.2.1.91	0.39	S	E			V						170		Y(0)	B
PIR_03245.1	Dictyostelium discoideum (Slime mold)	Lateral signaling target protein 2 homolog/ 1-phosphatidylinositol 3-phosphate 5-kinase	2.7.1.150	0.2	S	E									70	Y(1E-11)		D
PIR_03253.1		GTPase Obg	3.6.5.-	0.15											20	N(745)		NA
PIR_03261.1	Xenopus tropicalis (Western clawed frog) (Silurana tropicalis)	Alkylated DNA repair protein alkB homolog 8/ Alkylated DNA repair protein alkB homolog 8	1.14.11.-, 2.1.1.-, 2.1.1.229	0.28	S	E									367		Y(0)	B
PIR_03294.1	Arabidopsis thaliana	Sarcoplasmic/endoplasmic reticulum calcium ATPase 1/ Probable manganese-transporting ATPase PDR2	3.6.3.8/ 3.6.3.-	0.37	S	E			V						266		Y(0)	A
PIR_03295.1	Arabidopsis thaliana	Tyrosine-protein kinase Fyn/ Serine/threonine-protein kinase STY17	2.7.11.1	0.39	S	E			V						111		Y(3e-24)	A
PIR_03300.1	Arabidopsis thaliana (Mouse-ear cress)	Cystathionine beta-lyase/Cystathionine beta-lyase, chloroplastic	4.4.1.8	0.24	S	E			V						492		Y(0)	A
PIR_03301.1	Arabidopsis thaliana (Mouse-ear cress)	Mitogen-activated protein kinase kinase kinase 7/ Serine/threonine-protein kinase CTR1	2.7.11.1	0.33	S	E			V						119		Y(1E-26)	A
PIR_03308.1	Saccharomyces cerevisiae (strain ATCC 204508 / S288c) (Baker's yeast)	THUMP domain-containing protein 1/ tRNA acetyltransferase TAN1	2.3.-.-	0.15	S	E									74	Y(1E-14)		D
PIR_03325.1	Thiobacillus denitrificans (strain ATCC 25259)	Lipid A export ATP-binding/permease protein MsbA	3.6.3.-	0.19	S	P									296		Y(0)	E
PIR_03327.1	Bos taurus	Carnitine O-palmitoyltransferase 2, mitochondrial/ Peroxisomal carnitine O-octanoyltransferase	2.3.1.21/ 2.3.1.137	0.39	S	E									346		Y(0)	B
PIR_03346.1	Emericella nidulans (strain FGSC A4 / ATCC 38163 / CBS 112.46 / NRRL 194 / M139) (Aspergillus nidulans)	Endochitinase A	3.2.1.14	0.15	S	E		F							78	Y(1E-13)		D
PIR_03367.1	Saccharomyces cerevisiae (strain ATCC 204508 / S288c) (Baker's yeast)	GPN-loop GTPase 3/ GPN-loop GTPase 3	3.6.5.-	0.24	S	E		F							253		Y(0)	B
PIR_03374.1	Pinus pinaster (Maritime pine)	Aspartate aminotransferase/ Aspartate aminotransferase	2.6.1.1	0.23	S	E			V						288		Y(0)	B
PIR_03392.1	Homo sapiens (Human)	RCC1 and BTB domain-containing protein 2/ Probable E3 ubiquitin-protein ligase HERC3	6.3.2.-	0.26	S	E									123		Y(1E-27)	B
PIR_03393.1	Arabidopsis thaliana (Mouse-ear cress)	Phosphatidylinositol 4-kinase beta/ Phosphatidylinositol 4-kinase beta 1	2.7.1.67	0.34	S	E			V						280		Y(0)	A
PIR_03401.1	Schizosaccharomyces pombe (strain 972 / ATCC 24843) (Fission yeast)	Triokinase/FMN cyclase/ Dihydroxyacetone kinase 2	2.7.1.29, 2.7.1.28	0.27	S	E		F							363		Y(0)	B
PIR_03422.1	Mus musculus (Mouse)	Diacylglycerol O-acyltransferase 2/ 2-acylglycerol O-acyltransferase 2	2.3.1.22	0.26	S	E									166		Y(0)	B
PIR_03453.1	Arabidopsis thaliana (Mouse-ear cress)	Putative phosphatidylcholine:ceramide cholinephosphotransferase 3/ Proline-rich receptor-like protein kinase PERK2	2.7.11.1	0.11	S	E			V						87	Y(1E-16)		B
PIR_03464.1	Macaca fascicularis (Crab-eating macaque) (Cynomolgus monkey)	tRNA wybutosine-synthesizing protein 3 homolog/ tRNA wybutosine-synthesizing protein 2 homolog	2.5.1.114	0.28	S	E									216		Y(0)	B
PIR_03467.1	Squalus acanthias (Spiny dogfish)	Cystic fibrosis transmembrane conductance regulator	3.6.3.49	0.18	S	E									269		Y(0)	B
PIR_03472.1	Dictyostelium discoideum (Slime mold)	Mitochondrial import inner membrane translocase subunit TIM50/ Probable C-terminal domain small phosphatase	3.1.3.16	0.28	S	E									108		Y(1E-25)	B
PIR_03481.1	Arabidopsis thaliana (Mouse-ear cress)	DNA replication ATP-dependent helicase/nuclease DNA2/ Probable helicase MAGATAMA 3	3.6.4.-	0.35	S	E			V						248		Y(0)	A
PIR_03491.1	Arabidopsis thaliana (Mouse-ear cress)	Carnitinyl-CoA dehydratase/ Probable enoyl-CoA hydratase 2, mitochondrial	4.2.1.17	0.22	S	E			V						98		Y(1E-22)	A
PIR_03499.1	Arabidopsis thaliana (Mouse-ear cress)	DNA repair protein RAD50	3.6.-.-	0.11	S	E			V						583		Y(0)	B
PIR_03502.1	Arabidopsis thaliana (Mouse-ear cress)	Cathepsin D/ Aspartic proteinase A1	3.4.23.-	0.21	S	E			V						192		Y(0)	A
PIR_03507.1	Saccharomyces cerevisiae (strain ATCC 204508 / S288c) (Baker's yeast)	GPN-loop GTPase 3/ GPN-loop GTPase 2	3.6.5.-	0.24	S	E		F							228		Y(0)	B
PIR_03509.1	Saccharomyces cerevisiae (strain ATCC 204508 / S288c) (Baker's yeast)	cAMP-dependent protein kinase regulatory subunit/cAMP-dependent protein kinase type 2	2.7.11.11	0.22	S	E		F							160		Y(1E-41)	B
PIR_03511.1	Pythium ultimum DAOM BR144	Uncharacterized protein	2.1.1.43/na	0.16	U	E	S								397		Y(0)	D
PIR_03521.1	Arabidopsis thaliana	Insulin-degrading enzyme/ Nardilysin-like	3.4.24.-/3.4.24.61	0.36	S	E			V						587		Y(0)	A
PIR_03527.1	Geobacillus stearothermophilus (Bacillus stearothermophilus)	Aspartate aminotransferase/ Aspartate aminotransferase	2.6.1.1	0.3	S	P									153		Y(1E-39)	B
PIR_03531.1	Arabidopsis thaliana (Mouse-ear cress)	Spastin/ Katanin p60 ATPase-containing subunit A1	3.6.4.3	0.25	S	E			V						81	Y(1E-15)		A
PIR_03534.1	Mus musculus	Kinesin heavy chain isoform 5A/ Type II inositol 1,4,5-trisphosphate 5-phosphatase	3.1.3.36	0.13	S	E			V				Hydrolase		109		Y(1e-22)	B
PIR_03536.1	Prochlorococcus marinus (strain SARG / CCMP1375 / SS120)	Putrescine aminotransferase/ Acetylornithine aminotransferase	2.6.1.11	0.22	S	P									117		Y(1E-27)	E
PIR_03543.1	Homo sapiens (Human)	RCC1 and BTB domain-containing protein 2/ E3 ubiquitin-protein ligase HERC2	6.3.2.-	0.34	S	E									107		Y(1E-22)	B
PIR_03549.1	Drosophila melanogaster (Fruit fly)	Peroxisomal multifunctional enzyme type 2/ Peroxisomal multifunctional enzyme type 2	1.1.1.n12, 4.2.1.119	0.35	S	E									167		Y(1E-45)	B
PIR_03561.1	Phytophthora nicotianae (Buckeye rot agent)	Uncharacterized protein/ Ribonuclease	3.1.26.-	0.23	S	E	S								605		Y(0)	D
PIR_03579.1	Rattus norvegicus (Rat)	Nuclear transcription factor Y subunit beta/ DNA polymerase epsilon subunit 3	2.7.7.7	0.13	S	E									71	Y(1E-15)		D
PIR_03589.1	Arabidopsis thaliana	Putative 8-amino-7-oxononanoate synthase/ Long chain base biosynthesis protein 2b	2.3.1.47/ 2.3.1.50	0.34	S	P									194		Y(0)	A
PIR_03593.1	Homo sapiens (Human)	Crotonobetainyl-CoA dehydrogenase/ Acyl-CoA dehydrogenase family member 9, mitochondrial	1.3.99.-	0.32	S	E									237		Y(0)	B
PIR_03603.1	Arabidopsis thaliana	Sarcoplasmic/endoplasmic reticulum calcium ATPase 2/ Probable manganese-transporting ATPase PDR2	3.6.3.-	0.37	S	E			V						263		Y(0)	A
PIR_03612.1	Arabidopsis thaliana (Mouse-ear cress)	Nephrocystin-4/Calmodulin-like protein 12	2.7.11.1/na	0.27	S	E			V						84	Y(3E-15)		A
PIR_03619.1	Arabidopsis thaliana	Calcium/calmodulin-dependent protein kinase type II subunit delta/ Calcium-dependent protein kinase 2	2.7.11.1	0.39	S	E			V						238		Y(0)	A
PIR_03620.1	Arthroderma benhamiae (strain ATCC MYA-4681 / CBS 112371)	Probable glucan endo-1,3-beta-glucosidase eglC/ Glucan 1,3-beta-glucosidase ARB_02797	3.2.1.39/ 3.2.1.58	0.18	S	E									79	Y(6E-15)		B
PIR_03628.1	Arabidopsis thaliana (Mouse-ear cress)	Carnitinyl-CoA dehydratase/ Probable enoyl-CoA hydratase 2, mitochondrial	4.2.1.17	0.24	S	E			V						159		Y(1E-44)	A
PIR_03649.1	Arabidopsis thaliana	3-oxoacyl-[acyl-carrier-protein] reductase FabG/ NADPH-dependent pterin aldehyde reductase	1.-.-.-/ 1.1.1.-	0.34	S	P									100		Y(2e-23)	A
PIR_03662.1	Pythium ultimum DAOM BR144	Uncharacterized protein	3.1.4.-/na	0.2	U	E	S								1142		Y(0)	D
PIR_03689.1	Arabidopsis thaliana (Mouse-ear cress)	MORN repeat-containing protein 3/ Phosphatidylinositol 4-phosphate 5-kinase 6	2.7.1.68	0.19	S	E			V						121		Y(1E-27)	A
PIR_03697.1	Geobacillus thermodenitrificans (strain NG80-2)	Ribosomal RNA small subunit methyltransferase A/ Ribosomal RNA small subunit methyltransferase A	2.1.1.182	0.38	S	E									140		Y(1e-37)	B
PIR_03706.1	Arabidopsis thaliana (Mouse-ear cress)	MORN repeat-containing protein 3/ Phosphatidylinositol 4-phosphate 5-kinase 8	2.7.1.68	0.25	S	E			V						102		Y(1E-21)	A
PIR_03711.1		tRNA (cytosine(48)-C(5))-methyltransferase	2.1.1.178	0.35	S	P									69	N(1E-11)		NA
PIR_03716.1	Kluyveromyces lactis (strain ATCC 8585 / CBS 2359 / DSM 70799 / NBRC 1267 / NRRL Y-1140 / WM37) (Yeast) (Candida sphaerica)	8-amino-7-oxononanoate synthase/ 5-aminolevulinate synthase, mitochondrial	2.3.1.37	0.32	S	E		F							419		Y(0)	B
PIR_03719.1	Arabidopsis thaliana	Calcium/calmodulin-dependent protein kinase type II subunit delta/ Calcium-dependent protein kinase 17	2.7.11.17/ 2.7.11.1	0.36	S	E			V						238		Y(0)	A
PIR_03726.1	Arabidopsis thaliana (Mouse-ear cress)	Cytochrome P450 4V2/ Cytochrome P450 94B3	1.14.14.1/ 1.14.-.-	0.29	S	E			V						200		Y(0)	A
PIR_03750.1	Arabidopsis thaliana (Mouse-ear cress)	LRR receptor-like serine/threonine-protein kinase GSO1/Plant intracellular Ras-group-related LRR protein 9	2.7.11.1/na	0.11	S	E			V						131		Y(2e-30)	B
PIR_03755.1	Staphylococcus saprophyticus subsp. saprophyticus (strain ATCC 15305 / DSM 20229)	3-oxoacyl-[acyl-carrier-protein] reductase FabG/ Uncharacterized oxidoreductase SSP1627	1.-.-.-	0.27	S	P									175		Y(0)	E
PIR_03779.1	Dictyostelium discoideum (Slime mold)	Myotubularin-related protein DDB_G0290	3.1.3.-	0.11	S	E									84	Y(1E-15)		D
PIR_03790.1	Arabidopsis thaliana (Mouse-ear cress)	MORN repeat-containing protein 4/ Phosphatidylinositol 4-phosphate 5-kinase 9	2.7.1.68	0.18	S	E			V						109		Y(1E-23)	A
PIR_03801.1	Toxoplasma gondii	Uracil phosphoribosyltransferase homolog/ Uracil phosphoribosyltransferase	2.4.2.9	0.33	S	E				A					98		Y(1E-26)	B
PIR_03805.1	Arabidopsis thaliana (Mouse-ear cress)	Phosphatidylinositol 4-kinase beta/ Phosphatidylinositol 3-kinase VPS34	2.7.1.67/ 2.7.1.137	0.33	S	E			V						231		Y(1E-30)	A
PIR_03811.1	Arabidopsis thaliana (Mouse-ear cress)	L-threonine dehydratase biosynthetic IlvA/ Threonine dehydratase biosynthetic, chloroplastic	4.3.1.19	0.35	S	E			V						194		Y(0)	A
PIR_03835.1	Gallus gallus (Chicken)	Mismatch repair endonuclease PMS2/ Mismatch repair endonuclease PMS2	3.1.-.-	0.28	S	E									77	Y(1E-12)		D
PIR_03841.1	Saccharomyces cerevisiae (strain ATCC 204508 / S288c) (Baker's yeast)	Anaphase-promoting complex subunit 11/ Anaphase-promoting complex subunit 11	6.3.2.-	0.14	S	E									87		Y(1E-21)	B
PIR_03864.1	Arabidopsis thaliana (Mouse-ear cress)	Bardet-Biedl syndrome 4 protein homolog/ Probable UDP-N-acetylglucosamine--peptide N-acetylglucosaminyltransferase SPINDLY	2.4.1.-	0.25	S	E			V						76	Y(1E-13)		A
PIR_03894.1	Hammondia hammondi (Parasitic protozoan)	Uncharacterized protein/ Zinc carboxypeptidase, putative	3.4.17.12	0.12	U	E				A					165		Y(1E-38)	D
PIR_03902.1	Arabidopsis thaliana	Carboxypeptidase Y homolog A/ Serine carboxypeptidase-like 26	3.4.16.5/3.4.16.-	0.35	S	E			V						206		Y(0)	B
PIR_03912.1	Arabidopsis thaliana (Mouse-ear cress)	Cytochrome P450 4V2/ Cytochrome P450 86B1	1.14.-.-	0.33	S	E			V						191		Y(0)	A
PIR_03913.1	Arabidopsis thaliana	Cytochrome P450 4V2/ Cytochrome P450 86A4	1.14.-.-/1.14.14.1	0.36	S	E			V						226		Y(0)	A
PIR_03914.1	Ornithorhynchus anatinus (Duckbill platypus)	Cystic fibrosis transmembrane conductance regulator/ Cystic fibrosis transmembrane conductance regulator	3.6.3.49	0.27	S	E									102		Y(1E-22)	B
PIR_03915.1	Arabidopsis thaliana (Mouse-ear cress)	Multidrug resistance-associated protein 1/ ABC transporter C family member 11	3.6.3.44	0.18	S	E			V						255		Y(0)	A
PIR_03916.1	Arabidopsis thaliana (Mouse-ear cress)	Cytochrome P450 4V2/ Cytochrome P450 86A2	1.14.-.-/ 1.14.14.1	0.33	S	E			V						220		Y(0)	A
PIR_03925.1	Arabidopsis thaliana (Mouse-ear cress)	MORN repeat-containing protein 3/ Phosphatidylinositol 4-phosphate 5-kinase 6	2.7.1.68	0.21	S	E			V						104		Y(1E-22)	A
PIR_03928.1	Toxoplasma gondii	Uracil phosphoribosyltransferase/ Uracil phosphoribosyltransferase	2.4.2.9	0.32	S	E				A					98		Y(1E-21)	B
PIR_03951.1	Arabidopsis thaliana (Mouse-ear cress)	Ethanolamine-phosphate cytidylyltransferase/Ethanolamine-phosphate cytidylyltransferase	2.7.7.15/ 2.7.7.14	0.32	S	E			V						322		Y(0)	A
PIR_03970.1	Arabidopsis thaliana	Calpain-3/ Calpain-type cysteine protease DEK1	3.4.22.-	0.4	S	E			V						219		Y(0)	A
PIR_03978.1	Arabidopsis thaliana	3-ketoacyl-CoA thiolase/ Probable acetyl-CoA acetyltransferase, cytosolic 2	2.3.1.9	0.4	S	E			V						431		Y(0)	A
PIR_03995.1	Pythium ultimum DAOM BR144	Uncharacterized protein	2.3.2.-/na	0.16	U	E	S								335		Y(0)	C
PIR_04007.1	Mus musculus (Mouse)	Serine/threonine-protein phosphatase 6 regulatory ankyrin repeat subunit B/ Tankyrase-1	2.4.2.30	0.17	S	E									73	Y(1E-12)		D
PIR_04010.1	Rattus norvegicus	UDP-N-acetylglucosamine--peptide N-acetylglucosaminyltransferase 110 kDa subunit/ UDP-N-acetylglucosamine--peptide N-acetylglucosaminyltransferase 110 kDa subunit	2.4.1.255	0.23	S	E									81	Y(6E-14)		D
PIR_04012.1	Pongo abelii (Sumatran orangutan) (Pongo pygmaeus abelii)	Peptidyl-prolyl cis-trans isomerase E/ Peptidyl-prolyl cis-trans isomerase E	5.2.1.8	0.14	S	E									124		Y(1E-34)	B
PIR_04023.1	Gallus gallus	Tolloid-like protein 1	3.4.24.-	0.11	S	E						BLOSUM62			88	Y(1e-16)		D
PIR_04032.1	Schizosaccharomyces pombe (strain 972 / ATCC 24843)	Stress-induced-phosphoprotein 1/ Serine -threonine-protein phosphatase T	3.1.3.16	0.11	S	E		F							74	Y(1E-12)		D
PIR_04039.1	Arabidopsis thaliana	Lipid A export ATP-binding/permease protein MsbA/ ABC transporter B family member 23, mitochondrial	3.6.3.-/na	0.25	S	P			V						189		Y(0)	B
PIR_04061.1	Arabidopsis thaliana	Calpain-3/ Calpain-type cysteine protease DEK1	3.4.22.-	0.4	S	E			V						160		Y(1e-37)	A
PIR_04062.1	Dictyostelium discoideum (Slime mold)	Plectin/ Uncharacterized abhydrolase domain-containing protein DDB_G0269086 (PTM Acetylation)	3.-.-.-	0.17	S	E									87	Y(1E-16)		D
PIR_04063.1	Arabidopsis thaliana (Mouse-ear cress)	Mucin-2/ Proline-rich receptor-like protein kinase PERK2	2.7.11.1	0.14	S	E			V						92	Y(1E-18)		A
PIR_04110.1	Mus musculus	Carnitine O-palmitoyltransferase 2, mitochondrial/ Carnitine O-palmitoyltransferase 1, liver isoform	2.3.1.21	0.39	S	E									590		Y(0)	B
PIR_04132.1	Arabidopsis thaliana	Shikimate O-hydroxycinnamoyltransferase/ Shikimate O-hydroxycinnamoyltransferase	2.3.1.140/ 2.3.1.133	0.21	S	E			V						100		Y( 6e-22)	B
PIR_04133.1	Hordeum vulgare	Agmatine coumaroyltransferase-2	2.3.1.64	0.39	S	E			V						80	Y(1e-14)		B
PIR_04162.1	Arabidopsis thaliana (Mouse-ear cress)	Mitochondrial-processing peptidase subunit beta/ Probable mitochondrial-processing peptidase subunit alpha-1, mitochondrial	3.4.24.64	0.35	S	E			V						303		Y(0)	A
PIR_04171.1	Mus musculus	Calcium/calmodulin-dependent protein kinase type II subunit delta/ Serine/threonine-protein kinase DCLK3	2.7.11.1	0.36	S	E									207		Y(0)	B
PIR_04188.1	Rattus norvegicus (Rat)	Gastricsin/ Beta-secretase 1	3.4.23.46	0.25	S	E									134		Y(1E-32)	E
PIR_04192.1	Dictyostelium discoideum (Slime mold)	Stress response protein nst1/ Probable serine -threonine-protein kinase kinX	2.7.11.1	0.17	S	E									71	Y(1E-11)		D
PIR_04208.1	Drosophila melanogaster	DNA-directed RNA polymerase II subunit RPB4/ DNA-directed RNA polymerase II 16 kDa polypeptide	2.7.7.6	0.17	S	E									81	Y(3e-18)		D
PIR_04221.1	Arabidopsis thaliana (Mouse-ear cress)	Phosphatidylinositol 4-kinase beta/ Phosphatidylinositol 4-kinase beta 1	2.7.1.67	0.34	S	E			V						281		Y(0)	A
PIR_04238.1	Arabidopsis thaliana	Alcohol dehydrogenase [NADP(+)]/Aldo-keto reductase family 4 member C9	1.-.-.-/ 1.1.1.-	0.25	S	E			V						149		Y( 5.99994e-41)	A
PIR_04239.1	Arabidopsis thaliana (Mouse-ear cress)	D-3-phosphoglycerate dehydrogenase/ D-3-phosphoglycerate dehydrogenase 2, chloroplastic	1.1.1.95	0.25	S	E			V						164		Y(1E-42)	A
PIR_04247.1	Saccharomyces cerevisiae (strain ATCC 204508 / S288c) (Baker's yeast)	Nucleolar GTP-binding protein 2/ Large subunit GTPase 1	3.6.1.-	0.21	S	E		F							365		Y(0)	B
PIR_04260.1	Ustilago maydis (strain 521 / FGSC 9021) (Corn smut fungus)	Small COPII coat GTPase SAR1/ Small COPII coat GTPase SAR1	3.6.5.-	0.25	S	E		F							262		Y(0)	B
PIR_04267.1	Mus musculus (Mouse)	Bromodomain-containing factor 1/ Probable global transcription activator SNF2L2	3.6.4.-	0.17	S	E									67	Y(1E-11)		D
PIR_04268.1	Synechocystis sp. (strain PCC 6803 / Kazusa)	Dihydropteroate synthase/ Dihydropteroate synthase	2.5.1.15	0.35	S	P									269		Y(0)	E
PIR_04274.1	Arabidopsis thaliana (Mouse-ear cress)	Phosphatidylinositol 4-kinase beta/ Phosphatidylinositol 4-kinase beta 1	2.7.1.67	0.33	S	E			V						270		Y(0)	A
PIR_04285.1	Dictyostelium discoideum (Slime mold)	Adenylate cyclase, terminal-differentiation specific/ Alpha-protein kinase 1	2.7.11.-	0.26	S	E									68	Y(1E-11)		D
PIR_04288.1	Arabidopsis thaliana	Serine/threonine-protein kinase Sgk1/ Serine/threonine-protein kinase AtPK1/AtPK6	2.7.11.1	0.36	S	E			V						191		Y(0)	A
PIR_04296.1	Homo sapiens (Human)	Regulator of chromosome condensation/ Probable E3 ubiquitin-protein ligase HERC1	6.3.2.-	0.18	S	E									159		Y(1E-38)	B
PIR_04297.1	Plasmopara halstedii	Uncharacterized protein/Glucose-6-phosphate isomerase	5.3.1.9	0.11	U	E					S				249		Y(0)	D
PIR_04298.1	Mus musculus (Mouse)	rRNA 2'-O-methyltransferase fibrillarin/ rRNA 2'-O-methyltransferase fibrillarin	2.1.1.-	0.26	S	E									75	Y(1E-14)		D
PIR_04308.1	Rattus norvegicus (Rat)	rRNA 2'-O-methyltransferase fibrillarin/ rRNA 2'-O-methyltransferase fibrillarin	2.1.1.-	0.15	S	E									101		Y(1E-24)	B
PIR_04340.1	Homo sapiens (Human)	Protein fem-1 homolog C/ Death-associated protein kinase 1	2.7.11.1	0.11	S	E						BLOSUM62			99		Y(1E-20)	B
PIR_04366.1	Mus musculus (Mouse)	Cyclin-G-associated kinase/ Cyclin-G-associated kinase	2.7.11.1	0.23	S	E									100		Y(1E-21)	B
PIR_04370.1	Arabidopsis thaliana (Mouse-ear cress)	Gastricsin/ Aspartic proteinase A2	3.4.23.-	0.21	S	E			V						144		Y(1E-25)	A
PIR_04380.1	Arabidopsis thaliana	Crotonobetainyl-CoA dehydrogenase/ Isovaleryl-CoA dehydrogenase, mitochondrial	1.3.99.-/ 1.3.8.4	0.29	S	E			V						263		Y(0)	A
PIR_04387.1	Arabidopsis thaliana	L-aspartate oxidase/ L-aspartate oxidase, chloroplastic	1.4.3.16	0.36	S	E			V						302		Y(0)	A
PIR_04390.1	Pythium ultimum DAOM BR144	Uncharacterized protein	1.1.1.34/na	0.12	U	E	S								327		Y(0)	C
PIR_04422.1	Arabidopsis thaliana (Mouse-ear cress)	Calcineurin subunit B/ Calcium-dependent protein kinase 22	2.7.11.1	0.21	S	E			V						71	Y(1E-14)		A
PIR_04428.1	Pythium ultimum DAOM BR144	Uncharacterized protein	3.4.21.-/na	0.26	U	E	S								400		Y(0)	D
PIR_04434.1	Pythium ultimum DAOM BR144	Uncharacterized protein	3.4.21.-/na	0.4	U	E	S								590		Y(0)	D
PIR_04438.1	Arabidopsis thaliana (Mouse-ear cress)	Cystic fibrosis transmembrane conductance regulator/ ABC transporter C family member 1	3.6.3.44	0.16	S	E			V						297		Y(0)	A
PIR_04449.1	Homo sapiens (Human)	Regulator of chromosome condensation/ E3 ISG15--protein ligase HERC5	6.3.2.-	0.2	S	E									134		Y(1E-32)	B
PIR_04469.1	Ornithorhynchus anatinus (Duckbill platypus)	Cystic fibrosis transmembrane conductance regulator/ Cystic fibrosis transmembrane conductance regulator	3.6.3.49	0.18	S	E									263		Y(0)	B
PIR_04470.1	Mus musculus (Mouse)	BRCA1-associated protein/ BRCA1-associated protein	6.3.2.-	0.32	S	E									302		Y(0)	B
PIR_04473.1	Schizosaccharomyces pombe (strain 972 / ATCC 24843) (Fission yeast)	25S rRNA (uridine-N(3))-methyltransferase	2.1.1.-	0.26	S	E		F							73	Y(1E-14)		D
PIR_04486.1	Mus musculus (Mouse)	Serin - threonine-protein kinase TNNI3K	2.7.11.1	0.11	S	E									100		Y(1E-20)	B
PIR_04496.1	Homo sapiens (Human)	(R)-specific enoyl-CoA hydratase/ Hydroxyacyl-thioester dehydratase type 2, mitochondrial	4.2.1.119/ 4.2.1.-	0.35	S	E(Start P)									77	Y(1E-16)		E
PIR_04501.1	Homo sapiens (Human)	Regulator of chromosome condensation/ Probable E3 ubiquitin-protein ligase HERC6	6.3.2.-	0.2	S	E									120		Y(1E-26)	B
PIR_04509.1	Glycine max (Soybean) (Glycine hispida)	Omega-3 fatty acid desaturase, chloroplastic/ Omega-3 fatty acid desaturase, chloroplastic	1.14.19.-	0.31	S	E			V						200		Y(0)	B
PIR_04511.1	Arabidopsis thaliana (Mouse-ear cress)	Calmodulin/ Ultraviolet-B receptor UVR8	2.7.11.1	0.16	S	E			V						117		Y(5e-26)	A
PIR_04519.1	Arabidopsis thaliana (Mouse-ear cress)	MORN repeat-containing protein 4/ Phosphatidylinositol 4-phosphate 5-kinase 9	2.7.1.68	0.17	S	E			V						137		Y(1E-32)	A
PIR_04520.1	Glycine max (Soybean) (Glycine hispida)	Uncharacterized protein/ PhoD-like phosphatase	3.1.3.1	0.11	U	E			V			BLOSUM62			235		Y(0)	D
PIR_04533.1	Arabidopsis thaliana (Mouse-ear cress)	Multidrug resistance-associated protein 1/ABC transporter C family member 9	3.6.3.44	0.24	S	E			V						122		Y(1E-29)	A
PIR_04539.1	Arabidopsis thaliana (Mouse-ear cress)	Cytochrome P450 4V2/ Cytochrome P450 86A2	1.14.-.-/ 1.14.14.1	0.29	S	E			V						292		Y(0)	A
PIR_04547.1	Mus musculus	Twinkle protein, mitochondrial	3.6.4.12	0.39	S	E									52		Y(0)	B
PIR_04550.1	Arabidopsis thaliana	Uncharacterized protein YJR142W/ Nudix hydrolase 24, chloroplastic	3.6.1.-	0.39	S	E			V						166		Y(0)	A
PIR_04565.1	Arabidopsis thaliana (Mouse-ear cress)	Anthranilate synthase component 2/ Anthranilate synthase beta subunit 1, chloroplastic	4.1.3.27	0.34	S	E			V						184		Y(0)	A
PIR_04577.1	Dictyostelium discoideum (Slime mold)	Tafazzin/ Putative lysophosphatidylcholine acyltransferase	2.3.1.23	0.16	S	E									117		Y(1E-29)	B
PIR_04594.1	Arabidopsis thaliana	Tyrosine-protein kinase /Serine/threonine-protein kinase STY17	2.7.11.1	0.39	S	E			V						149		Y(7e-38)	A
PIR_04611.1	Mus musculus (Mouse)	Serine/threonine-protein phosphatase 6 regulatory ankyrin repeat subunit B/ Tankyrase-2	2.4.2.30	0.15	S	E									74	Y(1E-12)		D
PIR_04617.1	Arabidopsis thaliana (Mouse-ear cress)	Diacylglycerol O-acyltransferase 2/ Diacylglycerol O-acyltransferase 2	2.3.1.20	0.26	S	E			V						91	Y(1E-19)		A
PIR_04618.1	Drosophila melanogaster (Fruit fly)	Coagulation factor IX/ Serine protease Hayan	3.4.21.-	0.34	S	E									115		Y(1E-25)	B
PIR_04622.1	Oryza sativa subsp. Japonica	Carboxypeptidase Y homolog A/ Serine carboxypeptidase 3	3.4.16.5	0.38	S	E			V						261		Y(0)	B
PIR_04623.1	Oryza sativa subsp. Japonica	Carboxypeptidase Y homolog A/ Serine carboxypeptidase 3	3.4.16.5	0.4	S	E			V						310		Y(0)	B
PIR_04624.1	Oryza sativa subsp. Japonica	Carboxypeptidase Y homolog A/ Serine carboxypeptidase 3	3.4.16.5	0.37	S	E			V						301		Y(0)	B
PIR_04663.1	Arabidopsis thaliana (Mouse-ear cress)	Medium-chain specific acyl-CoA dehydrogenase, mitochondrial/ Probable acyl-CoA dehydrogenase IBR3	1.3.99.-	0.3	S	E			V						633		Y(0)	B
PIR_04675.1	Arabidopsis thaliana (Mouse-ear cress)	Quinone oxidoreductase/ Quinone oxidoreductase-like protein At1g23740, chloroplasti	1.-.-.-	0.19	S	E			V						157		Y(1E-42)	A
PIR_04684.1	Mus musculus (Mouse)	Phosphatidylinositol 3,4,5-trisphosphate 3-phosphatase and dual-specificity protein phosphatase PTEN/ Phosphatidylinositol 3,4,5-trisphosphate 3-phosphatase and dual-specificity protein phosphatase PTEN	3.1.3.16, 3.1.3.67, 3.1.3.48	0.18	S	E									218		Y(0)	B
PIR_04688.1	Arabidopsis thaliana (Mouse-ear cress)	Proline-rich protein 12/Putative proline-rich receptor-like protein kinase PERK11	2.7.11.1	0.12	S	E			V						86	Y(1E-16)		B
PIR_04703.1	Pythium ultimum DAOM BR144	Uncharacterized protein	1.14.13.-/na	0.15	U	E	S								433		Y(0)	D
PIR_04738.1	Pythium ultimum DAOM BR144	Uncharacterized protein	2.1.1.43/na	0.14	U	E	S								537		Y(0)	D
PIR_04749.1	Dictyostelium discoideum	Histone H2A deubiquitinase MYSM1/Myb-like protein H	3.4.19.-/na	0.37	S	E									137		Y( 4e-31)	B
PIR_04752.1	Arabidopsis thaliana (Mouse-ear cress)	Tripeptidyl-peptidase 2/ Tripeptidyl-peptidase 2	3.4.14.10	0.32	S	E			V						769		Y(0)	A
PIR_04766.1	Rattus norvegicus (Rat)	Multiple inositol polyphosphate phosphatase 1/ Multiple inositol polyphosphate phosphatase 1	3.1.3.80, 3.1.3.62	0.23	S	E									83	Y(1E-15)		D
PIR_04773.1	Arabidopsis thaliana	Mitogen-activated protein kinase kinase kinase 7/ Serine/threonine-protein kinase STY17	2.7.11.1	0.36	S	E			V						153		Y(3e-40 )	A
PIR_04778.1	Arabidopsis thaliana (Mouse-ear cress)	WW domain-containing oxidoreductase/ Protochlorophyllide reductase B, chloroplastic	1.1.1.-/ 1.3.1.33	0.33	S	E			V						116	Y(2e-27)		A
PIR_04794.1	Candida albicans (strain SC5314 / ATCC MYA-2876) (Yeast)	Mannose-1-phosphate guanyltransferase	2.7.7.13	0.11	S	E		F				BLOSUM62			66	Y(1E-11)		E
PIR_04813.1	Haemophilus influenzae (strain ATCC 51907 / DSM 11121 / KW20 / Rd)	DNA ligase/ DNA ligase	6.5.1.2/6.5.1.1	0.35	S	P									162		Y(1E-44)	E
PIR_04828.1	Dictyostelium discoideum (Slime mold)	Putative cyclin-dependent serine/threonine-protein kinase DDB_G0272797/DDB_G0274007/ Adenylate cyclase, terminal-differentiation specific	4.6.1.1	0.11	S	E									71	Y(2E-11)		D
PIR_04841.1	Arabidopsis thaliana	Probable serine/threonine-protein kinase DDB_G0280133/ Auxin response factor 7	2.7.11.1/na	0.11	S	E			V						79	Y(1E-13)		B
PIR_04842.1	Mus musculus (Mouse)	Serine/threonine-protein phosphatase 6 regulatory ankyrin repeat subunit B/ Tankyrase-2	2.4.2.30	0.12	S	E									87	Y(1E-15)		D
PIR_04843.1	Dictyostelium discoideum (Slime mold)	Probable serine/threonine-protein kinase tsuA/ Probable serine/threonine-protein kinase tsuA	2.7.11.1	0.27	S	E									74	Y(1E-12)		D
PIR_04850.1	Arabidopsis thaliana (Mouse-ear cress)	Cap-specific mRNA (nucleoside-2'-O-)-methyltransferase 1/ Phosphatidylinositol-3-phosphatase myotubularin-1	3.1.3.95, 3.1.3.64	0.21	S	E			V						225		Y(0)	A
PIR_04866.1	Caenorhabditis elegans	Titin homolog	2.7.11.1	0.11	S	E									79	Y(1E-16)		D
PIR_04893.1	Mus musculus (Mouse)	Exosome complex component RRP40/ Exosome complex component RRP40	3.1.13.-	0.15	S	E									150		Y(1E-42)	B
PIR_04895.1	Homo sapiens (Human)	Nuclear inhibitor of protein phosphatase 1	3.1.4.-	0.26	S	E									85	Y(1E-17)		B
PIR_04914.1	Pisum sativum (Garden pea)	Calcium/calmodulin-dependent protein kinase type II subunit delta/ Calcium and calcium/calmodulin-dependent serine/threonine-protein kinase	2.7.11.17	0.35	S	E			V						129		Y(1E-30)	B
PIR_04916.1	Dictyostelium discoideum	Hydroxysteroid dehydrogenase-like protein 2/ Peroxisomal multifunctional enzyme A	1.-.-.-/ 1.1.1.35	0.29	S	E				AM					94		Y(7e-21)	B
PIR_04937.1	Dictyostelium discoideum (Slime mold)	Phosphoglucomutase/Probable phosphoglucomutase-2	5.4.2.2	0.32	S	E									514		Y(0)	B
PIR_04946.1	Arabidopsis thaliana (Mouse-ear cress)	Myotubularin/ Phosphatidylinositol-3-phosphatase myotubularin-2	3.1.3.95, 3.1.3.64	0.25	S	E			V						244		Y(0)	A
PIR_04969.1	Salmonella typhimurium (strain LT2 / SGSC1412 / ATCC 700720)	3'-5' ssDNA/RNA exonuclease TatD/ 3'-5' ssDNA/RNA exonuclease TatD	3.1.11.-, 3.1.13.-	0.33	S	E									184		Y(0)	B
PIR_05009.1	Pongo abelii (Sumatran orangutan) (Pongo pygmaeus abelii)	Guanylate-binding protein 1/ Guanylate-binding protein 1	3.6.5.-	0.13	S	E									211		Y(0)	B
PIR_05012.1	Arabidopsis thaliana (Mouse-ear cress)	Proline-rich receptor-like protein kinase PERK8	2.7.11.1	0.11	S	E			V						88	Y(1E-16)		B
PIR_05030.1	Arabidopsis thaliana (Mouse-ear cress)	MORN repeat-containing protein 4/ Phosphatidylinositol 4-phosphate 5-kinase 5	2.7.1.68	0.29	S	E			V						83	Y(1E-17)		A
PIR_05041.1	Arabidopsis thaliana (Mouse-ear cress)	UDP-N-acetylglucosamine--peptide N-acetylglucosaminyltransferase 110 kDa subunit/ Anaphase-promoting complex subunit 6	2.4.1.-/na	0.2	S	E			V						386		Y(0)	A
PIR_05045.1	Pythium ultimum DAOM BR144	Uncharacterized protein	3.1.26.-/na	0.19	U	E	S								347		Y(0)	D
PIR_05047.1	Pongo abelii (Sumatran orangutan) (Pongo pygmaeus abelii)	Eukaryotic translation initiation factor 5B/ Eukaryotic translation initiation factor 5B	3.6.5.3	0.32	S	E									84	Y(1E-15)		D
PIR_05050.1	Chromohalobacter salexigens (strain DSM 3043 / ATCC BAA-138 / NCIMB 13768)	Lipid A export ATP-binding/permease protein MsbA	3.6.3.-	0.26	S	P									300		Y(0)	E
PIR_05055.1	Arabidopsis thaliana (Mouse-ear cress)	T-complex protein 1 subunit gamma/1-phosphatidylinositol-3-phosphate 5-kinase FAB1A	2.7.1.150	0.24	S	E			V						204		Y(0)	A
PIR_05103.1	Arabidopsis thaliana	Calcium/calmodulin-dependent protein kinase type II subunit delta/ Calcium-dependent protein kinase 12	2.7.11.17/ 2.7.11.1	0.36	S	E			V						211		Y(0)	A
PIR_05107.1	Mus musculus (Mouse)	Guanylate-binding protein 1/ Guanylate-binding protein 4	3.6.5.-	0.25	S	E									231		Y(0)	B
PIR_05155.1	Arabidopsis thaliana	DNA repair and recombination protein RAD54-like/ Probable helicase CHR10	3.6.4.-	0.4	S	E			V						418		Y(0)	A
PIR_05157.1	Arabidopsis thaliana	Phosphopantothenoylcysteine decarboxylase/ Probable phosphopantothenoylcysteine decarboxylase	4.1.1.36	0.37	S	E			V						177		Y(0)	A
PIR_05171.1	Homo sapiens (Human)	RCC1 and BTB domain-containing protein 2/ Probable E3 ubiquitin-protein ligase HERC3	6.3.2.-	0.25	S	E									119		Y(1E-26)	B
PIR_05186.1	Arabidopsis thaliana	cAMP-dependent protein kinase catalytic subunit alpha/Protein phosphatase 2C and cyclic nucleotide-binding/kinase domain-containing protein	2.7.11.1/ 3.1.3.16	0.37	S	E			V						186		Y(0)	A
PIR_05188.1	Pyrococcus abyssi (strain GE5 / Orsay)	Aspartate aminotransferase/ Aspartate aminotransferase	2.6.1.1	0.25	S	P									182		Y(0)	E
PIR_05191.1	Dictyostelium discoideum	Cortactin-binding protein 2/Ankyrin repeat, PH and SEC7 domain containing protein secG	6.3.2.-/na	0.13	S	E				AM					100		Y( 3e-23)	B
PIR_05205.1	Arabidopsis thaliana (Mouse-ear cress)	Poly [ADP-ribose] polymerase 1/ Poly [ADP-ribose] polymerase 2	2.4.2.30	0.2	S	E			V						177		Y(1E-44)	A
PIR_05219.1	Arabidopsis thaliana (Mouse-ear cress)	1-pyrroline-5-carboxylate dehydrogenase/ Delta-1-pyrroline-5-carboxylate dehydrogenase 12A1, mitochondrial	1.2.1.27, 1.2.1.18/ 1.2.1.88	0.34	S	E (Start P)			V						741		Y(0)	A
PIR_05244.1	Rhizobium sp. (strain N33)	Nod factor export ATP-binding protein I/ Nod factor export ATP-binding protein I	3.6.3.-	0.24	S	P									150		Y(1E-29)	E
PIR_05246.1	Schizosaccharomyces pombe (strain 972 / ATCC 24843)	D-3-phosphoglycerate dehydrogenase/ 2-hydroxyacid dehydrogenase homolog 1	1.1.1.-	0.25	S	E									87	Y(3e-17)		D
PIR_05251.1	Dictyostelium discoideum	cGMP-dependent 3',5'-cGMP phosphodiesterase A	3.1.4.53; 3.1.4.35/ 3.1.4.35	0.38	S	E				AM					383		Y(0)	B
PIR_05255.1	Homo sapiens (Human)	Ankyrin repeat and protein kinase domain-containing protein 1	2.7.11.1	0.11	S	E									118		Y(1E-27)	B
PIR_05256.1	Pasteurella multocida (strain Pm70)	tRNA-dihydrouridine(20/20a) synthase/ tRNA-dihydrouridine synthase B	1.3.1.-	0.39	S	P									93		Y(5e-20)	B
PIR_05267.1	Arabidopsis thaliana (Mouse-ear cress)	Phosphatidylinositol 4-kinase beta/ Phosphatidylinositol 3-kinase VPS34	2.7.1.67/ 2.7.1.137	0.32	S	E			V						155		Y(3e-37)	A
PIR_05283.1	Xenopus tropicalis (Western clawed frog) (Silurana tropicalis)	Mitochondrial import inner membrane translocase subunit TIM50/ CTD nuclear envelope phosphatase 1	3.1.3.16	0.29	S	E									120		Y(1E-31)	B
PIR_05293.1	Saccharomyces cerevisiae (strain ATCC 204508 / S288c) (Baker's yeast)	Estradiol 17-beta-dehydrogenase 11/ Uncharacterized oxidoreductase TDA5	1.-.-.-	0.19	S	E		F							104		Y(1E-24)	B
PIR_05317.1	Arabidopsis thaliana	NAD/NADP-dependent betaine aldehyde dehydrogenase/ Methylmalonate-semialdehyde dehydrogenase [acylating], mitochondrial	1.2.1.27, 1.2.1.18/ 1.2.1.27	0.39	S	E			V						637		Y(0)	A
PIR_05326.1	Staphylococcus aureus (strain MW2)	3-oxoacyl-[acyl-carrier-protein] reductase FabG/ 3-oxoacyl-[acyl-carrier-protein] reductase FabG	1.1.1.100	0.23	S	P									129		Y(1E-34)	E
PIR_05327.1	Chlamydia muridarum (strain MoPn / Nigg)	3-oxoacyl-[acyl-carrier-protein] reductase FabG/ 3-oxoacyl-[acyl-carrier-protein] reductase FabG	1.1.1.100	0.24	S	P									128		Y(1E-33)	E
PIR_05351.1	Pythium ultimum DAOM BR144	Uncharacterized protein	3.4.11.5/na	0.12	U	E	S								694		Y(0)	D
PIR_05389.1	Arabidopsis thaliana	Protein sel-1 homolog 1/ERAD-associated E3 ubiquitin-protein ligase component HRD3A	3.5.2.6/na	0.11	S	P			V						87	Y(3e-16)		A
PIR_05397.1	Arabidopsis thaliana (Mouse-ear cress)	Mitogen-activated protein kinase HOG1/ Shaggy-related protein kinase epsilon	2.7.11.24/ 2.7.11.1	0.26	S	E			V						481		Y(0)	A
PIR_05416.1	Arabidopsis thaliana (Mouse-ear cress)	Delta(14)-sterol reductase/7-dehydrocholesterol reductase	1.3.1.70/ 1.3.1.21	0.34	S	E			V						451		Y(0)	A
PIR_05425.1	Arabidopsis thaliana	Zinc import ATP-binding protein ZnuC/ ABC transporter F family member 1	3.6.3.-/na	0.27	S	E			V						268		Y(0)	A
PIR_05447.1	Emericella nidulans (strain FGSC A4 / ATCC 38163 / CBS 112.46 / NRRL 194 / M139) (Aspergillus nidulans)	Endochitinase A	3.2.1.14	0.17	S	E		F							71	Y(1E-12)		D
PIR_05466.1	Dictyostelium discoideum	Uncharacterized protein DDB_G0284459/ DNA ligase 1	6.5.1.1	0.38	S	E									82	Y( 9e-15)		D
PIR_05484.1	Dictyostelium discoideum (Slime mold)	Leucine-rich repeats and immunoglobulin-like domains protein 2/ Probable serine -threonine-protein kinase DDB_G0278509	2.7.11.1	0.13	S	E									73	Y(1E-11)		D
PIR_05506.1	Arabidopsis thaliana (Mouse-ear cress)	Mitochondrial import receptor subunit TOM34/ E3 ubiquitin-protein ligase CHIP	6.3.2.-	0.18	S	E			V						176		Y(0)	A
PIR_05528.1	Arabidopsis thaliana	Serine/threonine-protein kinase PLK4/ SNF1-related protein kinase catalytic subunit alpha KIN11	2.7.11.1	0.36	S	E			V						155		Y(4e-39)	A
PIR_05535.1	Mus musculus (Mouse)	Protein argonaute-2	3.1.26.n2	0.11	S	E									581		Y(0)	B
PIR_05548.1	Gallus gallus (Chicken)	Tyrosine--tRNA ligase, cytoplasmic/ Tyrosine--tRNA ligase, cytoplasmic	6.1.1.1	0.37	S	E									94		Y( 4e-21)	B
PIR_05553.1	Sorex unguiculatus (Long-clawed shrew)	Gastricsin/ Pepsin A	3.4.23.1	0.22	S	E									114		Y(1E-26)	B
PIR_05558.1	Macaca fascicularis	Carnitine O-palmitoyltransferase 2, mitochondrial/ Carnitine O-palmitoyltransferase 2, mitochondrial	2.3.1.21	0.39	S	E									473		Y(0)	B
PIR_05566.1	Arabidopsis thaliana (Mouse-ear cress)	Calmodulin/ Calcium-dependent protein kinase 2	2.7.11.1	0.14	S	E			V						73	Y(1E-12)		A
PIR_05576.1	Mus musculus (Mouse)	Ceramide synthase 4/ Ceramide synthase 5	2.3.1.24	0.34	S	E			V						117		Y(1E-28)	B
PIR_05578.1	Homo sapiens (Human)	O-acetyl-ADP-ribose deacetylase/ O-acetyl-ADP-ribose deacetylase MACROD2	3.5.1./ 3.5.1.-3.2.2.-	0.18	S	E									135		Y(1E-33)	E
PIR_05583.1	Arabidopsis thaliana (Mouse-ear cress)	Ryanodine receptor 1/ Ultraviolet-B receptor UVR8	6.3.2.-	0.19	S	E			V						130		Y(7e-30)	A
PIR_05587.1	Rattus norvegicus (Rat)	Lysine-specific demethylase 8/ Lysine-specific demethylase 8	1.14.11.27	0.27	S	E									91	Y(1E-18)		D
PIR_05608.1	Arabidopsis thaliana	Dihydrolipoyllysine-residue acetyltransferase component of pyruvate dehydrogenase complex/Lipoamide acyltransferase component of branched-chain alpha-keto acid dehydrogenase complex, mitochondrial	2.3.1.12/2.3.1.168	0.39	S	E			V						313		Y(0)	A
PIR_05609.1	Homo sapiens (Human)	Regulator of chromosome condensation/ Probable E3 ubiquitin-protein ligase HERC1	6.3.2.-	0.16	S	E									177		Y(1E-47)	B
PIR_05614.1	Arabidopsis thaliana (Mouse-ear cress)	Phosphatidylinositol 5-phosphate 4-kinase type-2 gamma/ Phosphatidylinositol 4-phosphate 5-kinase 6	2.7.1.68	0.34	S	E			V						134		Y(1E-31)	A
PIR_05641.1	Arabidopsis thaliana (Mouse-ear cress)	Prostaglandin reductase 1/ NADP-dependent alkenal double bond reductase P2	1.-.-.-/ 1.3.1.74	0.32	S	E			V						129	Y(5e-34)		A
PIR_05653.1	Debaryomyces hansenii (strain ATCC 36239 / CBS 767 / JCM 1990 / NBRC 0083 / IGC 2968) (Yeast) (Torulaspora hansenii)	Rhodopsin/ Metacaspase-1	3.4.22.-	0.11	S	E		F							82	Y(1E-17)		E
PIR_05685.1	Homo sapiens (Human)	Acid sugar phosphatase/ Phospholysine phosphohistidine inorganic pyrophosphate phosphatase	3.1.3.-/ 3.1.3.-, 3.6.1.1	0.25	S	E(Start P)									185		Y(0)	E
PIR_05688.1	Homo sapiens (Human)	cAMP-dependent protein kinase regulatory subunit/ cGMP-dependent protein kinase 1	2.7.11.12	0.19	S	E									175		Y(0)	B
PIR_05694.1	Arabidopsis thaliana (Mouse-ear cress)	Leucine-rich repeat protein soc-2 homolog/Plant intracellular Ras-group-related LRR protein 5	2.7.11.1/na	0.13	S	E			V						137		Y(1e-32)	A
PIR_05695.1	Arabidopsis thaliana (Mouse-ear cress)	Leucine-rich repeat protein soc-2 homolog/Plant intracellular Ras-group-related LRR protein 5	2.7.11.1/na	0.13	S	E			V						135		Y(5e-32)	A
PIR_05734.1	Arabidopsis thaliana (Mouse-ear cress)	Adenylyltransferase and sulfurtransferase MOCS3/ Adenylyltransferase and sulfurtransferase MOCS3	2.7.7.80, 2.8.1.11	0.31	S	E			V						282		Y(0)	A
PIR_05735.1		Uncharacterized protein MJ0165	5.4.99.18	0.35	S	P									64	N(1E-11)		NA
PIR_05755.1	Oryctolagus cuniculus	UDP-N-acetylglucosamine--peptide N-acetylglucosaminyltransferase 110 kDa subunit/ UDP-N-acetylglucosamine--peptide N-acetylglucosaminyltransferase 110 kDa subunit	2.4.1.255	0.39	S	E									65	Y(5e-11)		D
PIR_05762.1	Homo sapiens (Human)	Inversin/Ankyrin repeat and protein kinase domain-containing protein 1	2.7.11.1	0.11	S	E						BLOSUM62			190		Y(0)	B
PIR_05783.1	Arabidopsis thaliana	ATP-binding cassette sub-family F member 1/ ABC transporter F family member 4	3.6.3.-/na	0.13	S	E			V						186		Y(0)	A
PIR_05787.1	Homo sapiens (Human)	Regulator of chromosome condensation/ E3 ubiquitin-protein ligase HERC2	6.3.2.-	0.24	S	E									108		Y(1E-23)	B
PIR_05794.1	Dictyostelium discoideum (Slime mold)	Forkhead box protein P2/ Myb-like protein P	2.7.11.1/na	0.13	S	E				AM					108		Y(1e-22)	B
PIR_05813.1	Arabidopsis thaliana (Mouse-ear cress)	EH domain-containing protein 1/EH domain-containing protein 2	3.6.5.2	0.11	S	E			V			BLOSUM62			112		Y(1E-25)	B
PIR_05818.1	Homo sapiens (Human)	Myotubularin/ Myotubularin-related protein 2	3.1.3.95, 3.1.3.64	0.25	S	E									295		Y(0)	B
PIR_05828.1	Arabidopsis thaliana	RING finger and SPRY domain-containing protein 1/ E3 ubiquitin-protein ligase RKP	6.3.2.-	0.39	S	E			V						88	Y(9e-16)		A
PIR_05829.1	Homo sapiens (Human)	Regulator of chromosome condensation/ E3 ubiquitin-protein ligase HERC2	6.3.2.-	0.2	S	E									158		Y(1E-37)	B
PIR_05832.1	Xenopus tropicalis	Alkylated DNA repair protein alkB homolog 8/ Alkylated DNA repair protein alkB homolog 8	2.1.1.-/ 2.1.1.-, 1.14.11.-, 2.1.1.229	0.33	S	E									192		Y(0)	B
PIR_05838.1	Danio rerio (Zebrafish) (Brachydanio rerio)	E3 ubiquitin-protein ligase HACE1/ E3 ubiquitin-protein ligase mib1	6.3.2.-	0.13	S	E									82	Y(1E-15)		D
PIR_05875.1	Arabidopsis thaliana (Mouse-ear cress)	WW domain-containing oxidoreductase/ Short-chain dehydrogenase TIC 32, chloroplastic	1.1.1.-	0.25	S	E			V						128		Y(1E-32)	A
PIR_05876.1	Arabidopsis thaliana (Mouse-ear cress)	WW domain-containing oxidoreductase/ Short-chain dehydrogenase TIC 32, chloroplastic	1.1.1.-	0.32	S	E			V						129		Y(1E-32)	A
PIR_05877.1	Arabidopsis thaliana (Mouse-ear cress)	WW domain-containing oxidoreductase/ Short-chain dehydrogenase TIC 32, chloroplastic	1.1.1.-	0.33	S	E			V						135		Y(1E-35)	A
PIR_05878.1	Arabidopsis thaliana (Mouse-ear cress)	WW domain-containing oxidoreductase/ Short-chain dehydrogenase TIC 32, chloroplastic	1.1.1.-	0.3	S	E			V						108		Y(1E-25)	A
PIR_05879.1	Arabidopsis thaliana (Mouse-ear cress)	WW domain-containing oxidoreductase/Short-chain dehydrogenase TIC 32, chloroplastic	1.1.1.-	0.3	S	E			V						122		Y(1E-30)	A
PIR_05889.1	Arabidopsis thaliana	3-oxoacyl-[acyl-carrier-protein] synthase 2/ Hydroxymethylglutaryl-CoA synthase	2.3.3.10	0.36	S	E			V						435		Y(0)	A
PIR_05892.1	Arabidopsis thaliana (Mouse-ear cress)	1-aminocyclopropane-1-carboxylate oxidase/ Probable 2-oxoglutarate-dependent dioxygenase At3g49630	1.14.17.4/ 1.14.11.-	0.24	S	E			V						140		Y( 4e-37)	A
PIR_05895.1	Strongylocentrotus purpuratus	Fibroblast growth factor receptor 1/ Fibroblast growth factor receptor	2.7.10.1	0.27	S	E									1e-16 88	Y( 1e-16 )		D
PIR_05896.1	Homo sapiens (Human)	U4/U6.U5 tri-snRNP-associated protein 1/ Probable ATP-dependent RNA helicase DDX46	3.6.4.13	0.14	S	E									70	Y(1E-11)		D
PIR_05921.1	Dictyostelium discoideum	Serine-rich adhesin for platelets/ Uncharacterized protein DDB_G0271670	3.2.1.14/na	0.13	S	E				AM					99		Y(3e-21)	B
PIR_05932.1	Bos taurus (Bovine)	Rho-associated protein kinase 2/ Rho-associated protein kinase 2	2.7.11.1	0.18	S	E									77	Y(1E-11)		D
PIR_05954.1	Arabidopsis thaliana (Mouse-ear cress)	Vacuolar protein 8/ Protein ARABIDILLO 1	6.3.2.-/na	0.14	S	E									117		Y(2E-24)	A
PIR_05965.1	Mus musculus	Prolyl endopeptidase/ Prolyl endopeptidase-like	3.4.21.-	0.38	S	E									274		Y(0)	B
PIR_05971.1	Arabidopsis thaliana (Mouse-ear cress)	D-2-hydroxyglutarate dehydrogenase, mitochondrial/ D-lactate dehydrogenase [cytochrome], mitochondrial	1.1.2.4/ 1.1.99.39	0.27	S	E			V						524		Y(0)	B
PIR_05971.1	Arabidopsis thaliana (Mouse-ear cress)	D-2-hydroxyglutarate dehydrogenase, mitochondrial/ D-lactate dehydrogenase [cytochrome], mitochondrial	1.1.2.4/1.1.99.39	0.27	S	E			V						524		Y(0)	B
PIR_05982.1	Arabidopsis thaliana (Mouse-ear cress)	Ubiquitin-like modifier-activating enzyme 5	2.7.7.80, 2.8.1.11/ na	0.23	S	E			V						420		Y(0)	A
PIR_05985.1	Dictyostelium discoideum (Slime mold)	ESF1 homolog/ DNA ligase 1	6.5.1.1	0.12	S	E									69	Y(1E-11)		D
PIR_05996.1	Drosophila melanogaster	RCC1 domain-containing protein 1/ Probable E3 ubiquitin-protein ligase HERC2	6.3.2.-	0.39	S	E									89	Y(5e-17)		D
PIR_06024.1	Arabidopsis thaliana (Mouse-ear cress)	Cytochrome b-245 heavy chain/ Ferric reduction oxidase 7, chloroplastic	1.-.-.-/1.16.1.7	0.2	S	E			V						115		Y(1E-25)	A
PIR_06034.1	Pan troglodytes (Chimpanzee)	cGMP-specific 3',5'-cyclic phosphodiesterase/ High affinity cGMP-specific 3',5'-cyclic phosphodiesterase 9A	3.1.4.35	0.29	S	E									164		Y(1E-44)	B
PIR_06044.1	Mycobacterium tuberculosis (strain ATCC 25618 / H37Rv)	Sterol 24-C-methyltransferase/ Tuberculostearic acid methyltransferase UfaA1	2.1.1.-	0.29	S	P									179		Y(0)	E
PIR_06046.1	Salmonella typhimurium (strain LT2 / SGSC1412 / ATCC 700720)	Short-chain specific acyl-CoA dehydrogenase, mitochondrial/ Acyl-coenzyme A dehydrogenase	1.3.99.-	0.28	S	P									527		Y(0)	E
PIR_06054.1	Arabidopsis thaliana (Mouse-ear cress)	L-aspartate oxidase/Succinate dehydrogenase [ubiquinone] flavoprotein subunit 1, mitochondrial	1.4.3.16/ 1.3.5.1	0.34	S	E			V						927		Y(0)	A
PIR_06063.1	Emericella nidulans (strain FGSC A4 / ATCC 38163 / CBS 112.46 / NRRL 194 / M139) (Aspergillus nidulans)	Serine-rich adhesin for platelets/Endochitinase A	3.2.1.14	0.11	S	E		F							92	Y(1E-17)		D
PIR_06071.1	Arabidopsis thaliana	Alcohol dehydrogenase/ Cinnamyl alcohol dehydrogenase 7	1.1.1.1/1.1.1.195	0.38	S	E			V						143		Y(5e-37)	B
PIR_06074.1	Arabidopsis thaliana	RNA polymerase-associated protein LEO1/ Paired amphipathic helix protein Sin3-like 2	2.7.11.1/na	0.11	S	E			V						299		Y(0)	B
PIR_06075.1	Arabidopsis thaliana (Mouse-ear cress)	WW domain-containing oxidoreductase/ Short-chain dehydrogenase TIC 32, chloroplastic	1.1.1.-	0.33	S	E			V						129		Y(1E-33)	A
PIR_06085.1	Arabidopsis thaliana (Mouse-ear cress)	Mitogen-activated protein kinase 14/ Serine/threonine-protein kinase AFC2	2.7.12.1	0.35	S	E			V						336		Y(0)	A
PIR_06137.1	Saccharomyces uvarum (strain ATCC 76518 / CBS 7001 / CLIB 283 / NBRC 10550 / MCYC 623 / NCYC 2669 / NRRL Y-11845) (Yeast) (Saccharomyces bayanus var. uvarum)	Inversin/ Palmitoyltransferase AKR1	2.3.1.225	0.12	S	E									75	Y(1E-12)		D
PIR_06141.1	Arabidopsis thaliana	Spastin/ Katanin p60 ATPase-containing subunit A1	3.6.4.3	0.4	S	E			V						266		Y(0)	A
PIR_06166.1	Mus musculus	Protein SRC2 homolog/ ATP-dependent RNA helicase A	3.6.4.13	0.38	S	E									66	Y(8e-11)		B
PIR_06178.1	Mus musculus (Mouse)	Ankyrin repeat and SOCS box protein 8/ E3 ubiquitin-protein ligase MIB1	6.3.2.-	0.15	S	E									69	Y(1E-11)		D
PIR_06189.1	Pythium ultimum DAOM BR144	Uncharacterized protein	6.3.4.4/na	0.13	U	E	S								390		Y(0)	D
PIR_06198.1	Arabidopsis thaliana	Acetylornithine aminotransferase/ Acetylornithine aminotransferase, chloroplastic/mitochondrial	2.6.1.11	0.36	S	E			V						223		Y(0)	A
PIR_06199.1	Arabidopsis thaliana (Mouse-ear cress)	Acetylornithine aminotransferase/ Acetylornithine aminotransferase, chloroplastic/mitochondrial	2.6.1.11	0.29	S	E			V						211		Y(0)	A
PIR_06203.1	Saccharomyces cerevisiae (strain ATCC 204508 / S288c) (Baker's yeast)	Serine-rich adhesin for platelets/ Y' element ATP-dependent helicase YJL225C	3.6.4.12	0.11	S	E		F							72	Y(1E-11)		D
PIR_06213.1	Arabidopsis thaliana (Mouse-ear cress)	Succinylornithine transaminase/ Acetylornithine aminotransferase, chloroplastic/mitochondrial	2.6.1.11	0.34	S	E			V						334		Y(0)	A
PIR_06260.1	Arabidopsis thaliana	Sodium/potassium-transporting ATPase subunit alpha-1/ Calcium-transporting ATPase 1, endoplasmic reticulum-type	3.6.3.8	0.37	S	E			V						437		Y(0)	A
PIR_06264.1	Arabidopsis thaliana (Mouse-ear cress)	5-oxoprolinase/ 5-oxoprolinase	3.5.2.9	0.33	S	E			V						1345		Y(0)	A
PIR_06275.1	Arabidopsis thaliana	Mitogen-activated protein kinase kinase kinase 7/ Receptor-like kinase TMK4	2.7.11.1	0.38	S	E			V						140		Y(5e-33)	A
PIR_06276.1	Mus musculus (Mouse)	Stress response protein NST1/ Probable tubulin polyglutamylase TTLL2	6.-.-.-	0.25	S	E									136		Y(1E-32)	B
PIR_06284.1	Schizosaccharomyces pombe (strain 972 / ATCC 24843) (Fission yeast)	RNA-binding protein NOB1/ 20S-pre-rRNA D-site endonuclease nob1	3.1.-.-	0.21	S	E		F							195		Y(0)	B
PIR_06299.1	Syntrophus aciditrophicus (strain SB)	Lipid A export ATP-binding/permease protein MsbA/ Lipid A export ATP-binding/permease protein MsbA	3.6.3.-	0.32	S	E									261		Y(0)	E
PIR_06330.1	Arabidopsis thaliana (Mouse-ear cress)	WD repeat-containing protein 81/ Protein GFS12	2.7.10.-	0.15	S	E			V						162		Y(1E-38)	A
PIR_06336.1	Punica granatum (Pomegranate)	Omega-3 fatty acid desaturase, chloroplastic/ Delta(12)-acyl-lipid-desaturase	1.14.19.-	0.31	S	E			V						344		Y(0)	B
PIR_06338.1	Dictyostelium discoideum	cGMP-specific 3',5'-cyclic phosphodiesterase/ 3',5'-cyclic-nucleotide phosphodiesterase regA	3.1.4.17/ 3.1.4.53	0.27	S	E				AM					118		Y(2e-26 )	B
PIR_06345.1	Rattus norvegicus	Pyridine nucleotide-disulfide oxidoreductase domain-containing protein 2	1.-.-.-	0.39	S	E									496		Y(0)	B
PIR_06358.1	Arabidopsis thaliana (Mouse-ear cress)	Protein Jade-1/ Histone-lysine N-methyltransferase ATX1	2.1.1.43	0.13	S	E			V						104		Y(1E-21)	A
PIR_06377.1	Arabidopsis thaliana (Mouse-ear cress)	CREB-binding protein/ Histone acetyltransferase HAC1	2.3.1.48	0.25	S	E			V						133		Y(0)	A
PIR_06389.1	Mus musculus	Haloalkane dehalogenase/ Epoxide hydrolase 4	3.8.1.5/ 3.3.-.-	0.26	S	E (Start P)									125		Y(3e-31)	E
PIR_06408.1	Arabidopsis thaliana (Mouse-ear cress)	Phosphatidylinositol 5-phosphate 4-kinase type-2 gamma/ Putative 1-phosphatidylinositol-3-phosphate 5-kinase FAB1C	2.7.1.68/ 2.7.1.150	0.29	S	E			V						205		Y(0)	A
PIR_06423.1	Arabidopsis thaliana	3-oxoacyl-[acyl-carrier-protein] reductase FabG/ NADPH-dependent pterin aldehyde reductase	1.-.-.-/ 1.1.1.-	0.27	S	E			V						95		Y( 2e-21)	A
PIR_06450.1	Arabidopsis thaliana (Mouse-ear cress)	Gastricsin/ Aspartyl protease family protein 2	3.4.23.-	0.31	S	E			V						98		Y(1E-20)	A
PIR_06469.1	Caenorhabditis elegans	Titin homolog/ Titin homolog	2.7.11.1	0.38	S	E									75	Y(2e-12)		B
PIR_06504.1	Arabidopsis thaliana (Mouse-ear cress)	Vacuolar protein 8/Protein ARABIDILLO 2	6.3.2.-/na	0.26	S	E			V						119		Y(2e-28)	A
PIR_06510.1	Homo sapiens (Human)	Stress-induced-phosphoprotein 1/ Serine -threonine-protein phosphatase 5	3.1.3.16	0.15	S	E									74	Y(1E-13)		D
PIR_06515.1	Arabidopsis thaliana	Cathepsin K/ Probable cysteine protease RD21B	3.4.22.-	0.39	S	E			V						288		Y(0)	A
PIR_06517.1	Rattus norvegicus (Rat)	Lysine-specific demethylase 8/ Lysine-specific demethylase 8	1.14.11.27	0.24	S	E									315		Y(0)	B
PIR_06531.1	Homo sapiens (Human)	Phosphatidylinositol 3,4,5-trisphosphate 5-phosphatase 1/ Type II inositol 1,4,5-trisphosphate 5-phosphatase	3.1.3.36	0.31	S	E									384		Y(0)	B
PIR_06541.1	Burkholderia cenocepacia (strain AU 1054)	Nod factor export ATP-binding protein I/ Nod factor export ATP-binding protein I	3.6.3.-	0.26	S	P									146		Y(1E-36)	E
PIR_06560.1	Neosartorya fumigata (strain ATCC MYA-4609 / Af293 / CBS 101355 / FGSC A1100) (Aspergillus fumigatus)	Tripeptidyl-peptidase 1/ Tripeptidyl-peptidase sed2	3.4.14.-	0.34	S	E		F							193		Y(0)	B
PIR_06570.1	Arabidopsis thaliana (Mouse-ear cress)	Transferrin receptor protein 1/ Probable glutamate carboxypeptidase 2	3.4.17.21	0.33	S	E			V						320		Y(0)	A
PIR_06574.1	Homo sapiens (Human)	Cytochrome b5 domain-containing protein 1/ E3 ubiquitin-protein ligase HERC2	6.3.2.-	0.2	S	E									142		Y(1E-32)	B
PIR_06587.1	Arabidopsis thaliana	Sodium/potassium-transporting ATPase subunit alpha-1/Calcium-transporting ATPase 3, endoplasmic reticulum-type	3.6.3.8	0.37	S	E			V						311		Y(0)	A
PIR_06595.1	Spongilla lacustris	Tyrosine-protein kinase Yes/ Tyrosine-protein kinase SRK3	2.7.10.2	0.36	S	E									135		Y(7e-33)	B
PIR_06603.1	Pisum sativum	Protein farnesyltransferase/geranylgeranyltransferase type-1 subunit alpha/ Protein farnesyltransferase/geranylgeranyltransferase type-1 subunit alpha	2.5.1.58, 2.5.1.59	0.39	S	E			V						75	Y(1e-13)		B
PIR_06640.1	Pongo abelii (Sumatran orangutan) (Pongo pygmaeus abelii)	Histidine triad nucleotide-binding protein 1/ Histidine triad nucleotide-binding protein 1	3.-.-.-	0.24	S	E									146		Y(1E-43)	B
PIR_06657.1	Arabidopsis thaliana	Mitogen-activated protein kinase kinase kinase 7/ Serine/threonine-protein kinase HT1	2.7.11.1	0.36	S	E			V						118		Y(7e-27)	A
PIR_06661.1	Arabidopsis thaliana (Mouse-ear cress)	Acylamino-acid-releasing enzyme/ Acylamino-acid-releasing enzyme	3.4.19.1	0.33	S	E			V						85	Y(1E-15)		A
PIR_06662.1	Arabidopsis thaliana (Mouse-ear cress)	UDP-glucose 4-epimerase/ UDP-glucuronate 4-epimerase 4	5.1.3.2/ 5.1.3.6	0.32	S	E			V						267		Y(0)	A
PIR_06677.1	Arabidopsis thaliana (Mouse-ear cress)	Leukotriene A-4 hydrolase homolog/ Leukotriene A-4 hydrolase homolog	3.3.2.6	0.32	S	E			V						293		Y(0)	A
PIR_06698.1	Arabidopsis thaliana	H/ACA ribonucleoprotein complex subunit 1/ Putative H/ACA ribonucleoprotein complex subunit 1-like protein 1	2.1.1.-/na	0.15	S	E			V						202		Y(0)	A
PIR_06708.1	Arabidopsis thaliana	Methylcrotonoyl-CoA carboxylase subunit alpha, mitochondrial/ Acetyl-CoA carboxylase 2	6.4.1.2, 6.3.4.14	0.37	S	E			V						1510		Y(0)	A
[truncated: 909 more rows]

## Sheet: Annotation 0,2-0,5 alpha 0,9
< 0,2 and ≥ 0,5		Collected data: from 20/12/2017 to 06/01/2017	Pythium irregulare CBS 494.86
[truncated: 1,188 more rows]

## Sheet: Table from pipeline 0.7
	Genes >0,4	2706	Accepted directly
[truncated: 25 more rows]

[truncated: 9 more sheets: Resul ppln sc0.1-0.4 a0.7 Sc, All genes after pipeline alp0.7, Genes annot after ppln alpha0.7, genes >0.5 alpha 0.9, Enzymatic family, anot alpha 0.9 pipeline 030117, anot a 0,9 ppli all genes, organism homologue cand.genes, organism h.gene alp. 0.9 thr0.2]
