# Supplementary material for: Genome-wide sequencing and metabolic annotation of Pythium irregulare CBS 494.86: understanding Eicosapentaenoic acid production
Source: BMC Biotechnol. 2019 Jun 28;19:41. doi: 10.1186/s12896-019-0529-3 (PMC6598237; doi:10.1186/s12896-019-0529-3)
Supplement: Supplementary file 5 — The transporter annotation - Pipeline classification for transporter annotation established according dataset analysis. (XLSX 45 kb) [file 12896_2019_529_MOESM5_ESM.xlsx]

## Sheet: Transport_table
	merlin				TCDB						Alphas							Localisation		Confidence Level
Metabolits	Transport	Gene	TC Number	Score	Number	evalue	Organism	Status	Score	Identity	0.1	0.2	0.3	0.4	0.5	0.8	0.9	Psort	LocTree3			Legend:
			(<0.15)			>10e-10			>50	>30%	Score (Threshold > 0.2)											Examples of each gene choosed for the
5Z,8Z,11Z,14Z,17Z-Icosapentaenoic acid	fatty acids	PIR_08264.1	2.A.126.2.3	0.168325	2.A.126.2.3	e-19	Viridiplantae	R	191, Bits(78)	41.3%	0.1454 (FN)	0.1797 (FN)	0.214 (VP)	0.2483(VP)	0.2826 (VP)	0.3856(VP)	0.4199(VP)	Plasma Membrane	Mitochondrion membrane	A		final table, according to pipeline
			2.A.1.1.51	0.167897	2.A.126.2.1	e-16	Viridiplantae	U	173, Bits(71)	32.5%	0.1454 (FP)	0.1797 (FP)	0.214 (VP)	0.2483(VP)	0.2826 (VP)	0.3856(VP)	0.4199(VP)					Accept the score for a Threshold > 0.2
			2.A.1.1.124	0.164101	2.A.126.1.16	e-16	Viridiplantae/Arabidopsis thaliana	R	71, Bits(70)	40.0%	0.1454 (FP)	0.1797 (FP)	0.214 (VP)	0.2483(VP)	0.2826 (VP)	0.3856(VP)	0.4199(VP)					Do not accept the score for a Threshold >0.2
			2.A.1.1.48	0.153876	2.A.126.1.2	e-12	Eukaryota;Amoebozoa	U	143, Bits(59)	43.2%	0.1454 (FP)	0.1797 (FP)	0.214 (VP)	0.2483(VP)	0.2826 (VP)	0.3856(VP)	0.4199(VP)
			2.A.1.1.60	0.153846	2.A.126.1.4	e-12	Eukaryota;Amoebozoa	U	137, Bits(57)	39.8%	0.1454 (FP)	0.1797 (FP)	0.214 (VP)	0.2483(VP)	0.2826 (VP)	0.3856(VP)	0.4199(VP)
Glucose	Glucose	PIR_08020.1	2.A.1.1.97	0.109819	2.A.1.1.97	e-30	Viridiplantae	R	310, Bits(124)	25.7%	0.1305(FN)	0.1424 (FN)	0.1544 (FN)	0.1663(FN)	0.1783 (FP)	0.2141(VP)	0.226 (VP)	Endoplasmatic reticulum	Plasma membrane	A
			2.A.1.1.120	0.108792	2.A.1.1.120	e-30	Bacteria, Proteobacteria	R	308, Bits(123)	24.4%	0.1305(FP)	0.1424 (FP)	0.1544 (FP)	0.1663(FP)	0.1783 (FP)	0.2141(VP)	0.226 (VP)
			2.A.1.1.98	0.10195	2.A.1.1.98	e-27	Viridiplantae	R	288, Bits(115)	25.5%	0.1454 (FN)	0.1797 (FN)	0.214 (VP)	0.2483(VP)	0.2826 (VP)	0.3856(VP)	0.4199(VP)
			2.A.1.1.89	0.0992131	2.A.1.1.89	e-26	Eukaryota,Metazoa	R	278, Bits(111)	24.7%	0.1454 (FN)	0.1797 (FN)	0.214 (VP)	0.2483(VP)	0.2826 (VP)	0.3856(VP)	0.4199(VP)
			2.A.1.1.46	0.0954499	2.A.1.1.46	e-25	Eukaryota,Metazoa	R	271, Bits(108)	23.0%	0.1454 (FN)	0.1797 (FN)	0.214 (VP)	0.2483(VP)	0.2826 (VP)	0.3856(VP)	0.4199(VP)
			2.A.1.1.66	0.0947656	2.A.1.1.55	e-24	Bacteria,Firmicutes	R	263, Bits(105)	22.9%	0.1305(FP)	0.1424 (FP)	0.1544 (FP)	0.1663(FP)	0.1783 (FP)	0.2141(FP)	0.226 (FP)
			2.A.1.1.55	0.0933972	2.A.1.1.66	e-24	Viridiplantae	R	262, Bits(105)	24.8%	0.1305(FP)	0.1424 (FP)	0.1544 (FP)	0.1663(FP)	0.1783 (FP)	0.2141(FP)	0.226 (FP)
			2.A.1.1.43	0.0913445	2.A.1.1.43	e-23	Eukaryota, Fungi	U	256, Bits(103)	23.7%	0.1454 (FN)	0.1797 (FN)	0.214 (VP)	0.2483(VP)	0.2826 (VP)	0.3856(VP)	0.4199(VP)
			2.A.1.1.45	0.0903182	2.A.1.1.99	e-23	Eukaryota,Metazoa	R	258, Bits(103)	24.6%	0.1454 (FN)	0.1797 (FN)	0.214 (VP)	0.2483(VP)	0.2826 (VP)	0.3856(VP)	0.4199(VP)
			2.A.1.1.37	0.0879234	2.A.1.1.45	e-23	Viridiplantae	R	251, Bits(101)	25.5%	0.1454 (FN)	0.1797 (FN)	0.214 (VP)	0.2483(VP)	0.2826 (VP)	0.3856(VP)	0.4199(VP)
		PIR_13024.1	2.A.1.1.106	0.168325	2.A.1.1.51	e-50	Eukaryota, Fungi	R	448, Bits(177)	36.0%	0.1365(FN)	0.148(FN)	0.1595(FN)	0.171(FN)	0.1825(FN)	0.2169(VP)	0.2284(VP)	Endoplasmatic reticulum	Plasma membrane
			2.A.1.1.51	0.167897	2.A.1.1.124	e-47	Viridiplantae	R	429, Bits(169)	30.4%	0.1365(FN)	0.148(FN)	0.1595(FN)	0.171(FN)	0.1825(FN)	0.2169(VP)	0.2284(VP)			A
			2.A.1.1.124	0.164101	2.A.1.1.57	e-45	Eukaryota, Fungi	U	413, Bits(163)	33.1%	0.1365(FN)	0.148(FN)	0.1595(FN)	0.171(FN)	0.1825(FN)	0.2169(VP)	0.2284(VP)
			2.A.1.1.48	0.153876	2.A.1.1.60	e-45	Viridiplantae	R	410, Bits(162)	29.2%	0.1365(FN)	0.148(FN)	0.1595(FN)	0.171(FN)	0.1825(FN)	0.2169(VP)	0.2284(VP)
			2.A.1.1.60	0.153846	2.A.1.1.61	e-43	Viridiplantae	R	400, Bits(158)	29.0%	0.1365(FN)	0.148(FN)	0.1595(FN)	0.171(FN)	0.1825(FN)	0.2169(VP)	0.2284(VP)
			2.A.1.1.57	0.153456	2.A.1.1.110	e-43	Eukaryota, Fungi	R	396, Bits(157)	31.8%	0.1365(FN)	0.148(FN)	0.1595(FN)	0.171(FN)	0.1825(FN)	0.2169(VP)	0.2284(VP)
			2.A.1.1.41	0.153079	2.A.1.1.108	e-42	Eukaryota, Fungi	R	392, Bits(155)	30.3%	0.1365(FP)	0.148(FP)	0.1595(FP)	0.171(FP)	0.1825(FP)	0.2169(FP)	0.2284(FP)
			2.A.1.1.61	0.153079	2.A.1.1.48	e-42	Viridiplantae	R	387, Bits(153)	30.1%	0.1365(FN)	0.148(FN)	0.1595(FN)	0.171(FN)	0.1825(FN)	0.2169(VP)	0.2284(VP)
			2.A.1.1.56	0.150994	2.A.1.1.56	e-41	Viridiplantae	R	386, Bits(153)	30.3%	0.1365(FN)	0.148(FN)	0.1595(FN)	0.171(FN)	0.1825(FN)	0.2169(VP)	0.2284(VP)
			2.A.1.1.49	0.147368	2.A.1.1.106	e-41	Bacteria,Firmicutes	R	382, Bits(151)	31.4%	0.1365(FN)	0.148(FN)	0.1595(FN)	0.171(FN)	0.1825(FN)	0.2169(VP)	0.2284(VP)
		PIR_11157.1	2.A.1.1.57	0.205803	2.A.1.1.57	e-68	Eukaryota, Fungi	R	590, Bits(231)	32.7%	0.1373(FN)	0.1493(FN)	0.1614(FN)	0.1734(FN)	0.1854(FN)	0.2216(VP)	0.2336(VP)	Plasma membrane	Plasma membrane
			2.A.1.1.117	0.200067	2.A.1.1.117	e-66	Eukaryota, Fungi	U	578, Bits(227)	32.7%	0.1373(FN)	0.1493(FN)	0.1614(FN)	0.1734(FN)	0.1854(FN)	0.2216(VP)	0.2336(VP)
			2.A.1.1.61	0.19332	2.A.1.1.106	e-64	Bacteria,Firmicutes	R	559, Bits(219)	31.0%	0.1373(FN)	0.1493(FN)	0.1614(FN)	0.1734(FN)	0.1854(FN)	0.2216(VP)	0.2336(VP)
			2.A.1.1.106	0.192982	2.A.1.1.61	e-64	Viridiplantae	R	561, Bits(220)	28.4%	0.1373(FN)	0.1493(FN)	0.1614(FN)	0.1734(FN)	0.1854(FN)	0.2216(VP)	0.2336(VP)			A
			2.A.1.1.124	0.192645	2.A.1.1.124	e-64	Viridiplantae	R	560, Bits(220)	27.8%	0.1373(FN)	0.1493(FN)	0.1614(FN)	0.1734(FN)	0.1854(FN)	0.2216(VP)	0.2336(VP)
			2.A.1.1.68	0.192645	2.A.1.1.68	e-63	Eukaryota, Fungi	U	557, Bits(219)	32.8%	0.1373(FN)	0.1493(FN)	0.1614(FN)	0.1734(FN)	0.1854(FN)	0.2216(VP)	0.2336(VP)
			2.A.1.1.111	0.189946	2.A.1.1.111	e-63	Eukaryota, Fungi	R	555, Bits(218)	29.5%	0.1373(FN)	0.1493(FN)	0.1614(FN)	0.1734(FN)	0.1854(FN)	0.2216(VP)	0.2336(VP)
			2.A.1.1.40	0.186572	2.A.1.1.108	e-62	Eukaryota, Fungi	R	553, Bits(217)	29.1%	0.1373(FN)	0.1493(FN)	0.1614(FN)	0.1734(FN)	0.1854(FN)	0.2216(VP)	0.2336(VP)
			2.A.1.1.51	0.18556	2.A.1.1.40	e-61	Eukaryota, Fungi	U	541, Bits(213)	28.3%	0.1373(FN)	0.1493(FN)	0.1614(FN)	0.1734(FN)	0.1854(FN)	0.2216(VP)	0.2336(VP)
			2.A.1.1.50	0.18556	2.A.1.1.51	e-61	Eukaryota, Fungi	U	540, Bits(212)	30.2%	0.1373(FN)	0.1493(FN)	0.1614(FN)	0.1734(FN)	0.1854(FN)	0.2216(VP)	0.2336(VP)
		PIR_12586.1	2.A.1.1.43	0.222591	2.A.1.1.43	e-69	Eukaryota, Fungi	R	594, Bits(233)	29.9%	0.1335(FN)	0.1429(FN)	0.1524(FN)	0.1618(FN)	0.1713 (FN)	0.1996 (FN)	0.209(VP)	Vacu	Plasma membrane	A
			2.A.1.1.80	0.211823	2.A.1.1.80	e-63	Eukaryota,Metazoa	R	549, Bits(216)	32.1%	0.1335(FN)	0.1429(FN)	0.1524(FN)	0.1618(FN)	0.1713 (FN)	0.1996 (FN)	0.209(VP)
			2.A.1.1.86	0.208412	2.A.1.1.86	e-61	Eukaryota,Metazoa	U	536, Bits(211)	30.5%	0.1335(FN)	0.1429(FN)	0.1524(FN)	0.1618(FN)	0.1713 (FN)	0.1996 (FN)	0.209(VP)
			2.A.1.1.130	0.204244	2.A.1.1.130	e-60	Eukaryota,Metazoa	U	529, Bits(208)	31.4%	0.1335(FN)	0.1429(FN)	0.1524(FN)	0.1618(FN)	0.1713 (FN)	0.1996 (FN)	0.209(VP)
			2.A.1.1.90	0.203774	2.A.1.1.12	e-60	Eukaryota,Metazoa	R	527, Bits(207)	31.8%	0.1335(FN)	0.1429(FN)	0.1524(FN)	0.1618(FN)	0.1713 (FN)	0.1996 (FN)	0.209(VP)
			2.A.1.1.91	0.200834	2.A.1.1.90	e-59	Eukaryota,Metazoa	R	523, Bits(206)	32.0%	0.1335(FN)	0.1429(FN)	0.1524(FN)	0.1618(FN)	0.1713 (FN)	0.1996 (FN)	0.209(VP)
			2.A.1.1.28	0.199318	2.A.1.1.28	e-59	Eukaryota,Metazoa	R	518, Bits(204)	32.3%	0.1335(FN)	0.1429(FN)	0.1524(FN)	0.1618(FN)	0.1713 (FN)	0.1996 (FN)	0.209(VP)
			2.A.1.1.106	0.19515	2.A.1.1.91	e-58	Eukaryota,Metazoa	R	515, Bits(202)	31.3%	0.1335(FN)	0.1429(FN)	0.1524(FN)	0.1618(FN)	0.1713 (FN)	0.1996 (FN)	0.209(VP)
			2.A.1.1.29	0.188814	2.A.1.1.106	e-57	Bacteria,Firmicutes	R	506, Bits(199)	30.0%	0.1335(FN)	0.1429(FN)	0.1524(FN)	0.1618(FN)	0.1713 (FN)	0.1996 (FN)	0.209(VP)
		PIR_11516.1	2.A.1.1.25	0.35229	2.A.1.1.25	e-152	Eukaryota,Metazoa	R	1167, Bits(454)	47.1%	0.1699 (FN)	0.2164(VP)	0.263(VP)	0.3096 (VP)	0.3566 (VP)	0.4959 (VP)	0.5425 (VP)	Plasma membrane	Plasma membrane
			2.A.1.1.63	0.311936	2.A.1.1.63	e-116	Viridiplantae	R	924, Bits(360)	38.1%	0.1699 (FP)	0.2164(VP)	0.263(VP)	0.3096 (VP)	0.3566 (VP)	0.4959 (VP)	0.5425 (VP)			A
			2.A.1.1.62	0.303895	2.A.1.1.62	e-112	Viridiplantae	R	896, Bits(349)	39.0%	0.1699 (FP)	0.2164(VP)	0.263(VP)	0.3096 (VP)	0.3566 (VP)	0.4959 (VP)	0.5425 (VP)
			2.A.1.1.66	0.291312	2.A.1.1.66	e-82	Viridiplantae	R	685, Bits(268)	43.7%	0.1699 (FP)	0.2164(VN)	0.263(VN)	0.3096 (VN)	0.3566 (VN)	0.4959 (VN)	0.5425 (VN)
			2.A.1.1.20	0.243612	2.A.1.1.8	e-68	Eukaryota, Fungi	R	591, Bits(232)	29.0%	0.1699 (FP)	0.2164(VP)	0.263(VP)	0.3096 (VP)	0.3566 (VP)	0.4959 (VP)	0.5425 (VP)
			2.A.1.1.8	0.237567	2.A.1.1.87	e-67	Eukaryota,Metazoa	R	586, Bits(230)	28.9%	0.1699 (FP)	0.2164(VP)	0.263(VP)	0.3096 (VP)	0.3566 (VP)	0.4959 (VP)	0.5425 (VP)
			2.A.1.1.104	0.228289	2.A.1.1.104	e-66	Eukaryota, Fungi	R	581, Bits(228)	28.1%	0.1699 (FP)	0.2164(VP)	0.263(VP)	0.3096 (VP)	0.3566 (VP)	0.4959 (VP)	0.5425 (VP)
			2.A.1.1.26	0.205111	2.A.1.1.20	e-64	Eukaryota, Kinetoplastida	R	567, Bits(223)	40.9%	0.1699 (FP)	0.2164(VP)	0.263(VP)	0.3096 (VP)	0.3566 (VP)	0.4959 (VP)	0.5425 (VP)
			2.A.1.1.106	0.199659	2.A.1.1.59	e-60	Eukaryota,Metazoa	R	537, Bits(211)	30.5%	0.1699 (FP)	0.2164(VP)	0.263(VP)	0.3096 (VP)	0.3566 (VP)	0.4959 (VP)	0.5425 (VP)
			2.A.1.1.1	0.196934	2.A.1.1.26	e-60	Bacteria,Firmicutes	R	528, Bits(207)	36.1%	0.1699 (FP)	0.2164(VN)	0.263(VN)	0.3096 (VN)	0.3566 (VN)	0.4959 (VN)	0.5425 (VN)
Sucrose	Sucrose	PIR_09911.1	2.A.123.1.13	0.140351	2.A.123.1.13	e-19	Viridiplantae	R	203, Bits(82)	24.2%	0.1892(FN)	0.2135(VP)	0.2489(VP)	0.2842(VP)	0.3196(VP)	0.4256(VP)	0.4609(VP)	Endoplasmatic reticulum	Plasma membrane	A
			2.A.123.1.7	0.135211	2.A.123.1.2	e-18	Viridiplantae	U	196, Bits(80)	26.6%	0.1892(FN)	0.2135(VP)	0.2489(VP)	0.2842(VP)	0.3196(VP)	0.4256(VP)	0.4609(VP)
			2.A.123.1.3	0.131757	2.A.123.1.3	e-17	Viridiplantae	R	191, Bits(78)	22.8%	0.1892(FN)	0.2135(VP)	0.2489(VP)	0.2842(VP)	0.3196(VP)	0.4256(VP)	0.4609(VP)
			2.A.123.1.1	0.13169	2.A.123.1.7	e-17	Viridiplantae	R	190, Bits(77)	22.4%	0.1892(FN)	0.2135(VP)	0.2489(VP)	0.2842(VP)	0.3196(VP)	0.4256(VP)	0.4609(VP)
			2.A.123.1.2	0.127238	2.A.123.1.1	e-16	Viridiplantae	R	183, Bits(75)	24.8%	0.1892(FN)	0.2135(VP)	0.2489(VP)	0.2842(VP)	0.3196(VP)	0.4256(VP)	0.4609(VP)
			2.A.123.1.5	0.125352	2.A.123.1.17	e-15		U	181, Bits(74)	23.6%	0.1892(FN)	0.2135(VP)	0.2489(VP)	0.2842(VP)	0.3196(VP)	0.4256(VP)	0.4609(VP)
			2.A.123.1.9	0.123944	2.A.123.1.5	e-15	Viridiplantae	R	173, Bits(71)	24.0%	0.1892(FN)	0.2135(VP)	0.2489(VP)	0.2842(VP)	0.3196(VP)	0.4256(VP)	0.4609(VP)
			2.A.123.1.6	0.112192	2.A.123.1.9	e-15	Viridiplantae	R	173, Bits(71)	27.1%	0.1892(FN)	0.2135(VP)	0.2489(VP)	0.2842(VP)	0.3196(VP)	0.4256(VP)	0.4609(VP)
			2.A.123.1.14	0.111972	2.A.123.1.6	e-14	Viridiplantae	R	172, Bits(70)	24.0%	0.1892(FN)	0.2135(VP)	0.2489(VP)	0.2842(VP)	0.3196(VP)	0.4256(VP)	0.4609(VP)
			2.A.123.1.12	0.111972	2.A.123.1.12	e-12	Eukaryota,Metazoa	R	156, Bits(64)	22.0%	0.1892(FN)	0.2135(VP)	0.2489(VP)	0.2842(VP)	0.3196(VP)	0.4256(VP)	0.4609(VP)
			2.A.123.1.18	0.109859	2.A.123.1.14	e-12	Eukaryota, Dictyosteliida	R	154, Bits(63)	20.2%	0.1892(FN)	0.2135(VP)	0.2489(VP)	0.2842(VP)	0.3196(VP)	0.4256(VP)	0.4609(VP)
		PIR_09913.1	2.A.123.1.5	0.183267	2.A.123.1.5	e-21	Viridiplantae	R	222, Bits(90)	29.7%	0.1628(FN)	0.1827(FN)	0.2026(VP)	0.2225(VP)	0.2424(VP)	0.3022(VP)	0.3221(VP)	Endoplasmatic reticulum	Plasma membrane	A
			2.A.123.1.12	0.145817	2.A.123.1.3	e-17	Viridiplantae	R	192, Bits(78)	23.5%	0.1628(FN)	0.1827(FN)	0.2026(VP)	0.2225(VP)	0.2424(VP)	0.3022(VP)	0.3221(VP)
			2.A.123.1.1	0.133432	2.A.123.1.13	e-17	Viridiplantae	R	188, Bits(77)	26.5%	0.1628(FN)	0.1827(FN)	0.2026(VP)	0.2225(VP)	0.2424(VP)	0.3022(VP)	0.3221(VP)
			2.A.123.1.3	0.133108	2.A.123.1.12	e-16	Eukaryota,Metazoa	R	179, Bits(73)	22.1%	0.1628(FN)	0.1827(FN)	0.2026(VP)	0.2225(VP)	0.2424(VP)	0.3022(VP)	0.3221(VP)
			2.A.123.1.13	0.129555	2.A.123.1.2	e-15	Viridiplantae	U	175, Bits(72)	23.8%	0.1628(FN)	0.1827(FN)	0.2026(VP)	0.2225(VP)	0.2424(VP)	0.3022(VP)	0.3221(VP)
			2.A.123.1.7	0.125647	2.A.123.1.1	e-15	Viridiplantae	R	173, Bits(71)	25.5%	0.1628(FN)	0.1827(FN)	0.2026(VP)	0.2225(VP)	0.2424(VP)	0.3022(VP)	0.3221(VP)
			2.A.123.1.14	0.117131	2.A.123.1.7	e-14	Viridiplantae	R	165, Bits(68)	22.8%	0.1628(FN)	0.1827(FN)	0.2026(VP)	0.2225(VP)	0.2424(VP)	0.3022(VP)	0.3221(VP)
			2.A.123.1.2	0.11445	2.A.123.1.14	e-11	Eukaryota,Dictyosteliida	R	141, Bits(58)	22.2%	0.1628(FN)	0.1827(FN)	0.2026(VP)	0.2225(VP)	0.2424(VP)	0.3022(VP)	0.3221(VP)
			2.A.123.1.18	0.112351	2.A.123.1.17	e-11	Eukaryota,Apicomplexa	U	145, Bits(60)	22.7%	0.1628(FN)	0.1827(FN)	0.2026(VP)	0.2225(VP)	0.2424(VP)	0.3022(VP)	0.3221(VP)
			2.A.123.1.6	0.0946822	2.A.123.1.18	e-10	Viridiplantae	R	139, Bits(58)	21.5%	0.1628(FN)	0.1827(FN)	0.2026(VP)	0.2225(VP)	0.2424(VP)	0.3022(VP)	0.3221(VP)
		PIR_09914.1	2.A.123.1.13	0.134278	2.A.123.1.13	e-17	Viridiplantae	R	194, Bits(79)	25.8%	0.1778(FN)	0.2128(VP)	0.2477(VP)	0.2827(VP)	0.3176(VP)	0.4225(VP)	0.5284(VP)	Plasma membrane	Plasma membrane	A
			2.A.123.1.3	0.128378	2.A.123.1.3	e-16	Viridiplantae	R	187, Bits(76)	25.6%	0.1778(FN)	0.2128(VP)	0.2477(VP)	0.2827(VP)	0.3176(VP)	0.4225(VP)	0.5284(VP)
			2.A.123.1.6	0.121271	2.A.123.1.6	e-15	Viridiplantae	R	181, Bits(74)	30.2%	0.1778(FN)	0.2128(VP)	0.2477(VP)	0.2827(VP)	0.3176(VP)	0.4225(VP)	0.5284(VP)
			2.A.123.1.2	0.115729	2.A.123.1.2	e-15	Viridiplantae	U	180, Bits(73)	23.8%	0.1778(FN)	0.2128(VP)	0.2477(VP)	0.2827(VP)	0.3176(VP)	0.4225(VP)	0.5284(VP)
			2.A.123.1.1	0.115331	2.A.123.1.17	e-14	Eukaryota,Apicomplexa	U	173, Bits(71)	24.5%	0.1778(FN)	0.2128(VP)	0.2477(VP)	0.2827(VP)	0.3176(VP)	0.4225(VP)	0.5284(VP)
			2.A.123.1.5	0.114641	2.A.123.1.1	e-13	Viridiplantae	R	164, Bits(67)	23.6%	0.1778(FN)	0.2128(VP)	0.2477(VP)	0.2827(VP)	0.3176(VP)	0.4225(VP)	0.5284(VP)
			2.A.123.1.7	0.114641	2.A.123.1.5	e-13	Viridiplantae	R	162, Bits(67)	24.5%	0.1778(FN)	0.2128(VP)	0.2477(VP)	0.2827(VP)	0.3176(VP)	0.4225(VP)	0.5284(VP)
			2.A.123.1.9	0.11395	2.A.123.1.7	e-13	Viridiplantae	R	162, Bits(67)	21.8%	0.1778(FN)	0.2128(VP)	0.2477(VP)	0.2827(VP)	0.3176(VP)	0.4225(VP)	0.5284(VP)
			2.A.123.1.12	0.108425	2.A.123.1.9	e-13	Viridiplantae	R	160, Bits(66)	25.6%	0.1778(FN)	0.2128(VP)	0.2477(VP)	0.2827(VP)	0.3176(VP)	0.4225(VP)	0.5284(VP)
			2.A.123.1.16	0.104282	2.A.123.1.12	e-12	Eukaryota,Metazoa	R	153, Bits(63)	23.3%	0.1778(FN)	0.2128(VP)	0.2477(VP)	0.2827(VP)	0.3176(VP)	0.4225(VP)	0.5284(VP)
			2.A.123.1.14	0.0904696	2.A.123.1.16	e-11	Eukaryota,Bangiophyceae	U	148, Bits(61)	21.4%	0.1778(FN)	0.2128(VP)	0.2477(VP)	0.2827(VP)	0.3176(VP)	0.4225(VP)	0.5284(VP)
		PIR_12515.1	2.A.123.1.7	0.18144	2.A.123.1.7	e-26	Eukaryota,Apicomplexa, Alveolata	R	260, Bits(104)	27.8%	0.1591(FN)	0.1753(FN)	0.1915(FN)	0.2077(VP)	0.2239(VP)	0.2726(VP)	0.2888(VP)	Endoplasmatic reticulum	Plasma membrane	A
			2.A.123.1.3	0.172297	2.A.123.1.3	e-25	Viridiplantae	R	254, Bits(102)	25.6%	0.1591(FN)	0.1753(FN)	0.1915(FN)	0.2077(VP)	0.2239(VP)	0.2726(VP)	0.2888(VP)
			2.A.123.1.1	0.149584	2.A.123.1.2	e-21	Viridiplantae	U	221, Bits(89)	26.6%	0.1591(FN)	0.1753(FN)	0.1915(FN)	0.2077(VP)	0.2239(VP)	0.2726(VP)	0.2888(VP)
			2.A.123.1.13	0.149123	2.A.123.1.13	e-21	Viridiplantae	R	220, Bits(89)	25.9%	0.1591(FN)	0.1753(FN)	0.1915(FN)	0.2077(VP)	0.2239(VP)	0.2726(VP)	0.2888(VP)
			2.A.123.1.12	0.144737	2.A.123.1.1	e-20	Viridiplantae	R	213, Bits(86)	26.4%	0.1591(FN)	0.1753(FN)	0.1915(FN)	0.2077(VP)	0.2239(VP)	0.2726(VP)	0.2888(VP)
			2.A.123.1.2	0.143223	2.A.123.1.12	e-19	Eukaryota,Metazoa	R	206, Bits(83)	25.8%	0.1591(FN)	0.1753(FN)	0.1915(FN)	0.2077(VP)	0.2239(VP)	0.2726(VP)	0.2888(VP)
			2.A.123.1.6	0.132944	2.A.123.1.17	e-19	Eukaryota,Apicomplexa	U	211, Bits(85)	24.3%	0.1591(FN)	0.1753(FN)	0.1915(FN)	0.2077(VP)	0.2239(VP)	0.2726(VP)	0.2888(VP)
			2.A.123.1.14	0.122576	2.A.123.1.6	e-18	Viridiplantae	R	202, Bits(82)	26.8%	0.1591(FN)	0.1753(FN)	0.1915(FN)	0.2077(VP)	0.2239(VP)	0.2726(VP)	0.2888(VP)
			2.A.123.1.16	0.119114	2.A.123.1.14	e-15	Eukaryota,Dictyosteliida	R	172, Bits(70)	22.8%	0.1591(FN)	0.1753(FN)	0.1915(FN)	0.2077(VP)	0.2239(VP)	0.2726(VP)	0.2888(VP)
			2.A.123.1.5	0.117729	2.A.123.1.16	e-14	Eukaryota,Bangiophyceae	U	168, Bits(69)	24.3%	0.1591(FN)	0.1753(FN)	0.1915(FN)	0.2077(VP)	0.2239(VP)	0.2726(VP)	0.2888(VP)
		PIR_14694.1	2.A.123.1.12	0.155084	2.A.123.1.12	e-20	Eukaryota,Metazoa	R	209, Bits(85)	23.1%	0.1768(FN)	0.2106(VP)	0.2445(VP)	0.2784(VP)	0.3123(VP)	0.414(VP)	0.4479(VP)	Endoplasmatic reticulum	Plasma membrane
			2.A.123.1.9	0.136796	2.A.123.1.9	e-16	Viridiplantae	R	183, Bits(75)	28.1%	0.1768(FN)	0.2106(VP)	0.2445(VP)	0.2784(VP)	0.3123(VP)	0.414(VP)	0.4479(VP)			A
			2.A.123.1.5	0.12436	2.A.123.1.3	e-16	Viridiplantae	R	181, Bits(74)	20.6%	0.1768(FN)	0.2106(VP)	0.2445(VP)	0.2784(VP)	0.3123(VP)	0.414(VP)	0.4479(VP)
			2.A.123.1.3	0.124324	2.A.123.1.17	e-15	Eukaryota,Apicomplexa	U	179, Bits(73)	21.5%	0.1768(FN)	0.2106(VP)	0.2445(VP)	0.2784(VP)	0.3123(VP)	0.414(VP)	0.4479(VP)
			2.A.123.1.7	0.119971	2.A.123.1.2	e-15	Viridiplantae	U	175, Bits(72)	23.6%	0.1768(FN)	0.2106(VP)	0.2445(VP)	0.2784(VP)	0.3123(VP)	0.414(VP)	0.4479(VP)
			2.A.123.1.2	0.113811	2.A.123.1.5	e-13	Viridiplantae	R	163, Bits(67)	24.0%	0.1768(FN)	0.2106(VP)	0.2445(VP)	0.2784(VP)	0.3123(VP)	0.414(VP)	0.4479(VP)
			2.A.123.1.1	0.111924	2.A.123.1.7	e-13	Viridiplantae	R	159, Bits(65)	21.4%	0.1768(FN)	0.2106(VP)	0.2445(VP)	0.2784(VP)	0.3123(VP)	0.414(VP)	0.4479(VP)
			2.A.123.1.14	0.111192	2.A.123.1.6	e-12	Viridiplantae	R	153, Bits(63)	20.5%	0.1768(FN)	0.2106(VP)	0.2445(VP)	0.2784(VP)	0.3123(VP)	0.414(VP)	0.4479(VP)
			2.A.123.1.18	0.108266	2.A.123.1.14	e-12	Eukaryota,Dictyosteliida	R	149, Bits(62)	17.4%	0.1768(FN)	0.2106(VP)	0.2445(VP)	0.2784(VP)	0.3123(VP)	0.414(VP)	0.4479(VP)
			2.A.123.1.13	0.101889	2.A.123.1.1	e-11	Viridiplantae	R	149, Bits(62)	20.9%	0.1768(FN)	0.2106(VP)	0.2445(VP)	0.2784(VP)	0.3123(VP)	0.414(VP)	0.4479(VP)
			2.A.123.1.6	0.100519	2.A.123.1.18	e-11	Viridiplantae	R	146, Bits(60)	22.9%	0.1768(FN)	0.2106(VP)	0.2445(VP)	0.2784(VP)	0.3123(VP)	0.414(VP)	0.4479(VP)
Nitrate	Nitrate	PIR_15052.1	2.A.1.8.4	0.313341	2.A.1.8.4	e-108	Eukaryota,Bacillariophyta	U	857, Bits(334)	40.2%	0.261(VP)	0.4267(VP)	0.5925(VP)	0.7583(VP)	0.924(VP)	1.4213(VP)	1.587(VP)	Plasma membrane	Vacuole membrane	B
			2.A.1.8.13	0.236641	2.A.1.8.13	e-76	Eukaryota, Fungi	U	644, Bits(252)	33.3%	0.261(VP)	0.4267(VP)	0.5925(VP)	0.7583(VP)	0.924(VP)	1.4213(VP)	1.587(VP)
			2.A.1.8.12	0.229918	2.A.1.8.12	e-76	Viridiplantae	R	641, Bits(251)	33.9%	0.261(VP)	0.4267(VP)	0.5925(VP)	0.7583(VP)	0.924(VP)	1.4213(VP)	1.587(VP)
			2.A.1.8.5	0.210469	2.A.1.8.5	e-66	Eukaryota, Fungi	R	570, Bits(224)	29.4%	0.261(VP)	0.4267(VP)	0.5925(VP)	0.7583(VP)	0.924(VP)	1.4213(VP)	1.587(VP)
			2.A.1.8.7	0.205037	2.A.1.8.7	e-66	Viridiplantae	R	571, Bits(224)	33.6%	0.261(VP)	0.4267(VP)	0.5925(VP)	0.7583(VP)	0.924(VP)	1.4213(VP)	1.587(VP)
			2.A.1.8.6	0.197319	2.A.1.8.6	e-65	Viridiplantae	R	567, Bits(223)	33.3%	0.261(VP)	0.4267(VP)	0.5925(VP)	0.7583(VP)	0.924(VP)	1.4213(VP)	1.587(VP)
			2.A.1.8.14	0.145765	2.A.1.8.14	e-41	Bacteria,Cyanobacteria	U	389, Bits(154)	25.1%	0.261(VP)	0.4267(VP)	0.5925(VP)	0.7583(VP)	0.924(VP)	1.4213(VP)	1.587(VP)
			2.A.1.8.3	0.125588	2.A.1.8.3	e-34	Bacteria,Cyanobacteria	R	340, Bits(135)	24.9%	0.261(VP)	0.4267(VP)	0.5925(VP)	0.7583(VP)	0.924(VP)	1.4213(VP)	1.587(VP)
			2.A.1.8.8	0.088695	2.A.1.8.8	e-21	Bacteria,Deinococcus-Thermus	R	233, Bits(94)	25.0%	0.261(VP)	0.4267(VP)	0.5925(VP)	0.7583(VP)	0.924(VP)	1.4213(VP)	1.587(VP)
		PIR_06903.1	2.A.1.8.4	0.289226	2.A.1.8.4	e-107	Eukaryota,Bacillariophyta	U	853, Bits(333)	39.4%	0.2467(VP)	0.3982(VP)	0.5497(VP)	0.7012(VP)	0.8527(VP)	1.3071(VP)	1.4586(VP)	Plasma membrane	Vacuole membrane	B
			2.A.1.8.12	0.212795	2.A.1.8.12	e-73	Viridiplantae	R	628, Bits(246)	33.6%	0.2467(VP)	0.3982(VP)	0.5497(VP)	0.7012(VP)	0.8527(VP)	1.3071(VP)	1.4586(VP)
			2.A.1.8.13	0.201684	2.A.1.8.13	e-69	Eukaryota, Fungi	U	592, Bits(232)	30.1%	0.2467(VP)	0.3982(VP)	0.5497(VP)	0.7012(VP)	0.8527(VP)	1.3071(VP)	1.4586(VP)
			2.A.1.8.6	0.190909	2.A.1.8.7	e-64	Viridiplantae	R	561, Bits(220)	33.1%	0.2467(VP)	0.3982(VP)	0.5497(VP)	0.7012(VP)	0.8527(VP)	1.3071(VP)	1.4586(VP)
			2.A.1.8.7	0.190909	2.A.1.8.6	e-64	Viridiplantae	R	562, Bits(221)	33.3%	0.2467(VP)	0.3982(VP)	0.5497(VP)	0.7012(VP)	0.8527(VP)	1.3071(VP)	1.4586(VP)
			2.A.1.8.5	0.188552	2.A.1.8.5	e-63	Viridiplantae	R	553, Bits(217)	29.5%	0.2467(VP)	0.3982(VP)	0.5497(VP)	0.7012(VP)	0.8527(VP)	1.3071(VP)	1.4586(VP)
			2.A.1.8.14	0.125926	2.A.1.8.14	e-37	Bacteria,Cyanobacteria	U	363, Bits(144)	27.0%	0.2467(VP)	0.3982(VP)	0.5497(VP)	0.7012(VP)	0.8527(VP)	1.3071(VP)	1.4586(VP)
			2.A.1.8.3	0.116162	2.A.1.8.3	e-33	Bacteria,Cyanobacteria	R	335, Bits(133)	26.4%	0.2467(VP)	0.3982(VP)	0.5497(VP)	0.7012(VP)	0.8527(VP)	1.3071(VP)	1.4586(VP)
			2.A.1.8.8	0.0939394	2.A.1.8.8	e-25	Bacteria,Deinococcus-Thermus	R	268, Bits(107)	24.8%	0.2467(VP)	0.3982(VP)	0.5497(VP)	0.7012(VP)	0.8527(VP)	1.3071(VP)	1.4586(VP)
		PIR_05377.1	2.A.1.8.4	0.286394	2.A.1.8.4	e-96	Eukaryota,Bacillariophyta	U	777, Bits(303)	39.1%	0.2428(VP)	0.3999(VP)	0.5571(VP)	0.7142(VP)	0.8713(VP)	1.3427(VP)	1.4998(VP)	Plasma membrane	Vacuole membrane	B
			2.A.1.8.12	0.21885	2.A.1.8.12	e-71	Viridiplantae	R	606, Bits(238)	32.2%	0.2428(VP)	0.3999(VP)	0.5571(VP)	0.7142(VP)	0.8713(VP)	1.3427(VP)	1.4998(VP)
			2.A.1.8.13	0.210315	2.A.1.8.13	e-65	Eukaryota, Fungi	U	566, Bits(222)	30.3%	0.2428(VP)	0.3999(VP)	0.5571(VP)	0.7142(VP)	0.8713(VP)	1.3427(VP)	1.4998(VP)
			2.A.1.8.5	0.1891	2.A.1.8.6	e-57	Viridiplantae	R	513, Bits(202)	32.2%	0.2428(VP)	0.3999(VP)	0.5571(VP)	0.7142(VP)	0.8713(VP)	1.3427(VP)	1.4998(VP)
			2.A.1.8.7	0.184463	2.A.1.8.7	e-57	Viridiplantae	R	510, Bits(201)	30.2%	0.2428(VP)	0.3999(VP)	0.5571(VP)	0.7142(VP)	0.8713(VP)	1.3427(VP)	1.4998(VP)
			2.A.1.8.6	0.180131	2.A.1.8.5	e-57	Viridiplantae	R	508, Bits(200)	28.5%	0.2428(VP)	0.3999(VP)	0.5571(VP)	0.7142(VP)	0.8713(VP)	1.3427(VP)	1.4998(VP)
			2.A.1.8.14	0.131309	2.A.1.8.3	e-22	Bacteria,Cyanobacteria	R	246, Bits(99)	25.4%	0.2428(VP)	0.3999(VP)	0.5571(VP)	0.7142(VP)	0.8713(VP)	1.3427(VP)	1.4998(VP)
			2.A.1.8.3	0.110387	2.A.1.8.14	e-21	Bacteria,Cyanobacteria	U	240, Bits(97)	33.0%	0.2428(VP)	0.3999(VP)	0.5571(VP)	0.7142(VP)	0.8713(VP)	1.3427(VP)	1.4998(VP)
			2.A.1.8.8	0.0742502	2.A.1.8.8	e-15	Bacteria,Deinococcus-Thermus	R	189, Bits(77)	24.6%	0.2428(VP)	0.3999(VP)	0.5571(VP)	0.7142(VP)	0.8713(VP)	1.3427(VP)	1.4998(VP)
			2.A.1.8.15	0.0716898	2.A.1.8.15	e-15	Bacteria,Firmicutes	R	185, Bits(75)	22.5%	0.2428(VP)	0.3999(VP)	0.5571(VP)	0.7142(VP)	0.8713(VP)	1.3427(VP)	1.4998(VP)
		PIR_07832.1	2.A.17.3.7	0.221129	2.A.17.3.7	e-81	Viridiplantae	R	685, Bits(268)	31.0%	0.1376(FP)	0.1324(FP)	0.1272(FP)	0.1219(FP)	0.1167(FP)	0.101(FP)	0.0958(FP)	Plasma membrane	Plasma membrane	A
			2.A.17.3.8	0.219226	2.A.17.3.8	e-79	Viridiplantae	R	676, Bits(265)	31.0%	0.1376(FP)	0.1324(FP)	0.1272(FP)	0.1219(FP)	0.1167(FP)	0.101(FP)	0.0958(FP)
			2.A.17.3.2	0.209391	2.A.17.3.2	e-75	Viridiplantae	R	644, Bits(252)	31.3%	0.1376(FP)	0.1324(FP)	0.1272(FP)	0.1219(FP)	0.1167(FP)	0.101(FP)	0.0958(FP)
			2.A.17.3.11	0.173858	2.A.17.3.11	e-59	Metazoa	R	535, Bits(210)	28.6%	0.1376(FP)	0.1324(FP)	0.1272(FP)	0.1219(FP)	0.1167(FP)	0.101(FP)	0.0958(FP)
			2.A.17.3.15	0.170479	2.A.17.3.15	e-58	Viridiplantae	R	527, Bits(207)	29.6%	0.1376(VN)	0.1324(VN)	0.1272(VN)	0.1219(VN)	0.1167(VN)	0.101(VN)	0.0958(VN)
			2.A.17.3.21	0.167513	2.A.17.3.21	e-57	Viridiplantae	U	515, Bits(202)	28.0%	0.1376(VN)	0.1324(VN)	0.1272(VN)	0.1219(VN)	0.1167(VN)	0.101(VN)	0.0958(VN)
			2.A.17.3.4	0.166561	2.A.17.3.4	e-56	Viridiplantae	R	512, Bits(201)	26.0%	0.1376(FP)	0.1324(FP)	0.1272(FP)	0.1219(FP)	0.1167(FP)	0.101(FP)	0.0958(FP)
			2.A.17.3.6	0.163706	2.A.17.3.6	e-54	Viridiplantae	R	496, Bits(195)	28.9%	0.1376(FP)	0.1324(FP)	0.1272(FP)	0.1219(FP)	0.1167(FP)	0.101(FP)	0.0958(FP)
			9.A.43.1.9	0.156091	9.A.43.1.9	e-52	Viridiplantae	U	481, Bits(189)	24.9%	0.1376(FP)	0.1324(FP)	0.1272(FP)	0.1219(FP)	0.1167(FP)	0.101(FP)	0.0958(FP)
			2.A.17.3.1	0.151967	2.A.17.3.1	e-50	Viridiplantae	R	463, Bits(182)	26.2%	0.1376(FP)	0.1324(FP)	0.1272(FP)	0.1219(FP)	0.1167(FP)	0.101(FP)	0.0958(FP)
Sulfate	Sulfate	PIR_03709.1	2.A.29.1.1	0.646154	2.A.29.1.1	e-142	Eukaryota,Metazoa	R	1046, Bits(407)	71.1%	0.1316(FP)	0.1204(FP)	0.1091(FP)	0.0979(FP)	0.0866(FP)	0.0529(FP)	0.0416(FP)	Mitochondrion membrane	Mitochondrion membrane	E
			2.A.29.1.2	0.643692	2.A.29.1.2	e-142	Eukaryota,Metazoa	R	1042, Bits(405)	70.5%	0.1316(FP)	0.1204(FP)	0.1091(FP)	0.0979(FP)	0.0866(FP)	0.0529(FP)	0.0416(FP)
			2.A.29.1.10	0.642462	2.A.29.1.10	e-141	Eukaryota,Metazoa	R	1040, Bits(405)	70.2%	0.1316(FP)	0.1204(FP)	0.1091(FP)	0.0979(FP)	0.0866(FP)	0.0529(FP)	0.0416(FP)
			2.A.29.1.8	0.607121	2.A.29.1.8	e-133	Eukaryota,Metazoa	R	986, Bits(384)	67.7%	0.1316(FP)	0.1204(FP)	0.1091(FP)	0.0979(FP)	0.0866(FP)	0.0529(FP)	0.0416(FP)
			2.A.29.1.7	0.449231	2.A.29.1.5	e-95	Viridiplantae	R	738, Bits(288)	49.4%	0.1316(FP)	0.1204(FP)	0.1091(FP)	0.0979(FP)	0.0866(FP)	0.0529(FP)	0.0416(FP)
		PIR_08933.1	2.A.29.10.3	0.263291	2.A.29.10.2	e-48	Eukaryota,Metazoa	R	417, Bits(165)	34.3%	0.132(FP)	0.1211(FP)	0.1103(FP)	0.0994(FP)	0.0886(FP)	0.056(FP)	0.0451(FP)	Mitochondrion membrane	chloroplast membrane	E
		PIR_14679.1	2.A.29.23.9	0.338498	2.A.29.23.4	e-73	Viridiplantae	R	593, Bits(233)	44.6%	0.1429(FP)	0.1212(FP)	0.1103(FP)	0.1429(FP)	0.0887(FP)	0.0561(FP)	0.0453(FP)	cyto	Mitochondrion membrane	A
		PIR_05028.1	2.A.29.14.6	0.296643	2.A.29.14.6	e-63	Eukaryota,Metazoa	R	529, Bits(208)	38.4%	0.1335(FP)	0.1241(FP)	0.1147(FP)	0.1053(FP)	0.0959(FP)	0.0677(FP)	0.0583(FP)	chloroplast membrane	Mitochondrion membrane	E
Galactose	Galactose	PIR_14733.1	2.A.123.1.12	0.20417	2.A.123.1.1	e-26	Eukaryota,Metazoa	R	255 bits(102)	28.3	0.1372 (FP)	0.1315 (FP)	0.1259 (FP)	0.1202 (FP)	0.1146 (FP)	0.0976 (FP)	0.0919 (FP)	Plasma membrane	Plasma membrane	C
			2.A.123.1.1	0.192735	2.A.123.1.12	e-23	Eukaryota,Metazoa	R	233, bits(94)	26.8	0.1372 (FP)	0.1315 (FP)	0.1259 (FP)	0.1202 (FP)	0.1146 (FP)	0.0976 (FP)	0.0919 (FP)
			2.A.123.1.14	0.188458	2.A.123.1.3	e-22	Viridiplantae	R	226, bits(91)	27.8	0.1372 (FP)	0.1315 (FP)	0.1259 (FP)	0.1202 (FP)	0.1146 (FP)	0.0976 (FP)	0.0919 (FP)
			2.A.123.1.7	0.162602	2.A.123.1.2	e-21	Viridiplantae	U	221, bits(89)	25.7	0.1372 (FP)	0.1315 (FP)	0.1259 (FP)	0.1202 (FP)	0.1146 (FP)	0.0976 (FP)	0.0919 (FP)
			2.A.123.1.18	0.160377	2.A.123.1.7	e-21	Viridiplantae	R	218, bits(88)	24.0	0.1372 (FP)	0.1315 (FP)	0.1259 (FP)	0.1202 (FP)	0.1146 (FP)	0.0976 (FP)	0.0919 (FP)
			2.A.123.1.8	0.155752	2.A.123.1.13	e-21	Viridiplantae	R	217, bits(88)	29.1	0.1372 (FP)	0.1315 (FP)	0.1259 (FP)	0.1202 (FP)	0.1146 (FP)	0.0976 (FP)	0.0919 (FP)
			2.A.123.1.3	0.155405	2.A.123.1.14	e-19	Dictyosteliida	R	205, bits(83)	26.3	0.1372 (FP)	0.1315 (FP)	0.1259 (FP)	0.1202 (FP)	0.1146 (FP)	0.0976 (FP)	0.0919 (FP)
			2.A.123.1.11	0.150134	2.A.123.1.17	e-19	Eukaryota,Apicomplexa	U	213, bits(86)	26.4	0.1372 (FP)	0.1315 (FP)	0.1259 (FP)	0.1202 (FP)	0.1146 (FP)	0.0976 (FP)	0.0919 (FP)
			2.A.123.1.13	0.148448	2.A.123.1.6	e-17	Viridiplantae	R	188, bits(77)	26.2	0.1372 (FP)	0.1315 (FP)	0.1259 (FP)	0.1202 (FP)	0.1146 (FP)	0.0976 (FP)	0.0919 (FP)
			2.A.123.1.9	0.146803	2.A.123.1.18	e-16	Viridiplantae	R	183, bits(75)	24.5	0.1372 (FP)	0.1315 (FP)	0.1259 (FP)	0.1202 (FP)	0.1146 (FP)	0.0976 (FP)	0.0919 (FP)
		PIR_14571.1	2.A.123.1.14	0.142468	2.A.123.1.7	e-17	Viridiplantae	R	187, bits(76)	29.5	0.1287	0.1216	0.1145	0.1075	0.1004	0.0793	0.0722	Vacuole membrane	Plasma membrane	A
			2.A.123.1.7	0.141907	2.A.123.1.2	e-15	Viridiplantae	U	171, bits(70)	28.0	0.1287	0.1216	0.1145	0.1075	0.1004	0.0793	0.0722
			2.A.123.1.12	0.141616	2.A.123.1.1	e-14	Eukaryota,Metazoa	R	166, bits(68)	25.9	0.1287	0.1216	0.1145	0.1075	0.1004	0.0793	0.0722
			2.A.123.1.19	0.140034	2.A.123.1.19	e-13		U	160, bits(66)	28.0	0.1287	0.1216	0.1145	0.1075	0.1004	0.0793	0.0722
			2.A.123.1.8	0.138053	2.A.123.1.12	e-13	Eukaryota,Metazoa	R	160, bits(66)	23.1	0.1287	0.1216	0.1145	0.1075	0.1004	0.0793	0.0722
			2.A.123.1.11	0.135836	2.A.123.1.3	e-13	Viridiplantae	R	161, bits(66)	31.9	0.1287	0.1216	0.1145	0.1075	0.1004	0.0793	0.0722
			2.A.123.1.5	0.126437	2.A.123.1.8	e-13	Viridiplantae	R	154, bits(63)	23.0	0.1287	0.1216	0.1145	0.1075	0.1004	0.0793	0.0722
			2.A.123.1.1	0.125278	2.A.123.1.14	e-13	Dictyosteliida	R	153, bits(63)	25.5	0.1287	0.1216	0.1145	0.1075	0.1004	0.0793	0.0722
			2.A.123.1.9	0.124704	2.A.123.1.9	e-12	Viridiplantae	R	153, bits(63)	23.9	0.1287	0.1216	0.1145	0.1075	0.1004	0.0793	0.0722
			2.A.123.1.4	0.115318	2.A.123.1.13	e-12	Viridiplantae	R	152, bits(63)	28.3	0.1287	0.1216	0.1145	0.1075	0.1004	0.0793	0.0722
		PIR_14514.1	2.A.123.1.9	0.155118	2.A.123.1.9	e-17	Viridiplantae	R	192, bits(78)	28.3	0.1275	0.1192	0.111	0.1028	0.0946	0.0699	0.0616	Plasma membrane	Plasma membrane	A
			2.A.123.1.12	0.151969	2.A.123.1.12	e-17	Eukaryota,Metazoa	R	191, bits(78)	24.6	0.1275	0.1192	0.111	0.1028	0.0946	0.0699	0.0616
			2.A.123.1.14	0.150394	2.A.123.1.14	e-17	Viridiplantae	R	189, bits(77)	23.8	0.1275	0.1192	0.111	0.1028	0.0946	0.0699	0.0616
			2.A.123.1.1	0.140845	2.A.123.1.2	e-17	Viridiplantae	U	190, bits(77)	28.1	0.1275	0.1192	0.111	0.1028	0.0946	0.0699	0.0616
			2.A.123.1.16	0.140132	2.A.123.1.17	e-17	Eukaryota,Apicomplexa	U	194, bits(79)	23.3	0.1275	0.1192	0.111	0.1028	0.0946	0.0699	0.0616
			2.A.123.1.11	0.132283	2.A.123.1.16	e-17	Bangiophyceae	U	186, bits(76)	27.3	0.1275	0.1192	0.111	0.1028	0.0946	0.0699	0.0616
			2.A.123.1.18	0.131496	2.A.123.1.1	e-16	Eukaryota,Metazoa	R	185, bits(75)	28.0	0.1275	0.1192	0.111	0.1028	0.0946	0.0699	0.0616
			2.A.123.1.19	0.130709	2.A.123.1.13	e-16	Viridiplantae	R	182, bits(74)	27.0	0.1275	0.1192	0.111	0.1028	0.0946	0.0699	0.0616
			2.A.123.1.13	0.125506	2.A.123.1.3	e-15	Viridiplantae	R	175, bits(72)	23.7	0.1275	0.1192	0.111	0.1028	0.0946	0.0699	0.0616
			2.A.123.1.2	0.123402	2.A.123.1.11	e-14	Eukaryota,Metazoa	U	165, bits(68)	20.8	0.1275	0.1192	0.111	0.1028	0.0946	0.0699	0.0616
		PIR_14347.1	2.A.123.1.3	0.189189	2.A.123.1.3	e-28	Viridiplantae	R	275, bits(110)	25.1	0.1369	0.131	0.1251	0.1191	0.1132	0.0954	0.0895	Plasma membrane	Plasma membrane	A
			2.A.123.1.1	0.162741	2.A.123.1.2	e-22	Viridiplantae	U	230, bits(93)	26.4	0.1369	0.131	0.1251	0.1191	0.1132	0.0954	0.0895
			2.A.123.1.7	0.161313	2.A.123.1.1	e-21	Eukaryota,Metazoa	R	224, bits(90)	26.3	0.1369	0.131	0.1251	0.1191	0.1132	0.0954	0.0895
			2.A.123.1.2	0.150256	2.A.123.1.7	e-21	Viridiplantae	R	221, bits(89)	23.2	0.1369	0.131	0.1251	0.1191	0.1132	0.0954	0.0895
			2.A.123.1.9	0.149893	2.A.123.1.13	e-19	Viridiplantae	R	209, bits(85)	23.1	0.1369	0.131	0.1251	0.1191	0.1132	0.0954	0.0895
			2.A.123.1.12	0.149893	2.A.123.1.12	e-19	Eukaryota,Metazoa	R	207, bits(84)	25.0	0.1369	0.131	0.1251	0.1191	0.1132	0.0954	0.0895
			2.A.123.1.5	0.149179	2.A.123.1.9	e-19	Viridiplantae	R	205, bits(83)	27.6	0.1369	0.131	0.1251	0.1191	0.1132	0.0954	0.0895
			2.A.123.1.13	0.143725	2.A.123.1.5	e-19	Viridiplantae	R	204, bits(83)	25.7	0.1369	0.131	0.1251	0.1191	0.1132	0.0954	0.0895
			2.A.123.1.14	0.141328	2.A.123.1.17	e-18	Eukaryota,Apicomplexa	U	205, bits(83)	26.2	0.1369	0.131	0.1251	0.1191	0.1132	0.0954	0.0895
			2.A.123.1.16	0.134904	2.A.123.1.14	e-18	Dictyosteliida	R	195, bits(79)	23.9	0.1369	0.131	0.1251	0.1191	0.1132	0.0954	0.0895
		PIR_09802.1	2.A.123.1.3	0.189865	2.A.123.1.3	e-28	Viridiplantae	R	275, bits(110)	28.6	0.1376	0.1324	0.1272	0.122	0.1168	0.1012	0.096	Plasma membrane	Plasma membrane	A
			2.A.123.1.7	0.181622	2.A.123.1.7	e-25	Viridiplantae	R	251, bits(101)	24.8	0.1376	0.1324	0.1272	0.122	0.1168	0.1012	0.096
			2.A.123.1.1	0.167983	2.A.123.1.2	e-24	Viridiplantae	U	248, bits(100)	27.5	0.1376	0.1324	0.1272	0.122	0.1168	0.1012	0.096
			2.A.123.1.2	0.160486	2.A.123.1.1	e-22	Eukaryota,Metazoa	R	232, bits(93)	25.7	0.1376	0.1324	0.1272	0.122	0.1168	0.1012	0.096
			2.A.123.1.13	0.15722	2.A.123.1.13	e-22	Viridiplantae	R	230, bits(93)	26.6	0.1376	0.1324	0.1272	0.122	0.1168	0.1012	0.096
			2.A.123.1.5	0.135678	2.A.123.1.17	e-18	Eukaryota,Apicomplexa	U	209, bits(85)	26.3	0.1376	0.1324	0.1272	0.122	0.1168	0.1012	0.096
			2.A.123.1.14	0.130653	2.A.123.1.5	e-16	Viridiplantae	R	184, bits(75)	24.5	0.1376	0.1324	0.1272	0.122	0.1168	0.1012	0.096
			2.A.123.1.12	0.1285	2.A.123.1.6	e-16	Viridiplantae	R	182, bits(74)	23.4	0.1376	0.1324	0.1272	0.122	0.1168	0.1012	0.096
			2.A.123.1.11	0.127064	2.A.123.1.14	e-16	Dictyosteliida	R	178, bits(73)	22.7	0.1376	0.1324	0.1272	0.122	0.1168	0.1012	0.096
			2.A.123.1.6	0.119974	2.A.123.1.12	e-15	Eukaryota,Metazoa	R	177, bits(72)	25.0	0.1376	0.1324	0.1272	0.122	0.1168	0.1012	0.096

## Sheet: Final_table
Gene	Metabolits	Transport	Localisation	Localisation	Organism	TCDB ID	Score	Identity	Reviewed	Transporter
PIR_08264.1	5Z,8Z,11Z,14Z,17Z-Icosapentaenoic acid	fatty acids	plasma membrane	mitochondrion membrane	Viridiplantae	2.A.126.2.3	191, Bits(78)	0.413	R	Fatty acids
PIR_08020.1	Glucose	Glucose	Endoplasmatic reticulum	plasma membrane	Viridiplantae	2.A.1.1.97	310, Bits(124)	25.7%	R	Glucose
PIR_13024.1	Glucose	Glucose	Endoplasmatic reticulum	plasma membrane	Viridiplantae	2.A.1.1.124	429, Bits(169)	30.4%	R	Glucose
PIR_11157.1	Glucose	Glucose	plasma membrane	plasma membrane	Viridiplantae	2.A.1.1.61	561, Bits(220)	28.4%	R	Glucose
PIR_12586.1	Glucose	Glucose	Vacuole membrane	plasma membrane	Fungi	2.A.1.1.43	594, Bits(233)	29.9%	R	Glucose
PIR_11516.1	Glucose	Glucose	plasma membrane	plasma membrane	Viridiplantae	2.A.1.1.63	924, Bits(360)	38.1%	R	Glucose
PIR_09911.1	Sucrose	Sucrose	Endoplasmatic reticulum	plasma membrane	Viridiplantae	2.A.123.1.13	203, Bits(82)	24.2%	R	Sucrose
PIR_09913.1	Sucrose	Sucrose	Endoplasmatic reticulum	plasma membrane	Viridiplantae	2.A.123.1.5	222, Bits(90)	29.7%	R	Sugar
PIR_09914.1	Sucrose	Sucrose	plasma membrane	plasma membrane	Viridiplantae	2.A.123.1.13	194, Bits(79)	25.8%	R	Sucrose
PIR_12515.1	Sucrose	Sucrose	Endoplasmatic reticulum	plasma membrane	Alveolata(SAR)	2.A.123.1.7	260, Bits(104)	0.278	R	Sugar
PIR_14694.1	Sucrose	Sucrose	Endoplasmatic reticulum	plasma membrane	Viridiplantae	2.A.123.1.9	209, Bits(85)	0.231	R	Sugar
PIR_15052.1	Nitrate	Nitrate	plasma membrane	vacuole membrane	Stramenopiles	2.A.1.8.4	857, Bits(334)	40.2%	U	Nitrate
PIR_06903.1	Nitrate	Nitrate	plasma membrane	vacuole membrane	Stramenopiles	2.A.1.8.4	853, Bits(333)	39.4%	U	Nitrate
PIR_05377.1	Nitrate	Nitrate	plasma membrane	vacuole membrane	Stramenopiles	2.A.1.8.4	777, Bits(303)	39.1%	U	Nitrate
PIR_07832.1	Nitrate	Nitrate	plasma membrane	plasma membrane	Viridiplantae	2.A.17.3.7	685, Bits(268)	31.0%	R	Peptide
PIR_03709.1	Sulfate	Sulfate	mitochondrion membrane	mitochondrion membrane	Viridiplantae	2.A.29.1.5	738, Bits(288)	49.4%	R	ATP:ADP
PIR_08933.1	Sulfate	Sulfate	mitochondrion membrane	chloroplast membrane	Metazoa	2.A.29.10.2	417, Bits(165)	0.343	R	Folic acid
PIR_14679.1	Sulfate	Sulfate	cytoplasmic membrane	mitochondrion membrane	Viridiplantae	2.A.29.23.4	593, Bits(233)	0.446	R	adenine nucleotide
PIR_05028.1	Sulfate	Sulfate	chloroplast membrane	mitochondrion membrane	Metazoa	2.A.29.14.6	529, Bits(208)	0.384	R	Solute
PIR_14733.1	Galactose	Galactose	plasma membrane	plasma membrane	Eukaryota,Metazoa	2.A.123.1.1	255 bits(102)	28.30%	R	Sugar
PIR_14571.1	Galactose	Galactose	Vacuole membrane	plasma membrane	Viridiplantae	2.A.123.1.7	187, bits(76)	29.50%	R	Sugar
PIR_14514.1	Galactose	Galactose	plasma membrane	plasma membrane	Viridiplantae	2.A.123.1.9	192, bits(78)	28.30%	R	Galactose
PIR_14347.1	Galactose	Galactose	plasma membrane	plasma membrane	Viridiplantae	2.A.123.1.3	275, bits(110)	25.10%	R	Sugar
PIR_09802.1	Galactose	Galactose	plasma membrane	plasma membrane	Viridiplantae	2.A.123.1.7	251, bits(101)	24.80%	R	Sugar
