# Supplementary material for: Genome-wide sequencing and metabolic annotation of Pythium irregulare CBS 494.86: understanding Eicosapentaenoic acid production
Source: BMC Biotechnol. 2019 Jun 28;19:41. doi: 10.1186/s12896-019-0529-3 (PMC6598237; doi:10.1186/s12896-019-0529-3)
Supplement: Supplementary file 6 — Transporter candidate genes - The transporter annotation of Pythium irregulare CBS 494.86 genome. (XLSX 63 kb) [file 12896_2019_529_MOESM6_ESM.xlsx]

## Sheet: transporters_pir20170621_alfa0.
transporters	Pythium irregulare CBS 483.86				date	20170621
genes	nÂº transmembrane domains	TC #	nÂº metabolites	nÂº transport reactions	select	contar
PIR_17726.1	1	1.A.22.1.#	1	616	true	1
PIR_17708.1	2	1.A.68.1.#	10	null	true	1
PIR_17690.1	1	1.E.18.1.#	18	1	true	1
PIR_17680.1	1	1.C.17.1.#	14	22	true	1
PIR_17666.1	2	1.C.64.1.#	23	null	true	1
PIR_17655.1	1	3.A.3.7.#	31	21	true	3
PIR_17653.1	1	1.C.64.1.#	31	null	true	1
PIR_17651.1	2	1.A.40.2.#	3	617	true	1
PIR_17646.1	1	9.A.53.1.#	19	null	true	9
PIR_17622.1	1	1.A.50.1.#	2	1	true	1
PIR_17596.1	1	1.C.52.2.#	2	616	true	1
PIR_17587.1	1	9.B.6.1.#	8	null	true	9
PIR_17549.1	1	1.C.120.1.#	7	2	true	1
PIR_17544.1	1	8.A.8.1.#	17	1	true	8
PIR_17514.1	1	1.E.11.1.#	5	null	true	1
PIR_17513.1	1	1.E.11.2.#	6	2	true	1
PIR_17506.1	2	1.E.6.2.#	18	null	true	1
PIR_17479.1	1	1.E.24.1.#	11	1	true	1
PIR_17474.1	1	9.B.6.1.#	14	null	true	9
PIR_17441.1	1	1.E.42.1.#	14	21	true	1
PIR_17435.1	1	1.C.120.1.#	7	2	true	1
PIR_17425.1	1	1.C.52.1.#	32	null	true	1
PIR_17406.1	1	1.E.17.1.#	8	21	true	1
PIR_17391.1	1	1.E.52.3.#	14	null	true	1
PIR_17380.1	2	2.A.123.3.#	1	117	true	2
PIR_17373.1	1	1.E.6.3.#	16	21	true	1
PIR_17370.1	1	1.C.64.1.#	20	null	true	1
PIR_17367.1	2	3.A.6.1.#	14	null	true	3
PIR_17364.1	1	8.B.25.2.#	11	null	true	8
PIR_17344.1	3	9.B.59.1.#	1	330	true	9
PIR_17337.1	1	1.A.97.1.#	3	1	true	1
PIR_17333.1	1	1.C.64.1.#	17	21	true	1
PIR_17288.1	2	3.A.3.1.#	6	1	true	3
PIR_17244.1	1	1.C.64.1.#	30	1	true	1
PIR_17215.1	1	9.A.53.1.#	9	null	true	9
PIR_17208.1	1	1.A.40.1.#	1	616	true	1
PIR_17189.1	1	9.B.13.2.#	2	176	true	9
PIR_17158.1	1	1.E.25.1.#	19	20	true	1
PIR_17144.1	3	1.A.8.9.#	27	4	true	1
PIR_17135.1	1	1.E.11.3.#	17	null	true	1
PIR_17120.1	2	1.E.18.1.#	2	616	true	1
PIR_17048.1	1	1.E.51.1.#	22	null	true	1
PIR_17028.1	3	1.A.22.1.#	1	616	true	1
PIR_17000.1	2	1.E.9.1.#	9	null	true	1
PIR_16981.1	1	1.A.68.1.#	3	2	true	1
PIR_16944.1	1	1.E.52.3.#	23	1	true	1
PIR_16939.1	1	1.E.6.2.#	7	2	true	1
PIR_16933.1	1	8.A.8.1.#	11	21	true	8
PIR_16891.1	1	1.A.103.1.#	24	null	true	1
PIR_16889.1	1	3.D.5.1.#	5	7	true	3
PIR_16885.1	1	1.C.64.1.#	27	null	true	1
PIR_16801.1	1	8.A.8.1.#	14	1	true	8
PIR_16794.1	1	3.D.4.8.#	8	21	true	3
PIR_16790.1	1	1.C.85.1.#	13	1	true	1
PIR_16754.1	1	1.E.17.1.#	18	null	true	1
PIR_16739.1	1	1.A.70.1.#	14	null	true	1
PIR_16730.1	1	1.A.8.9.#	30	3	true	1
PIR_16712.1	2	1.E.53.1.#	8	null	true	1
PIR_16677.1	1	1.C.64.1.#	29	null	true	1
PIR_16673.1	1	1.E.59.1.#	2	null	true	1
PIR_16666.1	1	3.A.5.7.#	13	14	true	3
PIR_16657.1	1	1.C.64.1.#	26	null	true	1
PIR_16627.1	2	9.B.12.1.#	1	null	true	9
PIR_16606.1	1	2.A.63.1.#	3	1	true	2
PIR_16605.1	1	1.E.42.1.#	22	21	true	1
PIR_16570.1	1	1.E.42.1.#	28	null	true	1
PIR_16569.1	1	8.B.25.2.#	2	null	true	8
PIR_16536.1	3	1.A.22.1.#	1	616	true	1
PIR_16512.1	1	8.B.7.1.#	10	null	true	8
PIR_16471.1	2	9.B.12.1.#	18	null	true	9
PIR_16449.1	3	1.E.31.1.#	1	null	true	1
PIR_16435.1	1	2.A.106.3.#	2	1	true	2
PIR_16404.1	1	1.E.18.1.#	5	null	true	1
PIR_16370.1	1	1.E.29.1.#	2	1	true	1
PIR_16352.1	3	1.A.87.3.#	3	2	true	1
PIR_16350.1	1	1.E.1.1.#	11	8	true	1
PIR_16342.1	1	9.B.117.1.#	8	null	true	9
PIR_16316.1	6	2.A.58.1.#	2	2	true	2
PIR_16310.1	1	1.C.24.1.#	9	1	true	1
PIR_16299.1	1	1.A.40.1.#	1	616	true	1
PIR_16287.1	3	2.A.1.2.#	2	24	true	2
PIR_16257.1	2	1.A.97.1.#	6	null	true	1
PIR_16206.1	1	1.E.25.2.#	7	null	true	1
PIR_16200.1	3	2.A.5.5.#	5	3	true	2
PIR_16194.1	1	1.B.59.1.#	7	618	true	1
PIR_16173.1	1	3.D.1.4.#	8	626	true	3
PIR_16167.1	1	1.C.64.1.#	21	null	true	1
PIR_16153.1	1	3.A.11.2.#	5	1	true	3
PIR_16110.1	6	2.A.3.12.#	2	2	true	2
PIR_16068.1	1	1.E.3.2.#	1	null	true	1
PIR_16065.1	2	1.B.69.1.#	1	null	true	1
PIR_16061.1	1	3.A.5.2.#	6	1	true	3
PIR_16049.1	4	2.A.58.1.#	2	1	true	2
PIR_16041.1	3	1.E.34.1.#	2	null	true	1
PIR_16019.1	1	1.E.51.1.#	20	null	true	1
PIR_15974.1	1	1.C.64.1.#	17	null	true	1
PIR_15963.1	1	1.C.24.1.#	8	1	true	1
PIR_15903.1	7	2.A.17.3.#	4	45	true	2
PIR_15875.1	1	1.A.39.1.#	1	1	true	1
PIR_15843.1	1	1.E.24.1.#	5	null	true	1
PIR_15818.1	1	1.C.52.1.#	10	21	true	1
PIR_15801.1	1	1.C.103.1.#	17	null	true	1
PIR_15747.1	4	3.A.1.201.#	6	1	true	3
PIR_15710.1	8	2.A.7.28.#	2	1	true	2
PIR_15701.1	1	1.C.64.1.#	25	null	true	1
PIR_15674.1	1	1.E.17.1.#	13	null	true	1
PIR_15626.1	1	9.B.13.2.#	1	null	true	9
PIR_15603.1	1	1.C.64.1.#	13	null	true	1
PIR_15601.1	2	1.E.18.1.#	11	1	true	1
PIR_15600.1	1	1.E.6.2.#	6	1	true	1
PIR_15593.1	1	3.A.5.7.#	11	22	true	3
PIR_15583.1	1	1.E.1.1.#	2	null	true	1
PIR_15526.1	6	3.A.1.204.#	7	2871	true	3
PIR_15482.1	1	1.E.51.1.#	12	21	true	1
PIR_15446.1	11	2.A.1.10.#	9	null	true	2
PIR_15402.1	2	3.A.1.135.#	275	null	true	3
PIR_15391.1	1	1.C.64.1.#	25	null	true	1
PIR_15316.1	1	1.E.21.1.#	6	1	true	1
PIR_15303.1	6	3.A.1.201.#	8	3	true	3
PIR_15290.1	1	1.B.59.1.#	16	1	true	1
PIR_15283.1	6	3.A.1.201.#	19	12	true	3
PIR_15276.1	7	2.A.1.1.1.#	26	16	true	2
PIR_15275.1	1	3.D.1.6.#	5	7	true	3
PIR_15213.1	1	1.C.64.1.#	26	null	true	1
PIR_15197.1	1	1.A.103.1.#	20	21	true	1
PIR_15191.1	4	3.A.1.201.#	6	1	true	3
PIR_15166.1	1	1.A.100.2.#	1	null	true	1
PIR_15110.1	1	1.C.83.1.#	13	null	true	1
PIR_15100.1	1	1.C.64.1.#	22	21	true	1
PIR_15052.1	11	2.A.1.8.#	1	null	true	2
PIR_14988.1	6	3.A.1.135.#	34	72	true	3
PIR_14957.1	6	3.A.1.208.#	83	81	true	3
PIR_14933.1	4	9.B.15.2.#	1	null	true	9
PIR_14927.1	2	1.E.6.3.#	27	null	true	1
PIR_14880.1	6	2.A.4.5.#	6	176	true	2
PIR_14875.1	1	1.C.20.1.#	15	1	true	1
PIR_14844.1	1	1.E.11.2.#	7	617	true	1
PIR_14796.1	4	3.A.1.204.#	23	24	true	3
PIR_14788.1	1	1.E.6.2.#	7	1	true	1
PIR_14782.1	1	1.E.6.2.#	10	null	true	1
PIR_14733.1	6	2.A.123.2.#	6	306	true	2
PIR_14707.1	2	1.C.62.1.#	1	null	true	1
PIR_14694.1	7	2.A.123.1.#	5	306	true	2
PIR_14679.1	4	2.A.29.1.#	72	42	true	2
PIR_14640.1	5	3.A.1.208.#	118	null	true	3
PIR_14638.1	2	1.E.21.1.#	1	null	true	1
PIR_14621.1	6	3.A.1.204.#	7	2871	true	3
PIR_14571.1	5	2.A.123.1.#	5	306	true	2
PIR_14514.1	7	2.A.123.1.#	5	306	true	2
PIR_14455.1	6	5.B.1.1.#	1	1	true	5
PIR_14444.1	7	3.A.1.205.#	53	null	true	3
PIR_14421.1	1	1.A.2.2.#	1	1	true	1
PIR_14398.1	6	3.A.1.201.#	5	null	true	3
PIR_14353.1	1	3.A.5.7.#	17	null	true	3
PIR_14347.1	6	2.A.123.1.#	5	null	true	2
PIR_14283.1	3	3.A.1.201.#	5	null	true	3
PIR_14253.1	4	2.A.58.1.#	2	null	true	2
PIR_14241.1	8	2.A.5.1.#	4	null	true	2
PIR_14195.1	1	3.A.2.2.#	14	null	true	3
PIR_14186.1	1	1.C.52.1.#	6	null	true	1
PIR_14153.1	1	1.C.20.1.#	18	null	true	1
PIR_14139.1	6	3.A.1.201.#	13	null	true	3
PIR_14133.1	11	2.A.1.9.#	17	null	true	2
PIR_14063.1	8	9.B.115.1.#	1	null	true	9
PIR_14053.1	10	2.A.71.2.#	3	null	true	2
PIR_14046.1	11	2.A.71.2.#	6	null	true	2
PIR_14022.1	5	2.A.1.1.1.#	13	null	true	2
PIR_14021.1	6	2.A.1.1.#	35	null	true	2
PIR_14015.1	4	3.A.1.204.#	23	null	true	3
PIR_14013.1	8	2.A.71.2.#	3	null	true	2
PIR_13986.1	10	2.A.1.53.#	21	null	true	2
PIR_13981.1	12	2.A.2.6.#	4	null	true	2
PIR_13978.1	4	3.A.1.205.#	21	null	true	3
PIR_13901.1	6	2.A.17.3.#	4	null	true	2
PIR_13862.1	11	2.A.71.2.#	3	null	true	2
PIR_13845.1	12	2.A.17.3.#	12	null	true	2
PIR_13772.1	12	2.A.1.19.#	106	null	true	2
PIR_13766.1	4	2.A.4.5.#	6	null	true	2
PIR_13764.1	1	1.C.52.1.#	9	null	true	1
PIR_13727.1	12	2.A.1.1.#	94	null	true	2
PIR_13704.1	1	1.A.103.1.#	11	null	true	1
PIR_13689.1	9	2.A.66.1.#	26	null	true	2
PIR_13674.1	6	3.A.1.201.#	12	null	true	3
PIR_13658.1	11	2.A.71.2.#	3	null	true	2
PIR_13611.1	1	4.C.1.1.#	10	null	true	4
PIR_13609.1	13	2.A.71.2.#	3	null	true	2
PIR_13554.1	10	2.A.18.6.#	39	null	true	2
PIR_13539.1	5	2.A.17.3.#	4	null	true	2
PIR_13533.1	5	5.B.1.1.#	1	null	true	5
PIR_13519.1	12	2.A.1.1.#	64	null	true	2
PIR_13518.1	1	3.D.4.11.#	7	null	true	3
PIR_13513.1	6	3.A.1.204.#	26	null	true	3
PIR_13506.1	2	3.D.4.11.#	15	null	true	3
PIR_13466.1	1	1.E.51.1.#	15	null	true	1
PIR_13438.1	13	2.A.71.2.#	3	2	true	2
PIR_13426.1	1	2.A.123.2.#	7	0	true	2
PIR_13421.1	5	2.A.71.2.#	3	2	true	2
PIR_13400.1	8	2.A.1.63.#	1	null	true	2
PIR_13385.1	2	1.A.35.5.#	1	null	true	1
PIR_13339.1	2	1.A.1.5.#	2	2	true	1
PIR_13336.1	6	2.A.1.15.#	3	1	true	2
PIR_13331.1	10	2.A.23.2.#	47	8	true	2
PIR_13329.1	9	2.A.66.1.#	54	101	true	2
PIR_13313.1	9	5.B.1.4.#	1	1	true	5
PIR_13263.1	12	2.A.1.1.#	136	3	true	2
PIR_13242.1	12	2.A.66.1.#	56	33	true	2
PIR_13174.1	5	3.A.1.204.#	26	null	true	3
PIR_13161.1	12	2.A.3.12.#	18	3	true	2
PIR_13153.1	9	5.B.1.4.#	6	2	true	5
PIR_13138.1	11	2.A.1.9.#	16	1	true	2
PIR_13127.1	7	2.A.102.6.#	1	null	true	2
PIR_13126.1	8	2.A.102.6.#	1	null	true	2
PIR_13052.1	12	2.A.3.3.#	51	59	true	2
PIR_13024.1	9	2.A.1.1.#	44	7	true	2
PIR_13008.1	1	3.A.25.1.#	6	1	true	3
PIR_12995.1	10	2.A.23.2.#	47	8	true	2
PIR_12992.1	12	2.A.2.6.#	4	4	true	2
PIR_12955.1	7	2.A.71.2.#	3	2	true	2
PIR_12949.1	11	2.A.71.2.#	3	2	true	2
PIR_12948.1	9	2.A.71.2.#	3	2	true	2
PIR_12946.1	1	1.C.90.1.#	33	21	true	1
PIR_12935.1	11	2.A.18.6.#	18	42	true	2
PIR_12919.1	2	8.A.48.1.#	23	20	true	8
PIR_12896.1	1	1.A.68.1.#	3	null	true	1
PIR_12892.1	4	3.A.1.135.#	92	92	true	3
PIR_12891.1	1	3.D.4.8.#	7	21	true	3
PIR_12868.1	1	3.A.7.13.#	13	null	true	3
PIR_12866.1	1	1.C.21.2.#	9	1	true	1
PIR_12845.1	10	2.A.2.6.#	4	4	true	2
PIR_12825.1	13	2.A.71.2.#	3	2	true	2
PIR_12807.1	9	9.A.54.1.#	2	3	true	9
PIR_12787.1	1	1.A.1.5.#	2	2	true	1
PIR_12773.1	12	2.A.1.19.#	106	null	true	2
PIR_12767.1	9	2.A.7.24.#	1	null	true	2
PIR_12748.1	1	1.C.120.1.#	15	null	true	1
PIR_12743.1	1	1.A.95.1.#	2	null	true	1
PIR_12732.1	1	1.E.28.1.#	4	null	true	1
PIR_12689.1	10	2.A.23.1.#	46	8	true	2
PIR_12686.1	12	2.A.3.12.#	18	3	true	2
PIR_12651.1	12	2.A.1.1.#	66	7	true	2
PIR_12650.1	10	5.B.1.4.#	6	2	true	5
PIR_12632.1	10	3.A.1.205.#	67	null	true	3
PIR_12621.1	10	2.A.3.12.#	7	3	true	2
PIR_12602.1	3	3.A.1.135.#	33	66	true	3
PIR_12601.1	14	2.A.3.3.#	44	60	true	2
PIR_12595.1	12	2.A.1.1.1.#	66	7	true	2
PIR_12594.1	11	2.A.71.2.#	3	2	true	2
PIR_12586.1	12	2.A.1.1.#	113	7	true	2
PIR_12567.1	12	2.A.1.1.#	107	3	true	2
PIR_12549.1	9	2.A.59.1.#	5	1	true	2
PIR_12544.1	3	2.A.29.1.#	34	20	true	2
PIR_12524.1	2	1.A.87.3.#	1	null	true	1
PIR_12515.1	7	2.A.123.1.#	5	306	true	2
PIR_12511.1	12	2.A.1.44.#	4	4	true	2
PIR_12484.1	6	2.A.1.15.#	3	1	true	2
PIR_12483.1	7	2.A.3.12.#	3	3	true	2
PIR_12482.1	1	8.A.30.1.#	4	null	true	8
PIR_12476.1	6	3.A.1.208.#	73	1	true	3
PIR_12435.1	14	3.A.1.204.#	67	null	true	3
PIR_12434.1	12	2.A.1.19.#	107	null	true	2
PIR_12433.1	12	2.A.1.1.#	98	7	true	2
PIR_12432.1	10	2.A.53.3.#	5	2	true	2
PIR_12426.1	1	1.C.99.1.#	1	616	true	1
PIR_12401.1	1	1.C.52.1.#	12	616	true	1
PIR_12392.1	1	1.A.103.1.#	9	2	true	1
PIR_12388.1	11	2.A.71.2.#	3	2	true	2
PIR_12385.1	14	2.A.3.3.#	60	66	true	2
PIR_12368.1	7	1.A.1.20.#	3	2	true	1
PIR_12362.1	12	2.A.3.12.#	7	3	true	2
PIR_12358.1	4	3.A.1.210.#	80	null	true	3
PIR_12354.1	2	9.A.61.1.#	7	617	true	9
PIR_12349.1	13	2.A.71.2.#	6	2	true	2
PIR_12348.1	10	2.A.71.2.#	3	2	true	2
PIR_12331.1	13	2.A.71.2.#	3	2	true	2
PIR_12323.1	11	3.A.1.201.#	115	null	true	3
PIR_12312.1	11	3.A.1.208.#	103	null	true	3
PIR_12298.1	7	2.A.1.15.#	3	1	true	2
PIR_12294.1	1	1.E.22.3.#	12	1	true	1
PIR_12264.1	6	9.B.27.5.#	1	null	true	9
PIR_12257.1	5	2.A.53.1.#	2	1	true	2
PIR_12239.1	2	2.A.3.3.#	5	4	true	2
PIR_12238.1	11	2.A.3.3.#	5	4	true	2
PIR_12202.1	9	2.A.71.3.#	5	2	true	2
PIR_12190.1	12	2.A.1.2.#	5	1	true	2
PIR_12182.1	11	2.A.57.1.#	12	85	true	2
PIR_12171.1	11	1.A.11.2.#	2	1	true	1
PIR_12158.1	12	2.A.1.1.#	101	7	true	2
PIR_12115.1	12	2.A.3.12.#	50	2	true	2
PIR_12109.1	2	1.A.77.3.#	1	null	true	1
PIR_12067.1	6	3.A.1.204.#	26	null	true	3
PIR_11997.1	1	8.A.30.1.#	4	null	true	8
PIR_11988.1	14	3.A.1.205.#	67	null	true	3
PIR_11961.1	12	2.A.1.1.#	59	7	true	2
PIR_11927.1	12	2.A.1.2.#	8	29	true	2
PIR_11897.1	4	2.A.4.6.#	2	null	true	2
PIR_11879.1	12	3.A.1.208.#	93	null	true	3
PIR_11805.1	1	8.B.25.1.#	6	1	true	8
PIR_11776.1	12	3.A.1.205.#	67	null	true	3
PIR_11770.1	1	4.C.1.1.#	10	14	true	4
PIR_11769.1	1	4.C.1.1.#	10	14	true	4
PIR_11762.1	10	2.A.19.10.#	2	1	true	2
PIR_11748.1	1	9.A.63.1.#	1	1	true	9
PIR_11734.1	8	9.B.191.1.#	2	null	true	9
PIR_11722.1	7	2.A.123.1.#	5	306	true	2
PIR_11721.1	7	2.A.123.1.#	5	306	true	2
PIR_11681.1	14	3.A.1.205.#	67	null	true	3
PIR_11678.1	10	2.A.71.2.#	3	2	true	2
PIR_11674.1	11	2.A.18.6.#	18	42	true	2
PIR_11665.1	6	1.A.17.1.#	2	2	true	1
PIR_11650.1	10	2.A.1.15.#	10	4	true	2
PIR_11620.1	12	2.A.1.1.#	115	3	true	2
PIR_11593.1	8	2.A.43.1.#	2	2	true	2
PIR_11592.1	8	2.A.43.1.#	2	2	true	2
PIR_11591.1	8	2.A.43.1.#	2	2	true	2
PIR_11581.1	1	3.A.2.1.#	5	2	true	3
PIR_11564.1	10	2.A.1.1.#	51	7	true	2
PIR_11544.1	10	2.A.23.1.#	47	8	true	2
PIR_11516.1	12	2.A.1.1.#	51	7	true	2
PIR_11447.1	8	3.A.3.5.#	20	3	true	3
PIR_11434.1	8	2.A.3.5.#	3	2	true	2
PIR_11420.1	12	2.A.1.1.#	70	7	true	2
PIR_11409.1	12	2.A.1.10.#	2	5	true	2
PIR_11361.1	5	2.A.82.1.#	1	382	true	2
PIR_11323.1	1	1.C.64.1.#	30	21	true	1
PIR_11275.1	10	2.A.1.28.#	2	6	true	2
PIR_11257.1	12	2.A.1.19.#	98	3	true	2
PIR_11233.1	1	1.E.22.3.#	1	null	true	1
PIR_11217.1	2	3.A.8.1.#	5	1	true	3
PIR_11210.1	12	2.A.66.1.#	50	74	true	2
PIR_11205.1	11	2.A.19.2.#	7	5	true	2
PIR_11204.1	13	2.A.36.1.#	8	4	true	2
PIR_11203.1	11	2.A.36.1.#	8	4	true	2
PIR_11191.1	7	3.A.1.205.#	61	null	true	3
PIR_11180.1	10	2.A.71.2.#	3	2	true	2
PIR_11178.1	5	9.B.37.1.#	1	1	true	9
PIR_11166.1	8	3.A.3.2.#	15	5	true	3
PIR_11157.1	12	2.A.1.1.1.#	50	7	true	2
PIR_11144.1	10	3.A.1.208.#	122	null	true	3
PIR_11123.1	7	1.A.1.5.#	5	2	true	1
PIR_11118.1	13	2.A.21.2.#	10	10	true	2
PIR_11042.1	12	2.A.1.53.#	21	52	true	2
PIR_11041.1	1	1.A.22.1.#	1	616	true	1
PIR_11029.1	4	9.B.202.1.#	1	null	true	9
PIR_11023.1	1	1.A.97.1.#	9	21	true	1
PIR_11000.1	8	9.B.119.1.#	1	null	true	9
PIR_10988.1	10	1.A.54.3.#	2	1	true	1
PIR_10986.1	4	9.A.40.3.#	2	1	true	9
PIR_10978.1	13	2.A.3.1.#	66	33	true	2
PIR_10968.1	12	2.A.1.44.#	4	4	true	2
PIR_10967.1	12	2.A.1.44.#	4	4	true	2
PIR_10961.1	8	3.A.3.1.#	15	5	true	3
PIR_10959.1	6	3.A.1.204.#	7	2871	true	3
PIR_10958.1	6	3.A.1.204.#	26	null	true	3
PIR_10957.1	5	3.A.1.204.#	26	null	true	3
PIR_10940.1	12	2.A.1.11.#	4	null	true	2
PIR_10939.1	12	2.A.1.11.#	4	null	true	2
PIR_10916.1	3	1.A.2.1.#	1	null	true	1
PIR_10883.1	1	3.A.8.1.#	11	null	true	3
PIR_10881.1	11	3.A.1.208.#	96	null	true	3
PIR_10773.1	8	2.A.7.28.#	2	null	true	2
PIR_10771.1	10	2.A.7.28.#	7	null	true	2
PIR_10756.1	1	1.E.25.2.#	8	null	true	1
PIR_10744.1	13	2.A.36.1.#	8	null	true	2
PIR_10715.1	12	2.A.1.19.#	96	null	true	2
PIR_10714.1	11	2.A.1.19.#	77	null	true	2
PIR_10703.1	1	9.B.117.3.#	7	null	true	9
PIR_10695.1	2	2.A.54.1.#	4	null	true	2
PIR_10680.1	14	3.A.1.211.#	14	null	true	3
PIR_10644.1	1	1.C.90.1.#	15	null	true	1
PIR_10607.1	10	3.A.3.1.#	14	null	true	3
PIR_10593.1	1	3.D.1.6.#	8	null	true	3
PIR_10592.1	16	2.A.7.28.#	2	null	true	2
PIR_10552.1	10	2.A.7.24.#	1	null	true	2
PIR_10544.1	11	2.A.71.2.#	3	null	true	2
PIR_10501.1	8	9.B.115.1.#	1	null	true	9
PIR_10494.1	1	1.E.43.1.#	11	null	true	1
PIR_10469.1	12	2.A.66.1.#	55	null	true	2
PIR_10468.1	12	2.A.66.1.#	49	null	true	2
PIR_10467.1	11	2.A.66.1.#	33	null	true	2
PIR_10466.1	12	2.A.66.1.#	52	null	true	2
PIR_10460.1	1	1.E.3.2.#	4	null	true	1
PIR_10455.1	2	1.E.55.3.#	1	null	true	1
PIR_10451.1	6	9.B.104.1.#	1	null	true	9
PIR_10439.1	12	2.A.66.1.#	58	null	true	2
PIR_10438.1	12	2.A.66.1.#	40	null	true	2
PIR_10428.1	10	2.A.66.1.#	32	null	true	2
PIR_10359.1	8	8.A.76.1.#	1	null	true	8
PIR_10290.1	12	3.A.1.201.#	164	null	true	3
PIR_10282.1	10	2.A.49.3.#	5	null	true	2
PIR_10276.1	2	1.A.2.2.#	1	null	true	1
PIR_10267.1	10	2.A.49.2.#	6	null	true	2
PIR_10247.1	6	8.A.65.1.#	2	null	true	8
PIR_10199.1	1	1.I.1.1.#	4	null	true	1
PIR_10167.1	3	8.A.27.1.#	2	null	true	8
PIR_10163.1	7	9.B.119.1.#	1	null	true	9
PIR_10161.1	5	3.A.1.204.#	26	null	true	3
PIR_10110.1	6	1.A.8.8.#	36	null	true	1
PIR_10043.1	22	1.A.1.5.#	1	null	true	1
PIR_09983.1	1	9.A.59.1.#	21	null	true	9
PIR_09980.1	1	1.F.1.1.#	1	null	true	1
PIR_09968.1	9	1.A.54.3.#	2	null	true	1
PIR_09941.1	1	5.B.4.1.#	6	null	true	5
PIR_09940.1	1	1.E.1.1.#	9	null	true	1
PIR_09937.1	1	2.A.97.1.#	3	null	true	2
PIR_09932.1	1	1.C.120.1.#	26	null	true	1
PIR_09914.1	7	2.A.123.1.#	4	null	true	2
PIR_09913.1	7	2.A.123.1.#	4	null	true	2
PIR_09912.1	7	2.A.123.1.#	5	null	true	2
PIR_09911.1	7	2.A.123.1.#	4	null	true	2
PIR_09893.1	8	2.A.5.1.#	5	null	true	2
PIR_09843.1	11	3.A.3.10.#	11	null	true	3
PIR_09834.1	1	1.E.18.1.#	12	null	true	1
PIR_09803.1	7	2.A.123.1.#	5	null	true	2
PIR_09802.1	6	2.A.123.1.#	5	null	true	2
PIR_09777.1	14	3.A.1.211.#	14	null	true	3
PIR_09728.1	10	5.B.1.4.#	6	null	true	5
PIR_09716.1	10	2.A.1.28.#	2	null	true	2
PIR_09705.1	6	3.A.1.201.#	37	null	true	3
PIR_09704.1	2	3.A.7.13.#	7	null	true	3
PIR_09696.1	10	5.B.1.4.#	6	null	true	5
PIR_09694.1	5	8.A.65.1.#	2	null	true	8
PIR_09639.1	1	9.B.162.1.#	6	null	true	9
PIR_09626.1	13	3.A.1.205.#	64	null	true	3
PIR_09618.1	2	9.B.158.1.#	8	null	true	9
PIR_09617.1	2	9.B.158.1.#	2	null	true	9
PIR_09616.1	1	3.D.4.9.#	7	null	true	3
PIR_09611.1	1	9.B.106.3.#	4	null	true	9
PIR_09580.1	11	2.A.71.2.#	3	null	true	2
PIR_09578.1	1	3.A.7.15.#	5	null	true	3
PIR_09569.1	11	2.A.71.2.#	3	null	true	2
PIR_09550.1	11	2.A.71.2.#	3	null	true	2
PIR_09529.1	9	2.A.49.2.#	5	null	true	2
PIR_09503.1	10	2.A.7.8.#	1	null	true	2
PIR_09501.1	12	3.A.1.204.#	62	null	true	3
PIR_09482.1	2	2.A.54.1.#	4	0	true	2
PIR_09480.1	11	2.A.3.3.#	5	4	true	2
PIR_09479.1	11	2.A.71.2.#	3	2	true	2
PIR_09457.1	1	1.I.1.1.#	4	3	true	1
PIR_09453.1	9	2.A.53.2.#	9	3	true	2
PIR_09401.1	10	2.A.1.19.#	71	null	true	2
PIR_09398.1	1	3.A.11.1.#	6	2	true	3
PIR_09383.1	2	9.B.12.1.#	1	null	true	9
PIR_09382.1	4	2.A.121.2.#	2	1	true	2
PIR_09369.1	1	1.E.52.3.#	27	20	true	1
PIR_09337.1	13	2.A.21.2.#	4	3	true	2
PIR_09319.1	10	3.A.1.208.#	88	1	true	3
PIR_09301.1	1	3.A.7.14.#	6	2	true	3
PIR_09281.1	5	9.A.55.1.#	1	null	true	9
PIR_09275.1	6	3.A.1.204.#	11	26	true	3
PIR_09229.1	1	8.A.73.2.#	6	1	true	8
PIR_09184.1	6	1.B.69.2.#	1	null	true	1
PIR_09170.1	7	5.B.1.1.#	1	1	true	5
PIR_09151.1	14	2.A.21.3.#	26	3	true	2
PIR_09115.1	11	3.A.3.10.#	9	2	true	3
PIR_09097.1	2	1.E.40.3.#	7	7	true	1
PIR_09095.1	5	9.B.37.2.#	6	null	true	9
PIR_09082.1	8	1.A.17.1.#	4	2	true	1
PIR_09075.1	15	3.A.1.211.#	14	1	true	3
PIR_09074.1	13	3.A.1.211.#	14	0	true	3
PIR_09049.1	11	2.A.71.2.#	3	2	true	2
PIR_09048.1	11	2.A.71.2.#	3	2	true	2
PIR_09043.1	5	9.A.19.1.#	1	58	true	9
PIR_09041.1	8	2.A.7.25.#	6	2	true	2
PIR_09022.1	13	2.A.71.2.#	3	2	true	2
PIR_09013.1	6	2.A.5.5.#	5	3	true	2
PIR_09012.1	6	2.A.5.5.#	5	3	true	2
PIR_09011.1	6	2.A.5.5.#	5	3	true	2
PIR_09010.1	6	2.A.5.5.#	5	3	true	2
PIR_09001.1	6	3.A.2.2.#	5	2	true	3
PIR_08974.1	21	3.A.3.8.#	13	445	true	3
PIR_08935.1	2	9.B.12.1.#	13	null	true	9
PIR_08933.1	3	2.A.29.8.#	70	37	true	2
PIR_08901.1	8	2.A.92.1.#	1	1	true	2
PIR_08892.1	11	2.A.1.53.#	21	52	true	2
PIR_08880.1	12	2.A.23.2.#	27	8	true	2
PIR_08878.1	1	1.I.1.1.#	4	3	true	1
PIR_08877.1	7	1.A.5.2.#	1	null	true	1
PIR_08873.1	4	1.A.77.4.#	2	1	true	1
PIR_08846.1	6	3.A.1.201.#	14	29	true	3
PIR_08797.1	12	3.A.1.204.#	67	null	true	3
PIR_08796.1	12	3.A.1.204.#	67	null	true	3
PIR_08767.1	16	9.A.6.1.#	1	1	true	9
PIR_08761.1	10	2.A.7.12.#	2	null	true	2
PIR_08720.1	13	2.A.36.1.#	8	4	true	2
PIR_08717.1	13	3.A.1.205.#	65	null	true	3
PIR_08715.1	9	1.A.17.1.#	2	177	true	1
PIR_08709.1	7	5.B.1.1.#	1	1	true	5
PIR_08698.1	6	2.A.4.7.#	6	177	true	2
PIR_08661.1	1	1.F.1.1.#	1	25	true	1
PIR_08660.1	1	1.F.1.1.#	1	25	true	1
PIR_08627.1	1	1.E.22.3.#	1	null	true	1
PIR_08620.1	12	2.A.1.1.1.#	99	7	true	2
PIR_08610.1	1	2.A.29.12.#	14	6	true	2
PIR_08607.1	6	5.B.2.1.#	5	2	true	5
PIR_08605.1	1	3.D.1.6.#	5	7	true	3
PIR_08597.1	10	3.A.3.1.#	19	5	true	3
PIR_08591.1	6	2.A.71.2.#	3	2	true	2
PIR_08568.1	9	2.A.7.16.#	11	7	true	2
PIR_08553.1	4	9.B.37.2.#	2	1	true	9
PIR_08468.1	10	2.A.7.24.#	1	null	true	2
PIR_08466.1	3	3.A.5.9.#	5	1	true	3
PIR_08453.1	11	2.A.7.9.#	10	8	true	2
PIR_08443.1	12	2.A.1.1.#	27	1	true	2
PIR_08407.1	1	3.A.16.1.#	8	1	true	3
PIR_08391.1	9	1.A.17.1.#	4	2	true	1
PIR_08379.1	10	3.A.3.8.#	13	445	true	3
PIR_08355.1	27	9.B.119.1.#	1	null	true	9
PIR_08353.1	14	3.A.1.211.#	14	1	true	3
PIR_08305.1	10	3.A.3.8.#	13	445	true	3
PIR_08300.1	13	3.A.1.211.#	14	0	true	3
PIR_08289.1	20	1.A.1.11.#	4	2	true	1
PIR_08286.1	9	2.A.7.12.#	11	2	true	2
PIR_08267.1	12	2.A.92.1.#	1	1	true	2
PIR_08264.1	4	9.B.158.1.#	5	490	true	9
PIR_08250.1	10	3.A.3.8.#	13	445	true	3
PIR_08214.1	10	3.A.3.8.#	13	445	true	3
PIR_08212.1	1	3.D.1.6.#	7	8	true	3
PIR_08200.1	1	8.A.45.2.#	1	null	true	8
PIR_08195.1	2	3.A.8.1.#	5	1	true	3
PIR_08152.1	11	2.A.18.6.#	18	42	true	2
PIR_08099.1	1	8.A.21.2.#	1	null	true	8
PIR_08087.1	1	1.A.19.1.#	1	1	true	1
PIR_08081.1	9	2.A.7.25.#	6	null	true	2
PIR_08069.1	12	3.A.1.208.#	141	null	true	3
PIR_08065.1	9	3.A.1.204.#	26	null	true	3
PIR_08045.1	4	9.B.15.2.#	1	null	true	9
PIR_08040.1	15	2.A.102.6.#	1	null	true	2
PIR_08020.1	12	2.A.1.1.#	44	7	true	2
PIR_08012.1	12	2.A.1.1.#	67	3	true	2
PIR_07996.1	10	2.A.1.2.#	1	1	true	2
PIR_07994.1	10	3.A.3.2.#	15	3	true	3
PIR_07976.1	10	3.A.3.8.#	13	445	true	3
PIR_07952.1	11	2.A.92.1.#	1	1	true	2
PIR_07950.1	14	9.A.6.1.#	1	1	true	9
PIR_07930.1	7	2.A.5.1.#	6	1	true	2
PIR_07857.1	9	2.A.29.14.#	34	12	true	2
PIR_07832.1	12	2.A.17.3.#	14	50	true	2
PIR_07783.1	13	2.A.4.4.#	2	null	true	2
PIR_07779.1	9	2.A.7.25.#	6	2	true	2
PIR_07774.1	12	2.A.3.1.#	60	33	true	2
PIR_07766.1	12	2.A.1.1.1.#	48	7	true	2
PIR_07731.1	11	2.A.18.6.#	34	101	true	2
PIR_07729.1	1	1.F.1.1.#	1	25	true	1
PIR_07724.1	12	2.A.66.1.#	55	78	true	2
PIR_07707.1	3	2.A.5.1.#	5	2	true	2
PIR_07702.1	11	3.A.1.208.#	107	null	true	3
PIR_07701.1	10	2.A.92.1.#	1	1	true	2
PIR_07698.1	1	3.D.1.6.#	5	7	true	3
PIR_07691.1	13	3.A.3.8.#	13	445	true	3
PIR_07690.1	9	1.A.17.3.#	1	null	true	1
PIR_07681.1	13	3.A.1.205.#	65	null	true	3
PIR_07680.1	1	9.B.106.3.#	2	2	true	9
PIR_07642.1	1	1.F.1.1.#	3	null	true	1
PIR_07622.1	7	9.B.47.1.#	2	null	true	9
PIR_07612.1	10	2.A.43.1.#	2	null	true	2
PIR_07604.1	10	2.A.7.12.#	9	null	true	2
PIR_07561.1	1	9.B.10.1.#	1	null	true	9
PIR_07552.1	5	1.A.1.7.#	2	null	true	1
PIR_07546.1	12	2.A.1.82.#	1	null	true	2
PIR_07526.1	6	2.A.121.3.#	3	null	true	2
PIR_07523.1	10	3.A.3.8.#	13	null	true	3
PIR_07473.1	12	2.A.1.65.#	8	null	true	2
PIR_07467.1	5	9.A.15.1.#	1	null	true	9
PIR_07458.1	10	2.A.23.2.#	27	null	true	2
PIR_07442.1	10	2.A.18.6.#	33	null	true	2
PIR_07378.1	10	3.A.3.1.#	15	null	true	3
PIR_07344.1	12	2.A.1.1.#	65	null	true	2
PIR_07308.1	4	3.A.2.2.#	9	null	true	3
PIR_07267.1	7	1.A.1.24.#	1	null	true	1
PIR_07244.1	2	1.E.42.1.#	18	null	true	1
PIR_07214.1	3	2.A.29.8.#	64	null	true	2
PIR_07205.1	1	2.A.105.1.#	2	null	true	2
PIR_07169.1	4	2.A.29.8.#	69	null	true	2
PIR_07156.1	1	1.A.67.1.#	2	null	true	1
PIR_07145.1	1	8.A.28.1.#	1	null	true	8
PIR_07112.1	1	8.A.30.1.#	4	null	true	8
PIR_07108.1	1	8.A.30.1.#	4	null	true	8
PIR_07060.1	6	2.A.4.3.#	7	null	true	2
PIR_07057.1	2	2.A.29.20.#	30	null	true	2
PIR_07045.1	9	4.F.1.1.#	11	null	true	4
PIR_07009.1	19	1.A.1.5.#	1	null	true	1
PIR_06991.1	9	9.A.29.3.#	1	null	true	9
PIR_06985.1	12	2.A.1.44.#	4	null	true	2
PIR_06974.1	1	3.A.7.13.#	8	null	true	3
PIR_06956.1	6	3.A.16.1.#	6	null	true	3
PIR_06947.1	5	9.B.105.2.#	1	null	true	9
PIR_06938.1	4	9.B.204.1.#	1	null	true	9
PIR_06931.1	11	2.A.18.8.#	33	null	true	2
PIR_06922.1	1	1.E.6.2.#	11	null	true	1
PIR_06918.1	10	3.A.1.201.#	135	null	true	3
PIR_06915.1	2	3.D.1.6.#	5	null	true	3
PIR_06907.1	2	3.D.1.6.#	6	null	true	3
PIR_06903.1	11	2.A.1.8.#	1	null	true	2
PIR_06902.1	12	2.A.1.1.1.#	48	null	true	2
PIR_06830.1	2	9.B.104.4.#	1	null	true	9
PIR_06817.1	6	3.A.1.208.#	130	null	true	3
PIR_06804.1	2	1.A.35.5.#	1	null	true	1
PIR_06778.1	12	2.A.66.1.#	44	null	true	2
PIR_06775.1	9	3.A.3.2.#	17	null	true	3
PIR_06760.1	23	1.A.1.11.#	4	null	true	1
PIR_06753.1	10	9.B.146.1.#	1	null	true	9
PIR_06727.1	8	2.A.23.2.#	27	null	true	2
PIR_06696.1	5	2.A.29.10.#	27	null	true	2
PIR_06685.1	26	9.B.119.1.#	1	null	true	9
PIR_06676.1	1	1.E.25.1.#	11	null	true	1
PIR_06667.1	1	1.A.33.1.#	6	null	true	1
PIR_06660.1	3	3.A.16.1.#	6	null	true	3
PIR_06641.1	1	1.C.114.1.#	7	null	true	1
PIR_06600.1	10	9.A.29.3.#	1	null	true	9
PIR_06597.1	10	3.A.5.9.#	5	null	true	3
PIR_06587.1	8	3.A.3.2.#	15	null	true	3
PIR_06547.1	10	2.A.23.1.#	45	null	true	2
PIR_06541.1	14	3.A.1.211.#	14	null	true	3
PIR_06536.1	9	2.A.55.2.#	19	null	true	2
PIR_06485.1	7	9.B.37.1.#	2	null	true	9
PIR_06482.1	9	2.A.7.29.#	6	null	true	2
PIR_06480.1	11	2.A.18.6.#	36	null	true	2
PIR_06433.1	3	2.A.9.1.#	1	null	true	2
PIR_06418.1	4	9.B.37.2.#	6	null	true	9
PIR_06321.1	7	2.A.123.1.#	5	null	true	2
PIR_06317.1	6	1.A.1.5.#	2	null	true	1
PIR_06301.1	4	2.A.102.4.#	1	null	true	2
PIR_06299.1	10	3.A.1.210.#	100	null	true	3
PIR_06298.1	11	2.A.36.1.#	8	null	true	2
PIR_06261.1	1	3.A.5.8.#	5	null	true	3
PIR_06260.1	10	3.A.3.2.#	15	null	true	3
PIR_06239.1	13	3.A.1.204.#	65	null	true	3
PIR_06237.1	9	2.A.7.29.#	1	null	true	2
PIR_06180.1	5	9.B.135.2.#	1	null	true	9
PIR_06116.1	12	2.A.18.10.#	17	null	true	2
PIR_06087.1	1	3.A.8.1.#	5	null	true	3
PIR_05994.1	7	3.A.3.8.#	13	null	true	3
PIR_05991.1	1	3.A.5.8.#	5	null	true	3
PIR_05947.1	11	2.A.49.2.#	6	null	true	2
PIR_05942.1	3	2.A.89.1.#	5	null	true	2
PIR_05935.1	8	9.B.1.2.#	2	null	true	9
PIR_05902.1	4	1.A.77.4.#	2	null	true	1
PIR_05891.1	2	1.E.18.1.#	41	null	true	1
PIR_05874.1	11	2.A.71.2.#	6	null	true	2
PIR_05872.1	9	1.A.17.1.#	3	null	true	1
PIR_05855.1	7	2.A.53.3.#	3	null	true	2
PIR_05849.1	10	3.A.3.8.#	13	null	true	3
PIR_05848.1	11	1.A.1.5.#	5	null	true	1
PIR_05845.1	10	1.A.17.3.#	3	null	true	1
PIR_05823.1	6	1.A.1.24.#	1	null	true	1
PIR_05822.1	12	2.A.19.4.#	6	null	true	2
PIR_05799.1	1	1.E.11.3.#	18	null	true	1
PIR_05790.1	14	2.A.3.8.#	63	null	true	2
PIR_05757.1	7	2.A.82.1.#	2	null	true	2
PIR_05745.1	1	9.A.41.1.#	10	null	true	9
PIR_05743.1	12	3.A.1.205.#	65	null	true	3
PIR_05739.1	9	3.A.3.2.#	15	null	true	3
PIR_05708.1	2	9.B.47.1.#	1	null	true	9
PIR_05656.1	1	1.C.64.1.#	18	21	true	1
PIR_05637.1	11	2.A.71.2.#	5	2	true	2
PIR_05575.1	10	2.A.3.3.#	5	4	true	2
PIR_05574.1	10	2.A.23.2.#	47	8	true	2
PIR_05568.1	9	2.A.5.5.#	6	3	true	2
PIR_05546.1	1	1.C.67.1.#	1	null	true	1
PIR_05544.1	13	3.A.10.1.#	5	2	true	3
PIR_05527.1	10	2.A.57.3.#	1	85	true	2
PIR_05469.1	11	2.A.18.8.#	38	52	true	2
PIR_05468.1	15	2.A.18.8.#	34	22	true	2
PIR_05423.1	1	8.A.30.1.#	4	null	true	8
PIR_05415.1	11	2.A.18.10.#	33	64	true	2
PIR_05377.1	10	2.A.1.8.#	1	null	true	2
PIR_05342.1	12	3.A.3.13.#	9	2	true	3
PIR_05323.1	1	8.A.73.1.#	4	null	true	8
PIR_05245.1	7	1.B.69.2.#	1	null	true	1
PIR_05244.1	16	3.A.1.211.#	14	1	true	3
PIR_05203.1	2	1.A.35.3.#	3	2	true	1
PIR_05176.1	9	2.A.7.12.#	8	2	true	2
PIR_05170.1	3	1.A.52.3.#	1	null	true	1
PIR_05168.1	5	9.B.135.1.#	1	null	true	9
PIR_05141.1	1	8.A.73.2.#	8	22	true	8
PIR_05126.1	3	9.B.37.2.#	2	1	true	9
PIR_05106.1	4	9.B.104.1.#	1	null	true	9
PIR_05092.1	11	2.A.1.40.#	1	null	true	2
PIR_05091.1	1	1.F.1.1.#	3	25	true	1
PIR_05080.1	13	2.A.71.2.#	3	2	true	2
PIR_05068.1	4	9.B.37.1.#	1	1	true	9
PIR_05050.1	5	3.A.1.135.#	92	null	true	3
PIR_05028.1	2	2.A.29.5.#	48	19	true	2
PIR_04966.1	10	1.A.17.6.#	3	2	true	1
PIR_04956.1	1	3.A.8.1.#	5	1	true	3
PIR_04933.1	1	1.A.1.5.#	2	2	true	1
PIR_04930.1	3	1.I.1.1.#	2	1	true	1
PIR_04929.1	1	8.A.30.1.#	4	null	true	8
PIR_04910.1	2	3.A.1.201.#	5	24	true	3
PIR_04899.1	28	9.B.119.1.#	1	null	true	9
PIR_04821.1	10	2.A.1.2.#	16	36	true	2
PIR_04811.1	10	2.A.18.7.#	33	27	true	2
PIR_04784.1	7	9.B.115.1.#	1	null	true	9
PIR_04778.1	3	2.A.123.2.#	1	307	true	2
PIR_04775.1	12	9.B.142.3.#	1	1	true	9
PIR_04763.1	3	9.B.1.1.#	4	3	true	9
PIR_04762.1	14	2.A.3.5.#	3	2	true	2
PIR_04742.1	11	2.A.18.6.#	29	59	true	2
PIR_04694.1	1	8.A.45.1.#	1	null	true	8
PIR_04637.1	11	2.A.18.6.#	33	101	true	2
PIR_04632.1	9	2.A.18.6.#	23	42	true	2
PIR_04631.1	12	2.A.1.2.#	13	36	true	2
PIR_04587.1	14	3.A.1.204.#	67	null	true	3
PIR_04516.1	4	null	null	null	true	n
PIR_04504.1	12	2.A.3.3.#	5	4	true	2
PIR_04469.1	12	3.A.1.201.#	133	null	true	3
PIR_04438.1	1	3.A.1.208.#	119	null	true	3
PIR_04364.1	6	1.A.1.2.#	2	1	true	1
PIR_04356.1	11	2.A.18.2.#	22	52	true	2
PIR_04329.1	10	2.A.7.12.#	2	null	true	2
PIR_04290.1	5	3.A.25.1.#	7	1	true	3
PIR_04255.1	2	1.A.8.9.#	27	4	true	1
PIR_04253.1	5	9.B.135.1.#	2	null	true	9
PIR_04225.1	11	2.A.57.2.#	17	170	true	2
PIR_04219.1	1	3.A.5.9.#	9	2	true	3
PIR_04216.1	28	9.B.119.1.#	1	null	true	9
PIR_04211.1	1	1.I.2.1.#	1	null	true	1
PIR_04184.1	1	8.A.30.1.#	4	null	true	8
PIR_04169.1	7	9.B.115.1.#	1	null	true	9
PIR_04160.1	4	1.A.1.2.#	2	1	true	1
PIR_04159.1	23	1.A.1.5.#	1	1	true	1
PIR_04156.1	5	2.A.90.3.#	1	null	true	2
PIR_04143.1	6	2.A.4.3.#	7	5	true	2
PIR_04110.1	4	4.C.2.1.#	4	1	true	4
PIR_04101.1	14	2.A.3.5.#	4	5	true	2
PIR_04052.1	1	1.F.1.1.#	3	21	true	1
PIR_04045.1	3	null	null	null	true	n
PIR_04042.1	20	1.A.1.10.#	4	2	true	1
PIR_04039.1	10	3.A.1.201.#	64	null	true	3
PIR_04037.1	1	8.A.30.1.#	4	null	true	8
PIR_04036.1	1	8.A.30.1.#	4	null	true	8
PIR_04013.1	4	9.B.16.1.#	9	3	true	9
PIR_03998.1	11	2.A.3.12.#	6	3	true	2
PIR_03997.1	3	1.A.2.1.#	1	1	true	1
PIR_03995.1	3	9.A.49.1.#	1	1	true	9
PIR_03984.1	8	1.A.54.1.#	1	1	true	1
PIR_03915.1	5	3.A.1.208.#	81	1	true	3
PIR_03825.1	2	2.A.7.22.#	1	null	true	2
PIR_03799.1	12	2.A.1.2.#	8	5	true	2
PIR_03786.1	2	1.A.77.8.#	2	1	true	1
PIR_03784.1	8	2.A.5.1.#	4	null	true	2
PIR_03765.1	1	1.C.90.3.#	16	8	true	1
PIR_03709.1	3	2.A.29.1.#	58	32	true	2
PIR_03708.1	11	2.A.71.2.#	3	2	true	2
PIR_03670.1	11	2.A.1.1.#	70	7	true	2
PIR_03659.1	6	9.B.104.4.#	1	null	true	9
PIR_03603.1	11	3.A.3.10.#	9	178	true	3
PIR_03592.1	16	3.A.10.2.#	5	2	true	3
PIR_03588.1	11	2.A.1.6.#	19	1	true	2
PIR_03581.1	13	2.A.53.3.#	5	2	true	2
PIR_03576.1	1	3.D.4.8.#	5	20	true	3
PIR_03505.1	6	1.A.17.1.#	4	2	true	1
PIR_03484.1	7	2.A.86.1.#	1	null	true	2
PIR_03472.1	1	3.A.8.1.#	5	null	true	3
PIR_03467.1	10	3.A.1.208.#	107	null	true	3
PIR_03457.1	1	8.A.73.2.#	11	null	true	8
PIR_03451.1	1	3.D.1.6.#	5	null	true	3
PIR_03443.1	2	8.B.28.1.#	1	null	true	8
PIR_03431.1	10	2.A.7.28.#	5	null	true	2
PIR_03420.1	12	2.A.51.1.#	2	null	true	2
PIR_03412.1	1	null	null	null	true	n
PIR_03410.1	15	1.A.17.1.#	1	null	true	1
PIR_03408.1	7	1.C.113.1.#	3	null	true	1
PIR_03405.1	13	2.A.71.2.#	3	null	true	2
PIR_03395.1	2	8.A.27.1.#	2	null	true	8
PIR_03386.1	12	1.A.1.5.#	1	null	true	1
PIR_03382.1	4	9.B.37.2.#	6	null	true	9
PIR_03358.1	10	2.A.71.2.#	3	null	true	2
PIR_03357.1	11	2.A.71.2.#	3	null	true	2
PIR_03325.1	12	3.A.1.201.#	156	null	true	3
PIR_03303.1	10	3.A.3.8.#	13	null	true	3
PIR_03293.1	7	1.A.1.24.#	1	null	true	1
PIR_03270.1	10	3.A.3.8.#	13	null	true	3
PIR_03263.1	11	2.A.57.1.#	9	null	true	2
PIR_03186.1	11	2.A.53.3.#	5	null	true	2
PIR_03164.1	10	2.A.7.20.#	5	null	true	2
PIR_03141.1	10	2.A.66.1.#	55	null	true	2
PIR_03134.1	1	1.E.31.3.#	7	null	true	1
PIR_03124.1	11	2.A.125.1.#	1	null	true	2
PIR_03123.1	7	2.A.82.1.#	2	null	true	2
PIR_03115.1	9	9.A.2.1.#	3	null	true	9
PIR_03105.1	10	3.A.3.2.#	18	null	true	3
PIR_03089.1	7	2.A.5.5.#	5	null	true	2
PIR_03075.1	12	3.A.3.21.#	9	null	true	3
PIR_03046.1	20	1.A.1.10.#	4	null	true	1
PIR_03015.1	7	1.A.5.3.#	1	null	true	1
PIR_03009.1	12	2.A.55.2.#	19	null	true	2
PIR_02997.1	10	2.A.7.11.#	7	null	true	2
PIR_02994.1	1	1.C.53.1.#	3	null	true	1
PIR_02982.1	8	3.A.1.201.#	110	null	true	3
PIR_02964.1	1	1.E.25.1.#	14	null	true	1
PIR_02958.1	10	2.A.92.1.#	1	null	true	2
PIR_02951.1	3	8.A.61.1.#	2	null	true	8
PIR_02938.1	11	2.A.71.2.#	5	null	true	2
PIR_02934.1	9	2.A.7.3.#	1	null	true	2
PIR_02920.1	7	2.A.90.3.#	1	null	true	2
PIR_02891.1	8	3.A.3.5.#	20	null	true	3
PIR_02873.1	6	9.A.14.5.#	1	null	true	9
PIR_02833.1	12	2.A.1.1.#	42	null	true	2
PIR_02830.1	2	9.B.206.1.#	1	null	true	9
PIR_02825.1	10	3.A.3.2.#	15	null	true	3
PIR_02817.1	13	9.B.142.3.#	1	null	true	9
PIR_02804.1	11	2.A.19.4.#	4	null	true	2
PIR_02787.1	4	9.B.37.2.#	2	null	true	9
PIR_02786.1	13	2.A.71.2.#	3	null	true	2
PIR_02785.1	16	3.A.1.208.#	121	null	true	3
PIR_02768.1	3	1.E.7.2.#	2	null	true	1
PIR_02753.1	1	3.A.16.1.#	5	null	true	3
PIR_02750.1	1	3.A.8.1.#	7	null	true	3
PIR_02742.1	12	2.A.53.3.#	5	null	true	2
PIR_02738.1	8	4.F.1.1.#	11	null	true	4
PIR_02724.1	1	1.F.1.1.#	3	null	true	1
PIR_02617.1	2	1.B.69.2.#	1	null	true	1
PIR_02614.1	12	2.A.49.2.#	6	null	true	2
PIR_02608.1	12	2.A.1.1.#	61	null	true	2
PIR_02582.1	2	1.F.1.1.#	3	null	true	1
PIR_02541.1	1	3.A.7.15.#	23	null	true	3
PIR_02537.1	5	8.A.65.1.#	2	null	true	8
PIR_02502.1	1	3.D.1.6.#	10	null	true	3
PIR_02489.1	2	9.B.37.2.#	6	null	true	9
PIR_02488.1	4	9.B.37.2.#	6	null	true	9
PIR_02486.1	8	2.A.5.5.#	5	null	true	2
PIR_02480.1	9	2.A.7.29.#	6	null	true	2
PIR_02478.1	1	1.F.1.1.#	1	null	true	1
PIR_02439.1	4	3.A.1.210.#	74	null	true	3
PIR_02433.1	10	2.A.1.58.#	3	null	true	2
PIR_02365.1	14	2.A.3.3.#	63	null	true	2
PIR_02362.1	11	2.A.1.14.#	23	null	true	2
PIR_02339.1	1	8.A.30.1.#	4	null	true	8
PIR_02335.1	12	3.A.1.202.#	87	null	true	3
PIR_02327.1	3	3.A.5.8.#	5	null	true	3
PIR_02321.1	11	2.A.71.2.#	3	null	true	2
PIR_02280.1	22	1.A.1.10.#	4	null	true	1
PIR_02278.1	1	1.C.53.1.#	8	null	true	1
PIR_02220.1	7	1.A.14.2.#	4	null	true	1
PIR_02206.1	11	2.A.18.8.#	36	null	true	2
PIR_02199.1	4	9.B.37.2.#	6	null	true	9
PIR_02197.1	14	3.A.1.204.#	67	null	true	3
PIR_02186.1	10	3.A.3.1.#	15	null	true	3
PIR_02156.1	8	2.A.94.1.#	4	null	true	2
PIR_02124.1	1	null	null	null	true	n
PIR_02112.1	6	1.A.8.9.#	36	null	true	1
PIR_02103.1	11	2.A.18.6.#	34	null	true	2
PIR_02102.1	11	2.A.18.6.#	34	null	true	2
PIR_02080.1	11	2.A.71.2.#	3	null	true	2
PIR_02055.1	1	3.A.16.1.#	6	null	true	3
PIR_02019.1	9	2.A.18.10.#	33	null	true	2
PIR_02010.1	3	3.A.1.201.#	67	null	true	3
PIR_02004.1	9	3.A.1.201.#	107	null	true	3
PIR_01985.1	6	9.B.27.1.#	1	null	true	9
PIR_01984.1	12	2.A.2.7.#	2	null	true	2
PIR_01965.1	11	2.A.18.7.#	33	null	true	2
PIR_01961.1	10	2.A.7.20.#	5	null	true	2
PIR_01954.1	10	2.A.7.24.#	3	null	true	2
PIR_01944.1	9	1.A.43.2.#	1	null	true	1
PIR_01916.1	13	2.A.71.2.#	3	null	true	2
PIR_01895.1	10	3.A.3.8.#	13	null	true	3
PIR_01891.1	12	2.A.3.12.#	34	null	true	2
PIR_01874.1	11	2.A.71.2.#	3	null	true	2
PIR_01860.1	1	3.D.1.8.#	5	null	true	3
PIR_01826.1	6	5.B.1.1.#	1	null	true	5
PIR_01805.1	1	1.I.1.1.#	4	null	true	1
PIR_01804.1	11	2.A.30.5.#	3	null	true	2
PIR_01786.1	4	1.A.52.3.#	1	null	true	1
PIR_01783.1	5	9.B.1.1.#	4	null	true	9
PIR_01778.1	1	9.A.63.1.#	1	null	true	9
PIR_01770.1	1	1.E.6.3.#	10	null	true	1
PIR_01726.1	8	1.A.54.1.#	1	null	true	1
PIR_01724.1	1	1.F.1.1.#	3	null	true	1
PIR_01695.1	10	5.B.1.4.#	6	null	true	5
PIR_01682.1	11	2.A.1.25.#	4	null	true	2
PIR_01647.1	13	2.A.1.14.#	11	null	true	2
PIR_01629.1	7	1.A.17.1.#	3	null	true	1
PIR_01568.1	1	1.F.1.1.#	3	null	true	1
PIR_01561.1	8	3.A.3.8.#	11	null	true	3
PIR_01502.1	6	1.A.1.5.#	5	null	true	1
PIR_01466.1	3	2.A.29.8.#	60	null	true	2
PIR_01464.1	9	2.A.7.25.#	6	null	true	2
PIR_01458.1	2	1.E.31.2.#	4	null	true	1
PIR_01421.1	10	2.A.66.1.#	50	null	true	2
PIR_01406.1	15	4.D.3.1.#	2	null	true	4
PIR_01401.1	3	9.B.82.2.#	1	null	true	9
PIR_01395.1	4	9.B.199.1.#	2	null	true	9
PIR_01389.1	12	2.A.49.2.#	6	null	true	2
PIR_01386.1	8	1.A.54.1.#	1	null	true	1
PIR_01357.1	10	2.A.7.9.#	14	null	true	2
PIR_01354.1	10	2.A.92.1.#	1	null	true	2
PIR_01310.1	12	2.A.92.1.#	1	null	true	2
PIR_01309.1	12	2.A.92.1.#	1	null	true	2
PIR_01294.1	8	3.A.3.5.#	20	null	true	3
PIR_01257.1	2	3.A.2.2.#	11	null	true	3
PIR_01252.1	1	3.D.1.6.#	16	null	true	3
PIR_01239.1	1	8.A.45.1.#	12	null	true	8
PIR_01229.1	9	2.A.7.13.#	13	null	true	2
PIR_01225.1	5	9.B.105.1.#	3	null	true	9
PIR_01212.1	9	2.A.92.1.#	1	null	true	2
PIR_01195.1	11	2.A.53.5.#	3	null	true	2
PIR_01194.1	11	2.A.18.6.#	7	null	true	2
PIR_01188.1	5	8.A.65.1.#	2	null	true	8
PIR_01157.1	2	null	null	null	true	n
PIR_01154.1	9	9.A.54.1.#	1	null	true	9
PIR_01079.1	7	2.A.123.1.#	5	null	true	2
PIR_01062.1	10	2.A.49.3.#	6	null	true	2
PIR_01043.1	10	2.A.57.5.#	2	null	true	2
PIR_01027.1	1	1.F.1.1.#	3	null	true	1
PIR_01012.1	1	3.A.16.1.#	7	null	true	3
PIR_00994.1	11	2.A.36.1.#	8	null	true	2
PIR_00947.1	11	2.A.1.4.#	6	null	true	2
PIR_00946.1	1	null	null	null	true	n
PIR_00910.1	13	2.A.66.1.#	56	null	true	2
PIR_00905.1	12	2.A.92.1.#	1	null	true	2
PIR_00899.1	13	2.A.71.2.#	3	null	true	2
PIR_00898.1	13	2.A.71.2.#	3	null	true	2
PIR_00897.1	10	2.A.7.10.#	13	null	true	2
PIR_00874.1	12	2.A.1.75.#	3	null	true	2
PIR_00873.1	12	2.A.1.11.#	2	null	true	2
PIR_00845.1	13	2.A.47.1.#	22	null	true	2
PIR_00774.1	10	3.A.3.2.#	15	null	true	3
PIR_00710.1	1	1.E.17.1.#	2	null	true	1
PIR_00696.1	10	5.B.1.1.#	6	null	true	5
PIR_00647.1	10	2.A.7.24.#	2	null	true	2
PIR_00617.1	10	3.A.3.2.#	15	null	true	3
PIR_00583.1	8	1.A.1.16.#	2	null	true	1
PIR_00565.1	8	2.A.7.9.#	10	null	true	2
PIR_00504.1	2	2.A.54.1.#	4	null	true	2
PIR_00491.1	1	8.A.49.1.#	1	null	true	8
PIR_00453.1	10	3.A.3.2.#	15	null	true	3
PIR_00434.1	8	4.F.1.1.#	11	null	true	4
PIR_00404.1	3	9.B.26.2.#	1	null	true	9
PIR_00396.1	11	3.A.1.201.#	111	null	true	3
PIR_00316.1	1	3.A.16.1.#	6	null	true	3
PIR_00285.1	11	2.A.71.2.#	3	null	true	2
PIR_00248.1	10	2.A.3.12.#	7	null	true	2
PIR_00244.1	4	3.A.1.135.#	75	null	true	3
PIR_00243.1	14	3.A.1.205.#	67	null	true	3
PIR_00241.1	11	2.A.1.53.#	21	null	true	2
PIR_00235.1	1	3.A.16.1.#	7	null	true	3
PIR_00220.1	12	1.A.1.14.#	1	null	true	1
PIR_00194.1	2	1.E.11.2.#	6	null	true	1
PIR_00185.1	1	1.I.1.1.#	2	null	true	1
PIR_00174.1	3	1.A.15.1.#	2	null	true	1
PIR_00171.1	12	2.A.3.14.#	6	null	true	2
PIR_00121.1	14	2.A.66.8.#	2	null	true	2
PIR_00114.1	1	1.A.33.1.#	10	249	true	1
PIR_00074.1	1	1.I.1.1.#	4	3	true	1
PIR_00049.1	2	3.A.6.1.#	11	20	true	3
PIR_00045.1	9	1.A.17.5.#	3	3	true	1
PIR_00038.1	10	2.A.3.3.#	5	4	true	2
PIR_00028.1	11	1.A.17.5.#	6	4	true	1
PIR_00024.1	11	1.A.17.5.#	3	3	true	1

## Sheet: transporter class
	Transporter's codes	Function
	TC 1	Channel/Pores	235	0.248941
	TC2	Electrochemical Potential-driven Transporters	372	0.394068
	TC3	Primary Active Transporters	189	0.200212
	TC4	Group Translocators	8	0.00847458
	TC5	Transmembrane Electron Carriers	14	0.0148305
	TC8	Accessory Factors Involved in Transport	37	0.0391949
	TC9	Incomplety Characterized Transport Systems	89	0.0942797
			944	1
